# Supplementary material for: Machine learning-based identification of biomarkers and drugs in immunologically cold and hot pancreatic adenocarcinomas
Source: J Transl Med. 2024 Aug 16;22:775. doi: 10.1186/s12967-024-05590-0 (PMC11328457; doi:10.1186/s12967-024-05590-0)
Supplement: Supplementary file 12 — Additional file 12: Table S1. Up differentially expressed genes between hot tumor and cold tumor of PAAD patients [file 12967_2024_5590_MOESM12_ESM.xlsx]

## Sheet: DEG_voom-limma
	logFC	AveExpr	t	P.Value	adj.P.Val	B
BCL2	1.81026	1.99132	11.2866	1.18332e-26	2.7911e-22	49.7352
AC104794.3	2.37226	-0.540446	11.1909	2.8466e-26	3.35714e-22	48.7971
MTMR9LP	2.55156	0.136801	11.0225	1.31782e-25	9.07822e-22	47.3254
LINC00324	2.13491	-1.11401	10.9806	1.92441e-25	9.07822e-22	46.9059
AC008669.1	1.97879	-1.40052	10.9929	1.72244e-25	9.07822e-22	47.004
SPRY3	2.08516	-0.868591	10.9187	3.36396e-25	1.32243e-21	46.369
AP003486.1	2.6267	0.130309	10.8985	4.03473e-25	1.35953e-21	46.2295
RP11-226L15.5	2.43087	-0.250399	10.6495	3.72957e-24	9.77437e-21	44.0398
AC242426.2	1.81603	-0.629808	10.6538	3.59055e-24	9.77437e-21	44.0616
LINC00861	2.14792	-1.7114	10.6268	4.56385e-24	1.07647e-20	43.801
LINC01963	2.60117	-0.0596729	10.5435	9.52055e-24	2.04146e-20	43.1291
PRKAG2-AS1	2.13957	-1.34034	10.4967	1.43705e-23	2.82464e-20	42.6884
AC093010.3	2.91435	1.21986	10.4539	2.09218e-23	3.79602e-20	42.3811
DUBR	2.35935	-0.207153	10.436	2.44682e-23	4.12237e-20	42.201
TMEM170B	1.58994	1.19277	10.3864	3.77634e-23	5.93817e-20	41.8019
AP000766.1	1.9461	-0.796849	10.3687	4.40706e-23	6.49683e-20	41.6082
KDM7A-DT	2.34458	-0.0371757	10.3304	6.14726e-23	8.52914e-20	41.3045
AC007406.5	2.37776	0.287486	10.3223	6.5942e-23	8.64096e-20	41.243
OSER1-DT	2.45391	0.089504	10.2962	8.27753e-23	1.02759e-19	41.0164
RP4-714D9.5	1.91432	-0.607847	10.274	1.00322e-22	1.18315e-19	40.8095
AC021016.2	2.0314	-0.876981	10.2614	1.11897e-22	1.19969e-19	40.6965
PTGFR	1.96483	-0.459681	10.2635	1.09823e-22	1.19969e-19	40.725
AC107027.3	2.08842	-0.842399	10.251	1.22443e-22	1.25568e-19	40.6096
SCAMP1-AS1	2.42129	-0.00691832	10.2426	1.317e-22	1.29434e-19	40.5598
MPEG1	2.34771	2.88968	10.2286	1.48521e-22	1.34737e-19	40.4171
IPCEF1	1.6459	0.814648	10.2304	1.46274e-22	1.34737e-19	40.471
P2RY8	2.82823	-0.469298	10.2062	1.80257e-22	1.51847e-19	40.2448
AL591848.4	1.60863	-1.54407	10.2079	1.77596e-22	1.51847e-19	40.228
PCED1B-AS1	2.29649	-0.385501	10.1885	2.09969e-22	1.66065e-19	40.095
LINC00920	2.19625	-0.81831	10.1843	2.17797e-22	1.66065e-19	40.0483
AC096772.6	2.16245	-0.561438	10.1598	2.68905e-22	1.98208e-19	39.8484
LINC00926	2.23573	-0.822977	10.142	3.13333e-22	2.05294e-19	39.6938
DNAJC3-DT	2.14004	-0.328325	10.1452	3.04717e-22	2.05294e-19	39.7319
LINC00924	1.85283	-1.83307	10.1478	2.97967e-22	2.05294e-19	39.7203
AL138756.1	2.27254	0.0134044	10.1183	3.84107e-22	2.38419e-19	39.513
CASC2	2.05511	-0.492256	10.1186	3.82901e-22	2.38419e-19	39.5045
AF111167.2	1.75976	-1.64495	10.1116	4.06637e-22	2.45932e-19	39.4198
MIR100HG	2.78624	0.49542	10.107	4.23126e-22	2.49507e-19	39.4265
LINC00888	2.30783	-0.215255	10.0606	6.29234e-22	3.53375e-19	39.0259
CASP17P	1.67677	-0.448433	10.0633	6.1478e-22	3.53375e-19	39.0418
LINC01355	2.19772	0.290572	10.0461	7.12461e-22	3.81928e-19	38.9134
FAM107A	2.52305	0.365492	10.027	8.3805e-22	4.39268e-19	38.7557
AC022034.1	2.18763	-1.02777	9.99679	1.08428e-21	5.55974e-19	38.4772
TMEM229B	1.36757	2.37477	9.98675	1.18104e-21	5.92705e-19	38.394
GS1-358P8.4	2.92451	1.30335	9.97795	1.27269e-21	6.25396e-19	38.3504
AL392172.1	2.28205	-0.191971	9.96552	1.41449e-21	6.48114e-19	38.2345
RAB3C	2.10653	0.375116	9.96771	1.38843e-21	6.48114e-19	38.2615
AC025171.2	1.86253	-0.469717	9.96433	1.42884e-21	6.48114e-19	38.2182
WDFY3-AS2	2.07634	-0.834398	9.96081	1.47221e-21	6.55188e-19	38.1818
LINC00476	2.21748	-0.397549	9.9552	1.54399e-21	6.74408e-19	38.1449
ANGPT1	1.56447	0.920907	9.93475	1.83636e-21	7.87532e-19	37.9916
B3GNT10	1.82209	-1.20194	9.93235	1.87411e-21	7.89367e-19	37.938
RCAN2	1.95159	2.31342	9.92793	1.94551e-21	8.05064e-19	37.9077
GIMAP5	2.00009	-0.35124	9.91004	2.26365e-21	9.04962e-19	37.7717
MEOX1	2.48325	-0.386091	9.894	2.59247e-21	1.01914e-18	37.6398
TP53TG1	2.86434	0.48714	9.87627	3.0112e-21	1.12738e-18	37.5051
AC009113.1	2.06136	-0.533585	9.8694	3.19087e-21	1.17599e-18	37.433
TRAM2-AS1	2.18374	-0.822874	9.86464	3.32154e-21	1.20531e-18	37.3883
AL133355.1	2.02226	-0.473294	9.84395	3.95442e-21	1.39294e-18	37.2243
IGIP	1.55176	2.36782	9.84388	3.95672e-21	1.39294e-18	37.2071
AC007383.2	1.94693	-0.835319	9.8361	4.22442e-21	1.46532e-18	37.1527
LINC01011	1.99433	-0.775472	9.83172	4.38319e-21	1.49835e-18	37.1178
AC009779.3	2.26839	-0.083983	9.81721	4.95223e-21	1.64519e-18	37.0116
EMCN	1.93146	1.37692	9.8134	5.11325e-21	1.67509e-18	36.9844
LINC01003	2.29922	-0.483248	9.81003	5.2602e-21	1.67665e-18	36.9461
AC093627.4	2.21494	-0.62836	9.81163	5.18986e-21	1.67665e-18	36.9569
AP001486.2	1.83812	-0.6438	9.80777	5.36096e-21	1.68599e-18	36.9236
MKLN1-AS	2.05951	-0.49307	9.79918	5.76166e-21	1.78816e-18	36.8566
AC147651.1	1.67756	-1.60626	9.79452	5.99176e-21	1.83542e-18	36.7973
AC003102.1	1.92182	-0.998051	9.79001	6.22312e-21	1.88185e-18	36.7714
AL158206.1	2.60979	0.303249	9.77843	6.8578e-21	2.02279e-18	36.6981
KBTBD11	1.97004	2.42976	9.77838	6.8607e-21	2.02279e-18	36.6667
ZBTB8A	2.2315	0.636105	9.77317	7.16658e-21	2.08689e-18	36.6571
PRKAR2A-AS1	1.9095	-0.979157	9.76344	7.77548e-21	2.23659e-18	36.555
SHE	1.93073	1.09261	9.75273	8.50502e-21	2.41696e-18	36.4885
AL050341.2	2.36929	-0.157377	9.74901	8.77382e-21	2.46367e-18	36.4517
AC069224.2	1.45976	-2.07788	9.73851	9.57874e-21	2.65804e-18	36.3338
AL158212.3	2.02976	0.00645085	9.72246	1.09534e-20	2.96963e-18	36.2367
CCDC144NL-AS1	1.99834	-0.962181	9.71661	1.15018e-20	3.08288e-18	36.1734
AL121839.2	2.25951	0.335518	9.71445	1.17108e-20	3.10363e-18	36.1748
LINC00426	1.83299	-1.6621	9.70446	1.27294e-20	3.29943e-18	36.0637
STON1	1.94962	1.87777	9.69346	1.39523e-20	3.53863e-18	35.9871
AL356599.1	2.33978	-0.320896	9.68392	1.51056e-20	3.79039e-18	35.919
MAGI2-AS3	3.2334	0.566409	9.68121	1.54503e-20	3.83584e-18	35.9049
RNASE4	2.6751	0.0360721	9.67996	1.5612e-20	3.83584e-18	35.8912
A2M-AS1	1.67564	-1.53184	9.66993	1.69717e-20	4.12693e-18	35.784
COLCA1	2.40675	1.74949	9.66486	1.77027e-20	4.26075e-18	35.7576
AC083799.1	2.40236	-0.0516946	9.65612	1.9037e-20	4.5356e-18	35.6962
MIAT	2.42376	0.247641	9.65217	1.96729e-20	4.64024e-18	35.6668
NINJ2-AS1	2.35738	0.455935	9.64797	2.03716e-20	4.75747e-18	35.6339
AC004803.1	1.85037	-1.10459	9.62552	2.45436e-20	5.65852e-18	35.4313
PIGBOS1	2.30028	0.270565	9.61485	2.68149e-20	6.02364e-18	35.3641
LINC01094	2.10846	-0.98886	9.59123	3.26065e-20	7.18774e-18	35.1574
POT1-AS1	1.98857	-0.735491	9.5721	3.81934e-20	8.26484e-18	35.0062
AC004540.1	1.70948	-1.37611	9.57297	3.79205e-20	8.26484e-18	35.0024
AC107375.1	1.80371	-0.615231	9.56309	4.11441e-20	8.74295e-18	34.935
ADAMTS9-AS2	1.88669	-1.01574	9.5563	4.35164e-20	9.08338e-18	34.8744
CRYZL2P	2.036	2.54832	9.54122	4.92834e-20	1.01969e-17	34.7232
RPL13P5	1.93274	-0.349199	9.53606	5.14225e-20	1.0547e-17	34.7213
C1orf115	1.5637	3.00387	9.52731	5.52671e-20	1.12378e-17	34.5819
MEF2C	1.23009	3.71013	9.52071	5.83535e-20	1.16643e-17	34.4714
LINC00339	2.53167	0.366105	9.51854	5.9404e-20	1.17745e-17	34.5867
AL035071.1	2.21789	0.21756	9.50959	6.39453e-20	1.23629e-17	34.514
FAM66C	1.82635	-0.86517	9.49454	7.23668e-20	1.36553e-17	34.3807
ZBED5-AS1	2.43505	0.0505767	9.48268	7.97695e-20	1.49327e-17	34.2969
AC009506.2	1.8838	-0.83073	9.47571	8.44676e-20	1.56877e-17	34.2304
MMRN1	2.50304	1.29682	9.47183	8.72012e-20	1.58217e-17	34.2044
AL390728.6	2.40783	-0.082325	9.47282	8.6491e-20	1.58217e-17	34.2169
LINC01137	2.26476	0.233869	9.47199	8.70821e-20	1.58217e-17	34.2122
AP002360.2	2.12659	-0.513802	9.4639	9.30604e-20	1.67203e-17	34.1408
AL513534.3	1.61563	-1.96589	9.46323	9.35718e-20	1.67203e-17	34.1165
RASSF2	2.04768	3.32598	9.46142	9.49709e-20	1.68427e-17	34.0259
CBX7	1.36755	3.65141	9.45248	1.02186e-19	1.79871e-17	33.9293
AC104083.1	3.46905	0.044003	9.44623	1.07551e-19	1.86529e-17	34.0056
AC009962.1	1.55876	-1.74751	9.43975	1.13414e-19	1.95263e-17	33.9307
ACSL6	1.78264	-0.314004	9.43362	1.19243e-19	2.02344e-17	33.9006
KCNE4	2.21593	2.65497	9.41334	1.40742e-19	2.35438e-17	33.6823
AC091563.1	2.17792	-0.977148	9.41109	1.43356e-19	2.36456e-17	33.714
TPTEP1	1.71021	0.419441	9.41126	1.43158e-19	2.36456e-17	33.7266
C3orf70	1.75047	1.12547	9.39562	1.6264e-19	2.64935e-17	33.596
BX322557.10	1.7912	-0.692467	9.3926	1.66695e-19	2.69303e-17	33.5691
RAD51-AS1	1.94574	0.0100636	9.38728	1.74097e-19	2.79349e-17	33.5339
PRORSD1P	1.66009	-0.992514	9.35643	2.23796e-19	3.45012e-17	33.2777
RERG	1.34347	2.64313	9.35508	2.2628e-19	3.46576e-17	33.21
ZNNT1	2.08341	-0.182801	9.35355	2.29113e-19	3.48652e-17	33.2645
TENT5C	2.01567	3.47052	9.34984	2.36131e-19	3.55408e-17	33.1189
CD48	2.09093	1.35088	9.34707	2.41498e-19	3.58252e-17	33.2041
AF127577.4	2.06192	-0.54043	9.34566	2.44275e-19	3.60108e-17	33.1986
FAM110D	1.9672	-1.35394	9.34467	2.46249e-19	3.60762e-17	33.1818
AC100810.1	2.32149	-0.0460321	9.33916	2.57527e-19	3.74956e-17	33.1513
PGM5	1.49828	1.59456	9.33437	2.67744e-19	3.85078e-17	33.0953
AMIGO1	1.33051	2.06109	9.33118	2.74761e-19	3.92775e-17	33.0495
SELENOP	1.6278	4.77464	9.32033	3.00054e-19	4.23795e-17	32.79
AC005674.2	1.77684	-1.00789	9.3114	3.22602e-19	4.47601e-17	32.9216
KLRD1	1.65471	0.385123	9.30511	3.39453e-19	4.59636e-17	32.8824
JAM2	1.89649	1.81462	9.29427	3.70624e-19	4.9479e-17	32.7688
SPACA6	1.96322	-0.0163859	9.26963	4.52358e-19	5.76744e-17	32.6011
LYRM9	1.29976	0.913831	9.24131	5.68528e-19	7.09517e-17	32.3736
BTLA	1.49439	-1.41531	9.23438	6.01178e-19	7.42408e-17	32.3102
AL390066.2	1.66888	-1.28191	9.22201	6.64153e-19	8.14381e-17	32.2149
SLC25A34	1.5171	-0.465899	9.21539	7.0051e-19	8.4733e-17	32.171
GRAP2	1.31573	0.597229	9.19254	8.41786e-19	9.87821e-17	31.9934
CCDC3	2.11665	1.96759	9.19013	8.58197e-19	1.00209e-16	31.9404
SRP14-AS1	1.99828	-0.796674	9.18596	8.87466e-19	1.02111e-16	31.9379
ST6GALNAC3	1.29573	0.773795	9.18642	8.84185e-19	1.02111e-16	31.9433
AC087854.1	1.73114	-1.42542	9.17665	9.56334e-19	1.07415e-16	31.8584
SOCS2-AS1	1.78871	-1.24988	9.15663	1.12277e-18	1.23176e-16	31.7041
RASSF8-AS1	2.04041	-0.481084	9.15407	1.14609e-18	1.25152e-16	31.6912
HLF	1.60418	0.941205	9.15346	1.15169e-18	1.25184e-16	31.6822
EDNRB	2.42426	1.98621	9.1516	1.16892e-18	1.25896e-16	31.6346
LINC01089	2.24222	0.320836	9.13905	1.29245e-18	1.36704e-16	31.5758
AL450998.2	2.11315	-0.250173	9.13838	1.2994e-18	1.36826e-16	31.5701
RNF152	1.88861	2.64341	9.13419	1.34375e-18	1.40244e-16	31.462
CYP2U1	1.15631	2.39131	9.12716	1.42134e-18	1.47688e-16	31.4181
RHOH	2.03667	0.535242	9.12376	1.46056e-18	1.49784e-16	31.4552
AC133528.2	1.90192	-0.943148	9.10942	1.63772e-18	1.65081e-16	31.3394
FAM111A-DT	1.96913	0.14211	9.104	1.71007e-18	1.70913e-16	31.3027
DICER1-AS1	1.94318	-0.363717	9.10184	1.73978e-18	1.73149e-16	31.2847
AC006001.3	1.53845	1.0464	9.10095	1.75224e-18	1.73656e-16	31.2695
LINC01184	2.26116	1.5693	9.0983	1.78973e-18	1.76404e-16	31.2374
AC008966.1	1.90596	-0.843738	9.09793	1.79493e-18	1.76404e-16	31.2509
GLP2R	1.77594	0.797233	9.09335	1.86175e-18	1.81459e-16	31.2148
HCG11	2.38904	0.524817	9.09112	1.8951e-18	1.83949e-16	31.2006
AC027702.2	1.47017	-1.93345	9.09056	1.90361e-18	1.83995e-16	31.1839
DNAJC27-AS1	1.70522	-1.31196	9.07998	2.07106e-18	1.97774e-16	31.1071
LINC02762	1.70011	-0.602642	9.07925	2.08309e-18	1.98121e-16	31.1074
CD8A	1.76611	1.5788	9.07149	2.21587e-18	2.09063e-16	31.0234
AC083843.3	1.96448	0.349111	9.07058	2.23192e-18	2.09738e-16	31.0419
BAALC-AS1	1.83194	-0.939623	9.0664	2.3074e-18	2.1427e-16	31.0051
CYS1	2.52816	0.906034	9.06421	2.34784e-18	2.17171e-16	30.9866
TRIM52-AS1	2.26497	-0.0231546	9.05737	2.47904e-18	2.2664e-16	30.9402
AC012615.1	1.9085	-0.902993	9.04898	2.6501e-18	2.41343e-16	30.8707
JCHAIN	3.83623	3.0806	9.02979	3.08601e-18	2.72621e-16	30.6387
BRD3OS	2.51465	1.12182	9.02982	3.08548e-18	2.72621e-16	30.7156
HAND2-AS1	2.33701	0.763224	9.02774	3.13656e-18	2.76053e-16	30.7054
LINC00641	2.02332	0.467482	9.02627	3.17351e-18	2.77236e-16	30.6972
AC124798.1	2.09508	-0.403501	9.00891	3.64151e-18	3.13475e-16	30.5642
GNG2	1.94114	2.27111	9.00523	3.74901e-18	3.21556e-16	30.4774
B2M	1.00399	10.4119	9.00223	3.83917e-18	3.26912e-16	30.0932
RUNDC3B	1.17635	-0.313655	8.98963	4.24156e-18	3.58586e-16	30.4154
NRAV	2.1749	0.428016	8.98692	4.33338e-18	3.62513e-16	30.3931
AL596244.1	1.8696	-1.12769	8.98754	4.31214e-18	3.62513e-16	30.3949
AC125257.1	2.46117	0.860376	8.98311	4.46584e-18	3.69599e-16	30.3586
RP11-175O19.4	2.34092	0.599891	8.97643	4.70808e-18	3.86694e-16	30.3104
AC012368.1	1.63159	-1.07034	8.97614	4.71887e-18	3.86694e-16	30.3071
MBNL1-AS1	1.50697	-0.576881	8.97175	4.88508e-18	3.987e-16	30.2765
GFRA1	2.08432	1.10227	8.96964	4.96731e-18	4.04014e-16	30.249
ZNF831	1.71828	-0.567991	8.95253	5.68504e-18	4.54553e-16	30.1291
CAPN10-DT	1.75646	-0.827774	8.94743	5.91801e-18	4.68416e-16	30.0884
PYHIN1	1.40897	-0.322841	8.93646	6.45247e-18	5.06657e-16	30.0064
TP53INP1	1.17721	4.50145	8.92569	7.02277e-18	5.44889e-16	29.69
P2RY14	1.40436	-0.594138	8.9249	7.06693e-18	5.46517e-16	29.9166
AC125807.2	1.95812	-0.474234	8.92361	7.13912e-18	5.50296e-16	29.9075
Z95115.1	1.90293	-0.854755	8.91612	7.57162e-18	5.77967e-16	29.8483
INMT	2.59876	2.0843	8.91402	7.69817e-18	5.85731e-16	29.7832
LINC01091	1.81404	-0.833462	8.91227	7.80445e-18	5.91909e-16	29.8189
AL031123.2	1.7109	-1.39669	8.90953	7.97455e-18	6.02871e-16	29.7943
UBR5-AS1	2.05729	-0.413691	8.90797	8.07268e-18	6.08339e-16	29.7878
IKZF1	2.18972	2.11337	8.8982	8.71634e-18	6.50608e-16	29.6565
ATP1A2	1.73979	-0.299206	8.88482	9.68113e-18	7.12196e-16	29.6108
WAKMAR2	1.57047	-1.4093	8.88467	9.69241e-18	7.12196e-16	29.604
CTSO	1.16902	4.55985	8.88219	9.88263e-18	7.19952e-16	29.349
CD247	1.29392	1.02811	8.87721	1.02758e-17	7.38952e-16	29.538
MCF2L-AS1	1.7048	-1.8277	8.87373	1.05596e-17	7.54754e-16	29.5183
LINC00261	2.98041	0.205817	8.8707	1.08136e-17	7.61372e-16	29.5011
LIFR-AS1	1.62704	-1.5223	8.87096	1.07912e-17	7.61372e-16	29.4988
AC092368.3	1.75503	-0.62814	8.86682	1.11475e-17	7.77919e-16	29.4725
ZNF674-AS1	1.88797	-0.632073	8.86511	1.12977e-17	7.8146e-16	29.4595
GPM6A	1.62952	-0.584676	8.8635	1.14403e-17	7.89016e-16	29.4473
UBL7-AS1	1.62362	-0.57619	8.85956	1.17985e-17	8.08989e-16	29.4173
C1QTNF2	1.29331	-0.327514	8.84736	1.29803e-17	8.84871e-16	29.3248
KLRG1	1.16696	-0.709394	8.84201	1.35347e-17	9.16778e-16	29.2827
CAVIN2	1.99416	2.28302	8.83336	1.448e-17	9.67535e-16	29.1502
SEMA3G	2.04919	1.29907	8.82658	1.52667e-17	1.01435e-15	29.1434
ARHGAP15	1.35078	2.04988	8.81603	1.65764e-17	1.08007e-15	29.0258
AC010186.2	2.08715	0.0881106	8.81522	1.66821e-17	1.08397e-15	29.0791
ZNF284	1.25746	0.460078	8.81369	1.68818e-17	1.09094e-15	29.0642
RP11-16P6.1	1.44861	-1.56362	8.81264	1.70209e-17	1.09692e-15	29.0551
AC012063.1	1.4164	-1.59112	8.80892	1.75204e-17	1.11993e-15	29.0267
AC107884.1	1.54951	-0.879102	8.80803	1.76429e-17	1.12471e-15	29.0241
ZCCHC24	1.70492	3.6209	8.80499	1.80655e-17	1.14855e-15	28.8437
CISH	1.51885	2.29682	8.798	1.90769e-17	1.20312e-15	28.8742
LOH12CR2	1.34314	-1.1605	8.79749	1.91523e-17	1.20465e-15	28.9425
KCTD21	1.83526	1.3883	8.79571	1.94196e-17	1.21814e-15	28.906
LINC01315	1.57496	-1.77338	8.79538	1.947e-17	1.21814e-15	28.9234
RAB9B	1.51842	-0.224548	8.79149	2.0068e-17	1.24237e-15	28.9001
MIR99AHG	1.50987	-0.0636261	8.78925	2.04205e-17	1.26089e-15	28.8827
EIF2AK3-DT	1.63809	-1.19247	8.78058	2.18454e-17	1.3408e-15	28.8145
TSPAN33	1.34116	2.17356	8.78034	2.18852e-17	1.3408e-15	28.748
CALCRL	1.82291	3.27299	8.77463	2.28794e-17	1.39807e-15	28.6304
NLRC3	1.01838	1.8983	8.77334	2.31099e-17	1.40598e-15	28.7076
OTUD6B-AS1	2.55575	1.41905	8.76491	2.46721e-17	1.48202e-15	28.6734
LINC02609	1.77551	-1.20223	8.76481	2.46929e-17	1.48202e-15	28.6954
ERVK13-1	1.17422	2.21701	8.75736	2.61617e-17	1.55792e-15	28.5694
RAB39B	1.55525	-0.954928	8.74731	2.82821e-17	1.65531e-15	28.5643
AC007066.2	1.56901	-1.17504	8.74595	2.85828e-17	1.66255e-15	28.553
ARHGAP5-AS1	2.06019	-0.264873	8.74064	2.97835e-17	1.71761e-15	28.5151
AP003119.3	1.83323	-0.89683	8.74078	2.97516e-17	1.71761e-15	28.5154
PDGFD	1.53674	3.61959	8.73449	3.12372e-17	1.79268e-15	28.297
LDLRAD4	1.49042	3.79712	8.73178	3.18988e-17	1.82621e-15	28.2599
TOLLIP-AS1	1.50322	-1.61999	8.72848	3.27252e-17	1.86898e-15	28.419
HHIP-AS1	1.75961	-1.46105	8.72259	3.42516e-17	1.95103e-15	28.3758
FAM53B	1.27808	3.47341	8.72037	3.48426e-17	1.97556e-15	28.2041
ARPIN	1.38972	3.39192	8.71118	3.74096e-17	2.11096e-15	28.1405
FAM78A	1.5811	1.3086	8.68624	4.53546e-17	2.50534e-15	28.0766
FBXO10	1.57064	0.654809	8.68429	4.60419e-17	2.53736e-15	28.0811
DOCK9-DT	1.48956	-1.82185	8.68209	4.68275e-17	2.57464e-15	28.0698
IL33	2.41661	1.70434	8.67834	4.82031e-17	2.63187e-15	28.0024
C1QTNF7	1.4629	0.971245	8.67114	5.0951e-17	2.76272e-15	27.9736
ACVR2B-AS1	1.40897	-1.65359	8.66756	5.23785e-17	2.81424e-15	27.9615
KCND3	1.58665	2.7751	8.66251	5.44552e-17	2.91255e-15	27.8119
SCML4	1.41146	-0.30023	8.65633	5.71056e-17	3.03367e-15	27.8808
AC093673.1	2.22361	-0.0386358	8.65281	5.86747e-17	3.08232e-15	27.8529
BTG2	1.48912	5.07796	8.65287	5.86436e-17	3.08232e-15	27.5646
SLC1A2	1.48081	-0.513453	8.6416	6.39547e-17	3.33002e-15	27.7708
AL031985.3	1.743	-1.22393	8.62216	7.42506e-17	3.80728e-15	27.6243
AL049555.1	2.3432	0.381484	8.61991	7.55424e-17	3.86511e-15	27.6021
RP11-658F2.8	1.89348	0.847885	8.61355	7.93136e-17	4.02316e-15	27.5456
AC016747.1	2.07877	0.0407681	8.59898	8.8685e-17	4.44122e-15	27.4495
ITK	1.57286	1.31615	8.59083	9.43897e-17	4.68709e-15	27.3589
CYSLTR1	2.50939	0.589729	8.59014	9.48927e-17	4.69231e-15	27.3761
FILIP1	1.21025	1.44102	8.59034	9.47443e-17	4.69231e-15	27.3488
CD302	1.2713	2.46763	8.57882	1.03467e-16	5.07376e-15	27.2063
GGTA1P	1.94018	0.249593	8.57599	1.05734e-16	5.16346e-15	27.2758
TMEM119	3.38147	2.40819	8.56468	1.15274e-16	5.59458e-15	27.1124
AC010478.1	2.05953	-1.20303	8.56245	1.17249e-16	5.67591e-15	27.1802
AL353796.1	1.59919	-0.862227	8.55886	1.20505e-16	5.78892e-15	27.1538
NFAM1	1.58157	1.97966	8.54915	1.29771e-16	6.17118e-15	27.0128
AL928654.1	1.4079	-1.76298	8.54552	1.33412e-16	6.31884e-15	27.0524
IGFLR1	1.44543	-0.642051	8.53847	1.40773e-16	6.64084e-15	27.0026
GPR34	1.46397	1.70546	8.53749	1.41824e-16	6.67707e-15	26.9403
TMIGD3	1.90657	0.72761	8.53673	1.42648e-16	6.70247e-15	26.9748
AC079922.2	1.66939	-1.1705	8.5346	1.44989e-16	6.7987e-15	26.9733
LINC02202	1.48761	-2.17639	8.53019	1.49929e-16	6.98888e-15	26.9382
GNG7	1.67162	1.09389	8.51504	1.68251e-16	7.63179e-15	26.8028
CCR6	1.75513	-2.0699	8.51436	1.69116e-16	7.6563e-15	26.8218
RNASEH1-AS1	2.1056	-0.345674	8.5122	1.7192e-16	7.76834e-15	26.8069
CYYR1	2.15608	1.3924	8.51079	1.73764e-16	7.83665e-15	26.7606
CD52	2.1841	1.9475	8.50799	1.77513e-16	7.96007e-15	26.7102
METTL7A	1.7715	4.86402	8.49801	1.91478e-16	8.53759e-15	26.4193
FRZB	2.1955	2.66751	8.48482	2.1163e-16	9.40059e-15	26.4936
DKK2	1.57158	0.141086	8.48431	2.12454e-16	9.41945e-15	26.5968
MAP3K2-DT	1.75045	-0.959576	8.46507	2.45778e-16	1.06699e-14	26.4603
LINC00847	2.18184	1.22866	8.46184	2.51865e-16	1.08805e-14	26.4055
FAM49A	1.57521	2.4052	8.45653	2.62189e-16	1.12646e-14	26.2955
AL590004.3	2.15606	-0.178299	8.45557	2.64097e-16	1.12997e-14	26.3876
TMOD2	1.14302	3.37088	8.45064	2.74125e-16	1.16922e-14	26.1724
FPR3	2.21276	2.30505	8.44404	2.8815e-16	1.21803e-14	26.2123
GIHCG	1.94586	-0.919694	8.44009	2.96885e-16	1.25047e-14	26.2765
CD8B	1.44546	-0.564326	8.43807	3.01448e-16	1.26693e-14	26.2612
CTBP1-DT	1.33635	2.79172	8.43519	3.0807e-16	1.2861e-14	26.1067
PRKCQ-AS1	1.80446	-1.23721	8.43347	3.12082e-16	1.2941e-14	26.2278
TNFSF13B	1.17081	2.40525	8.43277	3.13743e-16	1.29602e-14	26.1165
CAMK4	1.32107	1.95745	8.43021	3.19854e-16	1.31734e-14	26.1304
EIF3J-DT	2.10564	0.687888	8.42664	3.28602e-16	1.34796e-14	26.1612
KIAA1671-AS1	1.33163	-1.53939	8.40886	3.75711e-16	1.52266e-14	26.0468
RAMP3	2.53538	1.13827	8.40664	3.82054e-16	1.54306e-14	26.0008
GIMAP8	2.34157	1.59971	8.40481	3.8736e-16	1.55916e-14	25.9657
CTD-2574D22.4	1.57581	-0.256147	8.3999	4.01936e-16	1.60959e-14	25.9794
ZEB1-AS1	1.97036	-0.212792	8.39444	4.18794e-16	1.66578e-14	25.9388
FAM110B	1.30865	1.49301	8.39213	4.26129e-16	1.68643e-14	25.8748
AC012313.1	1.44296	1.43198	8.38696	4.43035e-16	1.74612e-14	25.8402
RCSD1	1.76435	2.37316	8.3813	4.62269e-16	1.80522e-14	25.7438
YPEL2	1.22383	3.94476	8.37824	4.73016e-16	1.84109e-14	25.5911
GREM2	1.80283	-1.06123	8.37664	4.78725e-16	1.86025e-14	25.8119
NTRK2	1.69982	2.73625	8.37485	4.85227e-16	1.88241e-14	25.6705
B4GALT1-AS1	1.40743	-1.55528	8.37296	4.9216e-16	1.90617e-14	25.7844
SCN7A	2.19527	1.50971	8.37127	4.98425e-16	1.92412e-14	25.7237
LINC00662	1.95893	0.496223	8.36708	5.14344e-16	1.97587e-14	25.7282
RNF125	1.11979	2.07098	8.36208	5.34007e-16	2.04143e-14	25.6219
LRRN2	1.48718	1.28295	8.34443	6.09517e-16	2.27399e-14	25.535
LINC01426	1.75839	-0.555519	8.33765	6.41291e-16	2.37459e-14	25.5262
SMIM10L2B	1.7316	-1.27949	8.33512	6.53551e-16	2.41241e-14	25.5093
ADH1B	3.18265	1.59664	8.33317	6.63115e-16	2.44389e-14	25.4452
LINC02701	1.4506	-2.13509	8.33091	6.74455e-16	2.47546e-14	25.4776
CXCL12	2.51498	3.01578	8.32878	6.85292e-16	2.50255e-14	25.3201
SYNJ2BP	1.92704	2.55566	8.32876	6.85397e-16	2.50255e-14	25.3563
RNF139-AS1	1.62249	-0.710901	8.32894	6.84461e-16	2.50255e-14	25.4636
FLVCR1-DT	1.74506	-1.0555	8.32542	7.02689e-16	2.55382e-14	25.4387
AC008771.1	1.76055	0.185639	8.32351	7.12789e-16	2.58079e-14	25.4158
SCIMP	1.23226	0.968156	8.3234	7.1339e-16	2.58079e-14	25.3943
FZD4	1.2288	3.50136	8.3226	7.17678e-16	2.58836e-14	25.2282
LINC00665	2.30564	0.590529	8.32122	7.25102e-16	2.60319e-14	25.391
RNF227	1.00124	1.21356	8.32058	7.28584e-16	2.60813e-14	25.3633
ZNF503-AS1	1.51625	-1.92692	8.31974	7.33189e-16	2.62026e-14	25.3968
ABCD2	1.25514	-1.10204	8.31622	7.52725e-16	2.68195e-14	25.3719
C16orf89	1.53392	0.0145271	8.31378	7.66555e-16	2.71891e-14	25.3476
MAPKAPK5-AS1	2.23687	1.03361	8.30994	7.88838e-16	2.78955e-14	25.2965
HNF1A-AS1	2.18568	0.503004	8.3059	8.13001e-16	2.85786e-14	25.2813
SELP	2.11197	0.901556	8.30608	8.11899e-16	2.85786e-14	25.2717
PRKCB	1.3833	1.95724	8.2964	8.72726e-16	3.03613e-14	25.1469
LINC01504	1.61929	-1.11952	8.29441	8.85754e-16	3.07692e-14	25.2137
SNX20	2.34943	0.163418	8.29196	9.02046e-16	3.12018e-14	25.1862
CD36	1.7345	2.48801	8.29195	9.02178e-16	3.12018e-14	25.0798
ZNF22	2.0333	1.88614	8.2897	9.17394e-16	3.16528e-14	25.1117
LYVE1	1.53016	0.62079	8.28634	9.40643e-16	3.21013e-14	25.1358
BORCS7	1.20321	2.85728	8.2841	9.56484e-16	3.2555e-14	24.9978
TIGIT	1.93434	-0.15835	8.27843	9.97696e-16	3.37144e-14	25.0927
LINC-PINT	1.7016	1.18507	8.27711	1.00762e-15	3.39524e-14	25.0503
PPP1R16B	1.69899	1.8692	8.27368	1.03367e-15	3.4731e-14	24.9887
NUP50-DT	2.12386	0.453549	8.27256	1.04226e-15	3.49699e-14	25.0401
ST8SIA4	1.80497	2.19357	8.26618	1.09295e-15	3.65665e-14	24.9126
ZBED1	2.46241	2.99165	8.26248	1.12342e-15	3.74267e-14	24.8542
CD226	1.17682	0.300217	8.2625	1.12323e-15	3.74267e-14	24.9705
FRAT1	1.13329	1.16628	8.25986	1.14549e-15	3.81081e-14	24.9232
RBM26-AS1	1.4833	-1.4538	8.25853	1.1569e-15	3.83793e-14	24.9543
TMEM86B	1.64764	-0.0915404	8.25693	1.17074e-15	3.87841e-14	24.9364
AL356019.2	1.75305	-0.925719	8.25501	1.18758e-15	3.92866e-14	24.9283
AC093157.1	1.78828	-0.900975	8.25317	1.20388e-15	3.95486e-14	24.915
MRAS	1.465	2.86242	8.24804	1.2506e-15	4.09123e-14	24.7312
ADAMTSL3	1.65242	2.47861	8.24196	1.30841e-15	4.26262e-14	24.7198
ZBED3	1.75123	1.27077	8.24167	1.31116e-15	4.26569e-14	24.7896
RSPO1	1.3538	-1.9703	8.22811	1.44992e-15	4.64032e-14	24.7347
ZNF320	1.20592	3.19463	8.22674	1.46468e-15	4.6812e-14	24.5485
AC104211.1	1.34267	-1.75909	8.21601	1.58586e-15	5.0412e-14	24.6478
LINC01088	1.61711	-1.05493	8.21521	1.59526e-15	5.05745e-14	24.6417
LINC02408	1.22906	-2.51488	8.21113	1.64407e-15	5.19124e-14	24.6123
WAC-AS1	2.19502	1.79604	8.20931	1.66641e-15	5.24776e-14	24.5342
LMO2	1.43953	2.2415	8.20565	1.71215e-15	5.37027e-14	24.4688
RTL6	1.01732	4.00154	8.20473	1.72382e-15	5.39253e-14	24.3165
INAFM2	2.22757	0.0717421	8.20245	1.75312e-15	5.47692e-14	24.5402
KRBA2	1.52924	-1.69131	8.19072	1.91193e-15	5.96519e-14	24.4663
RNF150	1.37532	1.63828	8.19053	1.91455e-15	5.96546e-14	24.3969
SUCLG2-AS1	1.5675	-1.45067	8.18942	1.93027e-15	6.0065e-14	24.457
AC022613.1	1.85613	-0.548862	8.18906	1.93547e-15	6.00683e-14	24.4513
CD3E	2.45197	1.3011	8.18339	2.01821e-15	6.23083e-14	24.3661
NPR1	1.6385	1.77871	8.18131	2.04938e-15	6.31879e-14	24.3219
MAN1C1	1.45048	2.97863	8.17355	2.17005e-15	6.64739e-14	24.1783
DPT	2.74274	0.969384	8.17237	2.18902e-15	6.67947e-14	24.3018
IGF1	1.75934	0.269172	8.1727	2.18377e-15	6.67947e-14	24.323
FAM198B-AS1	1.73509	-0.719173	8.17239	2.18881e-15	6.67947e-14	24.3329
RP11-401P9.4	2.37905	-0.739915	8.16858	2.25106e-15	6.84223e-14	24.3048
CLEC1A	1.64522	-0.277691	8.16872	2.24882e-15	6.84223e-14	24.3031
CLEC7A	1.90179	2.23661	8.16772	2.26546e-15	6.87713e-14	24.1933
ADPRH	1.46291	2.15017	8.16378	2.33224e-15	7.07072e-14	24.1717
TNFSF18	1.48223	-1.6819	8.15361	2.51352e-15	7.57171e-14	24.2007
RGS5	1.82075	5.04488	8.15189	2.5455e-15	7.65824e-14	23.8668
GARS-DT	1.2044	2.79416	8.14849	2.60994e-15	7.81226e-14	24.0152
MHENCR	1.89602	-0.536453	8.14644	2.64966e-15	7.91107e-14	24.1457
SGMS1-AS1	1.4221	0.261021	8.14379	2.70175e-15	8.05642e-14	24.1158
AL683813.2	1.32904	-0.858322	8.13972	2.78394e-15	8.23899e-14	24.1001
TNFRSF14-AS1	1.45264	2.01215	8.13052	2.97847e-15	8.74882e-14	23.9417
LRRN4CL	1.92791	-0.182127	8.12927	3.00598e-15	8.78e-14	24.0189
MIATNB	1.68743	-0.325317	8.12903	3.01141e-15	8.78e-14	24.0194
EDRF1-DT	1.35438	-1.92386	8.12937	3.00387e-15	8.78e-14	24.0277
LOXL1-AS1	1.89595	0.294372	8.1276	3.04317e-15	8.86165e-14	23.999
PROX1-AS1	1.51415	-1.70617	8.12214	3.16767e-15	9.16758e-14	23.9762
TSPAN11	1.47734	1.49649	8.12157	3.18083e-15	9.19439e-14	23.9089
LINC00543	1.80392	-1.34997	8.12087	3.19733e-15	9.23078e-14	23.9666
NUDT16P1	1.73774	0.952083	8.1132	3.38216e-15	9.69321e-14	23.8767
GIMAP4	3.12203	2.00522	8.11081	3.44213e-15	9.84115e-14	23.8068
PSPN	1.22604	0.141269	8.10642	3.55472e-15	1.01508e-13	23.8511
TNFSF8	1.47353	-0.431912	8.10317	3.64025e-15	1.03449e-13	23.8361
AC007255.1	1.46565	-1.41649	8.10278	3.65071e-15	1.03621e-13	23.8382
RAMP2-AS1	1.47363	-1.7195	8.10232	3.66308e-15	1.03847e-13	23.8351
AC009404.1	1.69027	-0.822464	8.09885	3.75725e-15	1.06008e-13	23.8083
FAM78B	1.23165	0.710431	8.09092	3.98195e-15	1.11547e-13	23.7247
SV2B	1.69024	0.690962	8.08865	4.04856e-15	1.13278e-13	23.71
PPM1K	1.05938	3.12	8.08627	4.11966e-15	1.14749e-13	23.5329
TOB1-AS1	1.53788	-1.37916	8.08459	4.17066e-15	1.16006e-13	23.7088
CSRNP3	1.21522	1.74518	8.08333	4.20908e-15	1.16937e-13	23.6193
RP1-122P22.2	1.34855	-1.24853	8.07871	4.3538e-15	1.20532e-13	23.6669
FXYD6	2.19071	2.46581	8.07547	4.45806e-15	1.23129e-13	23.5189
C10orf25	1.37308	-0.320857	8.07398	4.5068e-15	1.24184e-13	23.6274
LINC01814	2.30694	-0.13491	8.06987	4.64424e-15	1.27822e-13	23.5939
LIN7A	1.3022	0.638256	8.06535	4.80021e-15	1.31501e-13	23.545
DNASE1L3	1.38757	-1.45456	8.06481	4.81904e-15	1.31864e-13	23.5687
BX255925.1	1.37218	-2.28577	8.06452	4.82914e-15	1.31987e-13	23.567
AL109918.1	1.85416	-1.28042	8.06226	4.90964e-15	1.33673e-13	23.5499
FAM167B	1.45267	0.385214	8.05991	4.99444e-15	1.35168e-13	23.5141
AC022893.1	1.207	-1.49687	8.05628	5.12843e-15	1.38245e-13	23.5084
PIK3R3	1.14086	3.05434	8.05472	5.18703e-15	1.39665e-13	23.3216
AL365361.1	1.96943	-2.35363	8.05138	5.31526e-15	1.42467e-13	23.4739
SNHG18	2.627	-0.416964	8.05112	5.32524e-15	1.42573e-13	23.4639
AL645568.1	1.40248	-1.36796	8.04867	5.42106e-15	1.44809e-13	23.4543
AC007541.1	1.35789	-1.87602	8.04198	5.69204e-15	1.51192e-13	23.4075
CMKLR1	2.28026	1.66254	8.0349	5.99305e-15	1.58274e-13	23.2825
AC012645.1	1.3509	-1.76428	8.03442	6.01405e-15	1.58495e-13	23.354
PTN	1.73663	0.920675	8.03371	6.04506e-15	1.58957e-13	23.3106
APOL4	1.67016	2.31168	8.02678	6.35787e-15	1.66626e-13	23.1764
SYNPO2	1.75914	4.00547	8.02551	6.41675e-15	1.67796e-13	23.0308
LINC00630	1.55417	-0.488277	8.02386	6.49446e-15	1.6964e-13	23.2737
IL2RB	1.7271	1.48145	8.02358	6.5075e-15	1.69792e-13	23.211
AC025164.2	1.31705	-1.9618	8.02333	6.5192e-15	1.6991e-13	23.2759
CPA3	2.61724	1.82182	8.02111	6.62549e-15	1.72489e-13	23.1763
AC091729.3	1.73622	-0.656652	8.01867	6.74381e-15	1.75183e-13	23.2385
TAL1	1.78467	-0.887655	8.0155	6.90133e-15	1.78685e-13	23.2174
LENG8-AS1	1.40706	-0.26286	8.01312	7.0214e-15	1.81395e-13	23.1953
LINC01637	1.43024	-1.52243	7.99643	7.92576e-15	2.02321e-13	23.0858
DOK6	1.24487	1.08715	7.98744	8.4594e-15	2.15007e-13	22.9739
ITGA9-AS1	1.01869	0.711399	7.9866	8.51112e-15	2.15737e-13	22.9839
POU2AF1	1.81784	0.939814	7.98365	8.69505e-15	2.19818e-13	22.9551
LINC02361	1.37544	-1.81901	7.98063	8.88724e-15	2.23718e-13	22.9751
CD28	1.82133	-0.371078	7.97927	8.97527e-15	2.25212e-13	22.9574
TAFA5	1.66105	1.80966	7.97801	9.05772e-15	2.26475e-13	22.8687
LDB2	1.36383	2.80577	7.97791	9.064e-15	2.26475e-13	22.7897
F2RL2	2.17955	2.49311	7.97016	9.58704e-15	2.38316e-13	22.7644
CD84	2.32383	2.63828	7.96938	9.64156e-15	2.39133e-13	22.7475
CRNDE	2.16327	0.259013	7.96617	9.86779e-15	2.43974e-13	22.8535
GASAL1	1.34415	-1.67379	7.96352	1.00587e-14	2.48175e-13	22.8548
KCNJ5	1.49743	0.743824	7.96235	1.01441e-14	2.49922e-13	22.8122
LINC02519	1.40296	-2.30631	7.9619	1.01775e-14	2.5032e-13	22.8439
LINC01133	2.34286	1.25911	7.96077	1.0261e-14	2.52111e-13	22.7813
AC093278.2	2.31859	-1.55549	7.95652	1.05803e-14	2.58878e-13	22.8042
APTR	2.03061	0.818499	7.95519	1.06827e-14	2.60843e-13	22.76
LINC00205	1.8938	-0.48296	7.95381	1.079e-14	2.63189e-13	22.7796
AC011899.2	1.87324	-1.23599	7.95302	1.08519e-14	2.64425e-13	22.7794
ZBTB11-AS1	1.54981	-0.440922	7.95142	1.09775e-14	2.6666e-13	22.7628
AC007637.1	1.24191	-2.04925	7.95073	1.10325e-14	2.67445e-13	22.7656
MRGPRF	1.84858	1.04412	7.94963	1.11205e-14	2.69024e-13	22.7102
MSRB3	1.43294	3.82706	7.94689	1.13428e-14	2.73842e-13	22.4886
SHISAL1	1.70796	0.313383	7.94528	1.14752e-14	2.76241e-13	22.7055
LINC02777	1.37842	-1.80759	7.94193	1.17562e-14	2.82664e-13	22.7037
MINCR	1.82009	-0.710443	7.93788	1.21045e-14	2.90151e-13	22.6704
IL7R	1.83408	3.14416	7.93396	1.24521e-14	2.97877e-13	22.4598
AL359220.1	1.34898	-1.53116	7.93338	1.25042e-14	2.98821e-13	22.6434
AC016065.1	1.67599	-0.419154	7.9299	1.28214e-14	3.05781e-13	22.6114
AC002310.1	1.58433	-1.09623	7.92791	1.30064e-14	3.09569e-13	22.6035
SHPK	1.74585	0.493865	7.92588	1.31983e-14	3.13187e-13	22.5642
LINC02593	1.86569	-1.46943	7.92339	1.34373e-14	3.17899e-13	22.5729
SATB1-AS1	1.50047	-1.76157	7.91338	1.44417e-14	3.38268e-13	22.504
AP001528.1	1.29968	-1.90262	7.91291	1.44897e-14	3.39056e-13	22.5011
TRAT1	1.46173	-1.46511	7.91173	1.46134e-14	3.40936e-13	22.4918
SMAD9	1.23412	1.85965	7.91186	1.46003e-14	3.40936e-13	22.3958
AL139246.3	1.64325	-1.70881	7.90937	1.48642e-14	3.46103e-13	22.4758
AC097639.1	1.52691	-1.4096	7.90731	1.50856e-14	3.50565e-13	22.4609
CD99P1	1.67449	0.367048	7.90514	1.53235e-14	3.55743e-13	22.4223
WEE2-AS1	1.1413	-0.862101	7.90122	1.57603e-14	3.65525e-13	22.416
LHFPL6	1.57833	3.50229	7.89892	1.60239e-14	3.70545e-13	22.1805
CTXND1	1.63207	-1.85219	7.89795	1.61359e-14	3.72404e-13	22.3964
GIMAP6	2.82881	1.29583	7.89484	1.65005e-14	3.80442e-13	22.3162
SASH3	2.36598	1.89298	7.89242	1.67893e-14	3.85598e-13	22.2602
AL050309.1	1.26607	-1.71134	7.89119	1.69378e-14	3.88629e-13	22.3495
FAR2P2	1.67669	-1.36478	7.89042	1.70316e-14	3.90404e-13	22.3427
APOLD1	1.48489	3.1869	7.88552	1.76424e-14	4.02837e-13	22.1177
TUNAR	1.79538	-2.04402	7.88377	1.78646e-14	4.07123e-13	22.2978
LINC00865	1.97544	-0.889915	7.87665	1.88011e-14	4.26406e-13	22.2434
KCTD12	1.64506	5.0448	7.86874	1.98978e-14	4.4698e-13	21.8423
IL6R-AS1	1.23459	-2.71678	7.86856	1.99232e-14	4.47125e-13	22.1928
PTGER3	1.64725	0.612412	7.86392	2.05967e-14	4.58909e-13	22.1265
ITM2A	2.79508	1.80346	7.86351	2.06568e-14	4.59532e-13	22.0658
ITGA8	1.4594	1.58573	7.86108	2.10203e-14	4.65983e-13	22.0575
GBP5	1.75691	2.33274	7.85815	2.14652e-14	4.74953e-13	21.9854
CX3CR1	1.78406	-0.482102	7.85533	2.19025e-14	4.83268e-13	22.0913
FBLN5	1.70822	3.92066	7.85276	2.23095e-14	4.91329e-13	21.8163
AC095057.3	1.30249	-2.11062	7.85238	2.237e-14	4.92015e-13	22.0802
NCALD	1.21087	3.11116	7.85046	2.26787e-14	4.97271e-13	21.8668
FOXD2-AS1	1.65237	-0.561947	7.84886	2.29408e-14	5.01953e-13	22.0477
GCNT4	1.76253	1.6631	7.84747	2.31686e-14	5.06466e-13	21.958
VIM-AS1	1.6729	-0.938113	7.83976	2.44824e-14	5.30759e-13	21.9882
C3orf80	1.77001	-0.597886	7.83937	2.45499e-14	5.31733e-13	21.9823
SELL	1.76565	2.04759	7.83269	2.57489e-14	5.53637e-13	21.8293
ADCY5	1.36395	2.71788	7.83142	2.59834e-14	5.57662e-13	21.7665
TMEM86A	1.08492	2.55433	7.83148	2.59727e-14	5.57662e-13	21.7761
C1orf21	1.02847	4.43485	7.82936	2.63699e-14	5.64094e-13	21.5939
CNRIP1	1.82263	1.38767	7.82748	2.67249e-14	5.69384e-13	21.8363
AL118516.1	1.75901	-0.828717	7.82504	2.71943e-14	5.75791e-13	21.8852
REEP1	1.33142	1.63902	7.82325	2.7545e-14	5.82173e-13	21.7891
COL21A1	1.15455	1.0763	7.81688	2.88244e-14	6.07036e-13	21.7777
SGCD	1.48934	2.23735	7.81424	2.93707e-14	6.1744e-13	21.6884
XCR1	1.59128	-1.85643	7.81367	2.94902e-14	6.194e-13	21.8115
LINC01806	1.84844	-1.50148	7.81148	2.99541e-14	6.27467e-13	21.7955
GNAO1	1.5263	1.76416	7.80491	3.13904e-14	6.54069e-13	21.6551
ARHGEF26-AS1	1.96828	-1.5348	7.80454	3.14722e-14	6.55191e-13	21.747
MTLN	2.34114	0.771529	7.80155	3.21505e-14	6.66961e-13	21.6878
BX284668.5	1.94131	-0.509035	7.80141	3.2181e-14	6.67005e-13	21.7176
RHOU	1.08545	4.65948	7.79943	3.26388e-14	6.75309e-13	21.3651
ART4	1.6926	0.35364	7.79902	3.27336e-14	6.76676e-13	21.6836
AC008467.1	1.23542	-2.03033	7.79574	3.35065e-14	6.90234e-13	21.6885
JPH4	1.21607	-1.15724	7.79415	3.38878e-14	6.9748e-13	21.6747
PPP1R3E	1.30999	1.57823	7.79376	3.39811e-14	6.97574e-13	21.591
ITIH5	2.0657	3.50297	7.79312	3.41374e-14	6.99626e-13	21.4404
SLAMF7	1.81417	2.18335	7.79311	3.41404e-14	6.99626e-13	21.542
NORAD	1.24251	7.28697	7.79229	3.43395e-14	7.02486e-13	21.1679
LINC02532	2.22069	-0.0700046	7.7916	3.45092e-14	7.04735e-13	21.6418
KCNK3	2.13135	0.165597	7.78989	3.49307e-14	7.10268e-13	21.625
CEACAM21	1.18085	-0.568521	7.78724	3.55949e-14	7.21286e-13	21.6218
AC106795.2	1.58762	-1.67494	7.77992	3.74957e-14	7.55906e-13	21.5783
PCYT1B	1.29126	-1.06656	7.77698	3.82868e-14	7.69226e-13	21.5555
PLCXD3	1.68188	0.956833	7.77647	3.84254e-14	7.70697e-13	21.5044
STX18-AS1	1.51799	-1.11192	7.77598	3.85586e-14	7.72712e-13	21.5489
RP5-1112D6.4	1.26641	-1.50884	7.77443	3.89852e-14	7.79935e-13	21.5404
HLA-DMB	1.77471	3.81531	7.77056	4.00718e-14	7.98962e-13	21.2514
AC105942.1	1.31964	-0.0161017	7.76989	4.02623e-14	8.02083e-13	21.4921
CPXM2	1.83392	3.11641	7.76936	4.04123e-14	8.04392e-13	21.3043
MS4A7	2.75077	2.60552	7.76774	4.08793e-14	8.10949e-13	21.3375
STAP1	1.18985	-1.42927	7.76758	4.09274e-14	8.11221e-13	21.493
LINC01550	1.29741	-1.06638	7.7607	4.29722e-14	8.4961e-13	21.4434
CNR1	1.85112	-0.576703	7.75879	4.35602e-14	8.58359e-13	21.4242
AP004608.1	1.64311	-0.937326	7.75773	4.38871e-14	8.62637e-13	21.4214
TSPAN7	1.86145	1.3893	7.75646	4.42859e-14	8.69225e-13	21.3448
ASPA	1.47809	-0.114487	7.75593	4.44521e-14	8.71564e-13	21.3976
AP002387.2	1.80424	-0.862115	7.74718	4.72929e-14	9.2419e-13	21.3482
MYCT1	1.85868	0.599251	7.74275	4.87984e-14	9.49676e-13	21.2868
NSG2	1.46668	-1.46223	7.74194	4.9081e-14	9.54388e-13	21.3167
NNT-AS1	1.42986	1.50681	7.73939	4.99751e-14	9.69377e-13	21.2181
AC009812.4	1.42382	-1.81922	7.73884	5.01682e-14	9.7177e-13	21.2966
TMEM44-AS1	1.87936	-0.392076	7.7353	5.14392e-14	9.94506e-13	21.2604
C1orf162	1.58139	2.2304	7.73018	5.33366e-14	1.02614e-12	21.1013
AC147067.1	1.46408	-1.48673	7.72645	5.4759e-14	1.05094e-12	21.2106
NR2F1-AS1	1.97474	0.398194	7.7216	5.66682e-14	1.08669e-12	21.1479
IGHA2	4.16782	2.96856	7.7189	5.77613e-14	1.10496e-12	20.9843
LINC02754	1.29428	-1.78795	7.7161	5.89114e-14	1.12514e-12	21.1409
WFDC1	1.65567	0.451427	7.71381	5.98735e-14	1.14166e-12	21.0926
SOD3	1.99549	3.31441	7.71194	6.06676e-14	1.15494e-12	20.8903
LINC01128	1.21031	1.88971	7.71148	6.08636e-14	1.15773e-12	21.0007
SLAMF6	1.69842	1.35815	7.70939	6.17673e-14	1.17398e-12	21.0193
GFRA2	1.26495	-1.29427	7.70874	6.20507e-14	1.17652e-12	21.0887
LINC01843	1.58845	-1.19887	7.70708	6.27844e-14	1.18852e-12	21.0761
TNFSF4	1.47619	1.14722	7.70471	6.38409e-14	1.20611e-12	20.9991
WFDC21P	1.80343	-1.13693	7.70397	6.41747e-14	1.21095e-12	21.0542
IGHG3	3.94454	2.60992	7.70254	6.48244e-14	1.22126e-12	20.898
PLEK	2.12711	2.29235	7.70035	6.58348e-14	1.23831e-12	20.8918
ADGRL4	1.93767	2.4872	7.69809	6.68882e-14	1.25512e-12	20.863
STXBP6	1.14506	3.24236	7.6969	6.74552e-14	1.26175e-12	20.7827
LINC00884	1.41761	-1.3514	7.69618	6.77976e-14	1.26715e-12	21.0029
AC007743.1	2.72139	-0.776467	7.69591	6.79264e-14	1.2676e-12	20.992
VIP	2.06506	-1.45266	7.69126	7.01867e-14	1.30149e-12	20.9679
AL138930.1	1.86116	-2.00422	7.69019	7.07149e-14	1.31025e-12	20.9637
DIO2	1.76699	2.70557	7.68791	7.1862e-14	1.32942e-12	20.7749
SERPINB9P1	1.60885	-1.0768	7.68203	7.48951e-14	1.37904e-12	20.9042
AC005083.1	1.80289	-1.10842	7.67576	7.82712e-14	1.43449e-12	20.8614
MFAP4	2.08832	3.88473	7.67399	7.92547e-14	1.45026e-12	20.5894
H2BC20P	1.66749	0.888066	7.66585	8.39169e-14	1.52191e-12	20.7471
DIPK2B	2.22408	1.43937	7.65655	8.95746e-14	1.61159e-12	20.6548
PHYHIP	1.29969	1.27646	7.64024	1.00426e-13	1.79025e-12	20.5497
TDRKH-AS1	1.27077	-1.79017	7.63747	1.02396e-13	1.8228e-12	20.6052
EXTL3-AS1	1.1799	-1.98044	7.63229	1.06173e-13	1.88152e-12	20.5707
LINC00899	1.67699	-0.719116	7.62969	1.08121e-13	1.91317e-12	20.544
GZMK	2.06583	-0.876386	7.62821	1.09248e-13	1.93166e-12	20.5342
EPB41L4A-AS1	2.38535	1.19189	7.62205	1.14057e-13	2.01067e-12	20.4367
AL512306.2	1.31287	-2.22474	7.62194	1.14148e-13	2.01077e-12	20.5008
VASH1	1.10836	3.48947	7.61997	1.15731e-13	2.03711e-12	20.2333
C7	2.52946	4.89324	7.61962	1.16016e-13	2.03758e-12	20.1381
CD6	1.25218	1.89453	7.61819	1.17181e-13	2.05498e-12	20.3576
RAP2C-AS1	1.76971	-0.798686	7.6155	1.19402e-13	2.08771e-12	20.4487
IGHM	4.10602	3.40778	7.61085	1.23346e-13	2.15348e-12	20.2135
AC090515.3	1.11328	-1.53091	7.60984	1.24216e-13	2.16387e-12	20.4172
CNR2	1.56524	-1.68366	7.60684	1.26849e-13	2.20162e-12	20.3968
CLUHP3	1.33057	1.786	7.60441	1.29017e-13	2.23759e-12	20.2738
CHRDL1	2.17181	1.11413	7.60427	1.29146e-13	2.23818e-12	20.3165
SLAMF8	1.63332	2.00942	7.59613	1.36684e-13	2.36015e-12	20.1993
AC139795.2	1.60833	-0.673358	7.58713	1.45539e-13	2.49374e-12	20.2552
SMOC2	1.85859	3.85168	7.58535	1.47349e-13	2.52032e-12	19.9776
NCK1-DT	1.81368	-0.477528	7.5852	1.47509e-13	2.52123e-12	20.2386
HAGLR	1.8268	-1.18063	7.58304	1.49743e-13	2.55385e-12	20.2324
LINC02615	1.50504	-0.740334	7.58224	1.50581e-13	2.5663e-12	20.2232
SCN2B	1.59489	-1.6542	7.5805	1.52416e-13	2.59008e-12	20.2185
ARHGEF6	1.41796	3.44853	7.57981	1.53145e-13	2.59873e-12	19.9581
FGL2	2.26294	3.50721	7.57898	1.54031e-13	2.61188e-12	19.9579
AC127070.2	1.33076	-2.23952	7.57771	1.55407e-13	2.63144e-12	20.202
AP002026.1	1.30288	-0.736796	7.57539	1.57926e-13	2.66834e-12	20.1773
CEBPA	1.42226	1.71505	7.57322	1.60334e-13	2.70515e-12	20.0663
PRIMA1	1.49802	-1.39617	7.57215	1.61536e-13	2.72153e-12	20.1613
FHL5	1.80453	0.149895	7.55507	1.81885e-13	3.03189e-12	20.0209
BEX5	1.72228	0.462951	7.54705	1.92306e-13	3.18757e-12	19.9565
ELMO1	1.142	3.56906	7.54541	1.94509e-13	3.21957e-12	19.7142
TSPY26P	1.28721	1.25142	7.54311	1.97629e-13	3.26433e-12	19.8904
PTGER2	1.56396	2.0029	7.54268	1.98217e-13	3.27176e-12	19.8363
LINC00365	1.4242	-2.1755	7.54209	1.99028e-13	3.28286e-12	19.9622
PGR	1.5745	1.14111	7.54022	2.01636e-13	3.32355e-12	19.878
AC132872.1	1.71651	-0.593755	7.53818	2.045e-13	3.36136e-12	19.9236
AF274858.1	1.211	-2.0855	7.53517	2.0882e-13	3.42282e-12	19.9159
IQCH-AS1	1.04131	1.5071	7.52822	2.19117e-13	3.57668e-12	19.7751
LINC02362	1.49825	-2.15653	7.5116	2.45822e-13	3.97955e-12	19.7574
IGLC3	3.84534	2.1419	7.5061	2.55339e-13	4.11948e-12	19.5896
GAS1RR	1.27927	-2.32446	7.50538	2.56615e-13	4.13158e-12	19.7166
HECW2-AS1	1.48669	-1.91996	7.49988	2.66548e-13	4.27492e-12	19.6785
MRO	1.36743	-1.07238	7.49413	2.77339e-13	4.43498e-12	19.6347
RAB30-DT	1.82396	0.363854	7.492	2.81438e-13	4.49443e-12	19.5896
MRPS30-DT	1.47746	-1.10982	7.4873	2.90716e-13	4.62693e-12	19.5895
MAFB	2.11266	3.84975	7.48672	2.91884e-13	4.6424e-12	19.3002
KLF15	1.52694	0.680141	7.48509	2.9517e-13	4.68833e-12	19.5308
DCLK1	1.27606	2.0077	7.48445	2.96485e-13	4.70604e-12	19.4423
CYTIP	1.61686	2.74465	7.48369	2.98047e-13	4.72449e-12	19.3745
CNN1	2.38356	2.58475	7.47966	3.0643e-13	4.85085e-12	19.37
SCARA5	1.74582	-0.940824	7.47778	3.10426e-13	4.90423e-12	19.5233
TIE1	1.96043	2.78759	7.47748	3.11075e-13	4.91119e-12	19.3331
NCMAP	1.3983	2.61625	7.47619	3.1385e-13	4.94508e-12	19.3374
RAI2	1.90952	2.31305	7.47475	3.16967e-13	4.98752e-12	19.3533
LINC01503	1.84613	-0.245851	7.47075	3.25831e-13	5.11336e-12	19.4643
LINC00578	1.51338	-1.61444	7.46641	3.35699e-13	5.25075e-12	19.4539
SLC46A3	1.09378	3.94341	7.45848	3.54509e-13	5.52299e-12	19.0881
RGS18	1.52686	-0.375567	7.45718	3.57712e-13	5.56921e-12	19.3773
LINC00494	1.33164	-2.40925	7.45608	3.60414e-13	5.60388e-12	19.3879
TEK	1.50363	2.61673	7.45527	3.62425e-13	5.62773e-12	19.1933
LINC01134	1.12419	-1.97831	7.45362	3.66556e-13	5.67693e-12	19.3709
SYT11	1.62888	3.33245	7.4526	3.6913e-13	5.70554e-12	19.1146
LMOD1	1.72888	3.32222	7.44666	3.84514e-13	5.93168e-12	19.076
FAM124A	1.11236	0.596516	7.44391	3.91849e-13	6.02906e-12	19.2581
SAMD3	1.09822	0.0342752	7.44228	3.96245e-13	6.08083e-12	19.2683
ZMIZ1-AS1	1.36058	-1.37646	7.44144	3.98545e-13	6.11215e-12	19.2864
PDK4	1.40912	5.28883	7.43979	4.03085e-13	6.17776e-12	18.8544
TLR10	1.57501	-0.758393	7.43924	4.04614e-13	6.19716e-12	19.264
ABCA8	1.8256	2.12139	7.43749	4.09499e-13	6.25979e-12	19.1193
ADA2	1.80205	3.42599	7.43652	4.12223e-13	6.29735e-12	19.0042
CASQ2	1.40314	-1.6579	7.43608	4.13465e-13	6.31223e-12	19.2523
LINC01252	1.21478	-1.64877	7.43421	4.18791e-13	6.38941e-12	19.2404
OLFML3	2.48758	3.19024	7.43295	4.22429e-13	6.44074e-12	19.0027
AC040970.1	1.32747	-1.54735	7.42927	4.33218e-13	6.58397e-12	19.2069
AC019080.1	1.59714	-0.303353	7.42703	4.39937e-13	6.67318e-12	19.1747
AC116351.1	1.30815	-1.78786	7.42275	4.53009e-13	6.84504e-12	19.1646
RP11-524D16__A.3	1.6434	-1.2615	7.42133	4.57459e-13	6.90344e-12	19.1511
PRKAR2B	1.16324	2.18573	7.41742	4.69868e-13	7.08165e-12	18.9781
ODC1-DT	1.23975	-1.74618	7.41698	4.71287e-13	7.09849e-12	19.1263
SNHG11	1.65256	0.849767	7.41165	4.88775e-13	7.33847e-12	19.0328
C11orf95	1.17834	2.62862	7.41166	4.88749e-13	7.33847e-12	18.9052
BMF	1.30191	3.07056	7.40668	5.05691e-13	7.57798e-12	18.828
GIMAP2	1.17487	2.91819	7.40274	5.19475e-13	7.76481e-12	18.8114
LINC01772	1.20945	-1.21382	7.40171	5.23157e-13	7.80994e-12	19.0217
LMO3	1.08832	1.26315	7.40094	5.25902e-13	7.84068e-12	18.9353
C6	2.20971	2.61186	7.39601	5.43925e-13	8.08236e-12	18.8067
SNHG10	1.78126	-0.166727	7.39502	5.47614e-13	8.12874e-12	18.9585
ZPLD2P	1.16466	-2.10421	7.39433	5.50207e-13	8.15697e-12	18.978
TBILA	1.41127	-0.407355	7.39252	5.57035e-13	8.24265e-12	18.9482
AF117829.1	1.50899	0.853836	7.38772	5.75619e-13	8.49101e-12	18.8732
SLC25A25-AS1	1.48157	2.29012	7.38399	5.90456e-13	8.68813e-12	18.7525
AOAH	1.20672	2.30122	7.38102	6.02521e-13	8.83261e-12	18.724
NOS1	1.33328	-1.29955	7.37761	6.16707e-13	9.02373e-12	18.8628
JAML	1.92217	2.46702	7.37536	6.26227e-13	9.15169e-12	18.6746
KMT2E-AS1	1.59909	-0.935702	7.37514	6.27148e-13	9.15947e-12	18.8421
AL592435.1	1.55147	-1.15218	7.36113	6.89926e-13	9.95918e-12	18.7523
SNAI3-AS1	1.42816	-0.797125	7.35691	7.10014e-13	1.02241e-11	18.7202
CD93	3.1997	3.69338	7.35323	7.28038e-13	1.0439e-11	18.4367
LINC02600	1.53048	-2.21078	7.35263	7.31016e-13	1.04754e-11	18.7027
HSPB6	1.92809	1.52523	7.35144	7.36955e-13	1.05541e-11	18.5937
KIT	1.76088	2.78357	7.34427	7.73714e-13	1.1047e-11	18.4386
PWAR6	2.15608	-0.724157	7.34284	7.81261e-13	1.11278e-11	18.6226
AC010186.3	1.50427	-0.136244	7.34049	7.93869e-13	1.13005e-11	18.5977
FBXL7	1.38197	1.97301	7.33803	8.0719e-13	1.14811e-11	18.4668
LINC00900	1.74042	-2.01337	7.33589	8.18999e-13	1.16232e-11	18.5909
SAMD5	1.24431	2.39903	7.33409	8.2909e-13	1.17593e-11	18.4066
U73166.1	1.17862	-1.77074	7.33033	8.50516e-13	1.20126e-11	18.5551
RHOJ	1.64273	2.0618	7.32325	8.92339e-13	1.25283e-11	18.3635
MBL1P	1.0783	-1.63363	7.31075	9.71186e-13	1.34828e-11	18.4261
IGHG4	3.78909	2.40816	7.3092	9.81417e-13	1.36009e-11	18.2566
AC005747.1	1.39812	4.14417	7.30667	9.98365e-13	1.38195e-11	18.062
AC091544.4	1.4817	-2.35552	7.30404	1.01626e-12	1.4026e-11	18.3843
ABI3	2.12717	1.62196	7.3029	1.02413e-12	1.41182e-11	18.2634
TMPO-AS1	1.6925	-0.811834	7.29999	1.04449e-12	1.43652e-11	18.3457
ECRG4	1.53095	-1.1873	7.29966	1.0468e-12	1.43886e-11	18.3485
IGHG2	3.84066	3.11377	7.29859	1.05439e-12	1.4476e-11	18.1291
C14orf132	1.78358	2.12359	7.29599	1.07313e-12	1.47162e-11	18.1806
FZD10-AS1	1.81777	-1.59587	7.29501	1.08021e-12	1.48047e-11	18.3206
CUTALP	1.39254	2.07495	7.29452	1.08384e-12	1.48458e-11	18.1776
NFASC	1.35414	3.35125	7.29369	1.08993e-12	1.49119e-11	18.0498
HLA-DOA	2.8025	2.26857	7.29295	1.0954e-12	1.49781e-11	18.1564
OGN	1.70613	1.80838	7.29257	1.09819e-12	1.50075e-11	18.1817
AC090152.1	1.58242	-1.72666	7.29108	1.10931e-12	1.51419e-11	18.2968
SNN	1.14349	2.89714	7.29085	1.111e-12	1.51562e-11	18.0794
LINC00963	1.82451	2.83467	7.28913	1.12401e-12	1.53072e-11	18.0906
RP11-539I5.1	1.36045	-0.186796	7.28647	1.14434e-12	1.55391e-11	18.2446
AL133367.1	1.35909	-0.379487	7.28205	1.17905e-12	1.59616e-11	18.2206
FAM66B	1.26026	-1.74491	7.28123	1.18552e-12	1.60154e-11	18.2335
FGD5-AS1	1.10647	5.66714	7.28128	1.18513e-12	1.60154e-11	17.7723
DEXI	2.04202	0.503994	7.27858	1.2069e-12	1.62484e-11	18.1689
MRAP2	1.38276	1.97006	7.27549	1.23235e-12	1.65466e-11	18.0548
CD34	2.25238	3.12517	7.27467	1.23915e-12	1.66067e-11	17.9554
LINC00467	1.76023	0.557013	7.27385	1.24603e-12	1.66799e-11	18.1357
PTGDS	2.46434	3.02256	7.26993	1.27939e-12	1.7078e-11	17.9321
RECK	1.19963	2.77593	7.26552	1.31798e-12	1.75436e-11	17.9157
SMIM31	1.84914	-0.78527	7.26172	1.35211e-12	1.79371e-11	18.0941
MATN1-AS1	1.04938	-0.49655	7.25648	1.40064e-12	1.85184e-11	18.0568
MIR3142HG	1.38167	-1.39258	7.25578	1.40733e-12	1.85877e-11	18.0646
CSF2RB	2.26147	2.59288	7.25436	1.42083e-12	1.87433e-11	17.8622
CST7	1.37996	0.749646	7.2538	1.42616e-12	1.87926e-11	17.994
GNG12	1.06841	5.97479	7.25059	1.45732e-12	1.91285e-11	17.5488
ENTPD1	1.13345	4.43381	7.24945	1.46855e-12	1.92507e-11	17.6607
LRRC2	1.06484	-0.33701	7.24939	1.46908e-12	1.92507e-11	18.0065
H1FX-AS1	1.45566	-0.901253	7.24723	1.4906e-12	1.95109e-11	18.003
LINC00639	1.08143	-2.31605	7.24156	1.54852e-12	2.0213e-11	17.9777
LINC02731	1.35582	-2.15655	7.23669	1.6e-12	2.08159e-11	17.9448
EPHA3	1.43228	3.64699	7.23618	1.60549e-12	2.08758e-11	17.6425
MDGA1	1.03609	2.07122	7.23576	1.61001e-12	2.09e-11	17.7826
SBSPON	1.15597	0.584697	7.23351	1.63446e-12	2.11723e-11	17.87
MNDA	2.18083	1.42301	7.23169	1.65454e-12	2.14074e-11	17.8101
LZTS1	1.80069	2.22788	7.22939	1.68029e-12	2.17274e-11	17.7333
AR	1.4246	1.9792	7.22932	1.68112e-12	2.17274e-11	17.7504
TMEM100	2.04217	-0.686269	7.22395	1.74268e-12	2.24248e-11	17.8449
ADRA2A	2.63384	3.30767	7.21984	1.79137e-12	2.2976e-11	17.5812
TPSAB1	2.66403	1.36308	7.21803	1.81324e-12	2.3174e-11	17.7279
GP2	3.73629	2.51244	7.21382	1.8651e-12	2.37154e-11	17.6308
SH3BGRL2	1.02125	5.33494	7.21334	1.87113e-12	2.37562e-11	17.344
SH2D1A	1.68088	-1.14378	7.21242	1.88272e-12	2.38879e-11	17.7786
AC105345.1	1.26941	-1.43697	7.20942	1.92086e-12	2.43457e-11	17.7644
ZNF710-AS1	1.78278	-0.557857	7.20467	1.98296e-12	2.5052e-11	17.7194
ADAP2	1.02566	2.51865	7.20233	2.01422e-12	2.53789e-11	17.5246
AC239809.3	1.41486	-1.77351	7.20184	2.02089e-12	2.54494e-11	17.7174
LINC01018	1.40627	-2.34436	7.19796	2.074e-12	2.60348e-11	17.6944
APLNR	2.89479	1.24162	7.19722	2.08421e-12	2.61145e-11	17.6009
F2RL3	2.563	1.28241	7.19728	2.08334e-12	2.61145e-11	17.5983
ACTG2	2.4844	2.21861	7.19552	2.10804e-12	2.6336e-11	17.5161
ABHD11-AS1	1.7494	-0.531206	7.19542	2.10951e-12	2.63404e-11	17.6589
CD5	1.58844	1.20327	7.1949	2.11681e-12	2.64176e-11	17.5837
CRIM1-DT	1.44139	-1.64846	7.19426	2.12588e-12	2.65167e-11	17.6677
TRIM69	1.30878	3.19087	7.19291	2.14518e-12	2.67291e-11	17.4178
SCUBE2	1.29266	2.60512	7.1925	2.15107e-12	2.67884e-11	17.4559
ADCY1	1.21952	1.347	7.19093	2.17377e-12	2.70426e-11	17.5475
TLCD4	1.10121	2.42851	7.19042	2.18116e-12	2.71202e-11	17.4619
CNOT2-DT	1.64564	-0.944992	7.18935	2.19683e-12	2.72719e-11	17.6277
AL360270.2	1.3518	-1.92458	7.18918	2.19932e-12	2.72884e-11	17.6363
NCAM1	1.37067	1.94969	7.18441	2.27039e-12	2.81406e-11	17.4605
LINC02535	1.35468	-1.75722	7.1806	2.32897e-12	2.87459e-11	17.5801
AC023043.1	1.45017	-1.48719	7.17884	2.35639e-12	2.90387e-11	17.5667
ATP6V1E2	1.06155	0.712734	7.17583	2.40421e-12	2.95047e-11	17.4886
LY86	1.74327	0.505828	7.17254	2.45759e-12	3.01128e-11	17.4777
SPOCK2	1.68894	3.23783	7.17173	2.47087e-12	3.02442e-11	17.27
CD53	1.72336	3.60409	7.16948	2.50815e-12	3.06845e-11	17.2119
ITGAL	1.52765	2.62856	7.16616	2.56428e-12	3.12577e-11	17.282
HCG18	1.58921	2.29875	7.16576	2.57114e-12	3.13252e-11	17.322
TFEC	1.20296	1.51368	7.16219	2.63308e-12	3.20301e-11	17.3485
GAL3ST4	1.30087	2.066	7.16195	2.63724e-12	3.20642e-11	17.3032
SMIM10L1	2.06558	0.146773	7.16069	2.65948e-12	3.22847e-11	17.4148
PCDH17	1.77093	2.63781	7.15958	2.67927e-12	3.24581e-11	17.241
C2orf72	1.49409	2.84778	7.15952	2.68024e-12	3.24581e-11	17.219
EVI2A	1.64416	1.83968	7.1572	2.72192e-12	3.29072e-11	17.2926
MIR4458HG	2.04713	-0.519422	7.15644	2.7358e-12	3.30411e-11	17.405
SNHG19	2.09076	0.0958527	7.15625	2.73919e-12	3.30482e-11	17.3876
AC005840.2	1.17468	-1.82867	7.15283	2.80231e-12	3.37407e-11	17.4021
GAB3	1.18474	1.54067	7.14897	2.87511e-12	3.44764e-11	17.2602
FCMR	1.12936	1.37053	7.14503	2.95139e-12	3.53194e-11	17.2484
LAX1	1.51216	-0.473136	7.1404	3.04374e-12	3.63384e-11	17.3026
RTN1	1.38601	2.00962	7.13749	3.10319e-12	3.69112e-11	17.1504
MIR22HG	1.06673	2.74773	7.13756	3.10162e-12	3.69112e-11	17.0881
NR2F2-AS1	1.5269	-0.538867	7.13357	3.18495e-12	3.78647e-11	17.2604
VAT1L	1.35488	0.323504	7.13025	3.25599e-12	3.86313e-11	17.2122
MS4A6A	2.69771	3.13722	7.12952	3.27179e-12	3.87798e-11	17.0051
SLA	1.9458	2.9789	7.1252	3.36686e-12	3.97866e-11	16.9872
PRELP	2.22095	4.15441	7.12152	3.45001e-12	4.07081e-11	16.8619
AL139220.2	1.33907	-1.4585	7.1168	3.55966e-12	4.1772e-11	17.1676
GRIK3	1.30477	-0.0868883	7.11264	3.65903e-12	4.28103e-11	17.1141
FLT3	1.30293	-0.34439	7.11123	3.69344e-12	4.31045e-11	17.1126
KIAA0040	1.10295	4.56751	7.1094	3.73834e-12	4.35223e-11	16.7344
AC009148.1	1.12377	-2.09561	7.10022	3.97263e-12	4.59551e-11	17.066
VASH1-AS1	1.45573	-0.74146	7.10006	3.97689e-12	4.59819e-11	17.0495
NUTM2B-AS1	1.33963	1.22257	7.09833	4.02241e-12	4.64853e-11	16.9598
IGFBP7	1.04717	8.1869	7.09649	4.07176e-12	4.70096e-11	16.4531
CLEC14A	2.9713	1.40515	7.09528	4.10449e-12	4.73642e-11	16.9305
ATXN7L3B	1.14585	5.16587	7.09288	4.16997e-12	4.80728e-11	16.5839
PODN	2.24574	3.83062	7.09006	4.24845e-12	4.8882e-11	16.6827
SPINT1-AS1	2.02494	0.439187	7.08849	4.29287e-12	4.9345e-11	16.9389
AL162231.2	1.26922	-1.51079	7.08636	4.35355e-12	4.98482e-11	16.9736
SMIM10L2A	1.58844	-0.995191	7.08503	4.39197e-12	5.02393e-11	16.9573
IGLL5	2.92465	1.2975	7.0833	4.44238e-12	5.07667e-11	16.8613
CLSTN2	1.28799	2.21063	7.08305	4.44968e-12	5.08254e-11	16.7821
C22orf46	1.03142	2.62014	7.07921	4.56397e-12	5.20301e-11	16.7231
AC027031.2	1.63308	-0.636299	7.07626	4.65374e-12	5.29767e-11	16.895
ATCAY	1.33024	-1.11415	7.07394	4.72537e-12	5.37143e-11	16.8892
SLC6A4	1.19089	-0.731924	7.07377	4.73092e-12	5.37516e-11	16.8821
PALMD	1.40579	2.46405	7.06627	4.97045e-12	5.61485e-11	16.6502
ADGRD1	1.24972	2.54089	7.06126	5.13713e-12	5.77273e-11	16.611
NAPSB	1.53427	1.96174	7.05938	5.20128e-12	5.83647e-11	16.6505
AQP1	1.69087	4.91224	7.05629	5.30813e-12	5.94788e-11	16.377
CD3G	1.66799	0.00991314	7.05616	5.3127e-12	5.95018e-11	16.7485
NPTXR	1.30547	2.66061	7.05464	5.36594e-12	6.00411e-11	16.5565
HCP5	1.39855	3.30737	7.05182	5.46663e-12	6.10229e-11	16.4973
PITPNA-AS1	1.76836	-0.714646	7.05063	5.50941e-12	6.14133e-11	16.7328
HOPX	1.96199	3.20378	7.04732	5.63066e-12	6.26464e-11	16.4679
AC027288.3	1.81122	-1.05289	7.04722	5.63441e-12	6.26586e-11	16.7164
LINC01116	1.71416	-1.02787	7.02812	6.38765e-12	7.04044e-11	16.595
ACKR1	2.89147	0.0351502	7.02287	6.61117e-12	7.26982e-11	16.5317
MNX1-AS1	1.49736	-1.15013	7.02218	6.64107e-12	7.29589e-11	16.5602
EID2B	1.14966	-0.392068	7.02187	6.65496e-12	7.30435e-11	16.5438
AC080013.1	1.19852	-1.18484	7.02137	6.67675e-12	7.32486e-11	16.5564
ICOS	1.45595	-1.19815	7.0184	6.80774e-12	7.44433e-11	16.5365
ATOH8	1.51736	0.260413	7.01772	6.83841e-12	7.47094e-11	16.4947
ADCYAP1	2.23359	-0.723966	7.01728	6.85783e-12	7.48869e-11	16.518
AC068338.2	1.35069	-1.24606	7.01697	6.87208e-12	7.50078e-11	16.529
CYP1B1-AS1	1.24329	-1.62067	7.01533	6.94617e-12	7.57463e-11	16.523
FOLR2	2.42449	0.867229	7.01035	7.1765e-12	7.80415e-11	16.4191
EBF1	1.03479	2.50038	7.00873	7.25297e-12	7.8728e-11	16.2755
ARHGEF15	2.17548	0.886981	7.00854	7.26185e-12	7.8788e-11	16.4062
SLIT3	1.30659	3.7668	7.00602	7.38284e-12	7.98803e-11	16.1394
LINC01146	1.23921	-2.35534	7.00583	7.39181e-12	7.99407e-11	16.4666
IGLC2	3.61992	2.64835	7.00052	7.65338e-12	8.23127e-11	16.2255
ABCB1	1.33789	3.10434	6.99947	7.70597e-12	8.27689e-11	16.1613
GVINP1	1.39005	1.83152	6.99705	7.82901e-12	8.40523e-11	16.2619
NREP	1.15598	4.40308	6.99273	8.05311e-12	8.62619e-11	15.9935
PLPP7	1.46468	-0.876097	6.99012	8.19139e-12	8.76237e-11	16.3527
RMST	1.55336	-1.42196	6.98867	8.26972e-12	8.83414e-11	16.3511
EPHA1-AS1	1.32668	-1.66977	6.98644	8.39061e-12	8.95517e-11	16.3404
MS4A4A	2.10928	1.74958	6.98556	8.43944e-12	8.99508e-11	16.1993
GATA2-AS1	1.59445	-1.06864	6.98507	8.46634e-12	9.01154e-11	16.3241
PEAK3	1.10594	-1.49902	6.9851	8.46476e-12	9.01154e-11	16.3306
LEF1-AS1	1.12944	-1.12979	6.98499	8.47071e-12	9.01211e-11	16.3257
KLF9	1.17288	5.03638	6.98293	8.58555e-12	9.12195e-11	15.876
AL391056.1	1.48667	-1.22208	6.98147	8.66778e-12	9.19334e-11	16.3034
NEXN	1.02782	3.39159	6.98014	8.74329e-12	9.26867e-11	16.0024
URB1-AS1	1.34618	-0.134227	6.97998	8.75218e-12	9.27393e-11	16.2701
LINC01278	1.74029	0.904675	6.97517	9.03113e-12	9.53524e-11	16.193
TNFAIP8L2	1.33715	0.109531	6.97064	9.30164e-12	9.78581e-11	16.2025
GUSBP5	1.11719	-1.51711	6.96868	9.42157e-12	9.90314e-11	16.2276
ITGB2-AS1	1.49754	-0.397601	6.96607	9.58302e-12	1.00549e-10	16.19
PHETA2	1.47798	2.93963	6.96276	9.79165e-12	1.02329e-10	15.9456
ENTPD3-AS1	1.27932	-0.0977537	6.96107	9.9005e-12	1.0342e-10	16.1495
NIBAN3	1.44351	-0.768806	6.95659	1.01932e-11	1.06337e-10	16.1386
NKX2-3	1.94243	-0.504247	6.95168	1.05239e-11	1.094e-10	16.0999
HSD3B7	1.47671	2.41289	6.95145	1.05399e-11	1.09518e-10	15.9334
SNHG21	1.44116	-1.29658	6.94741	1.08201e-11	1.11985e-10	16.0904
ARMCX3	1.21844	4.64983	6.94055	1.13138e-11	1.16583e-10	15.6432
AC025171.1	1.71441	0.0285445	6.93944	1.13951e-11	1.17369e-10	16.0081
CD86	1.69897	1.95573	6.9353	1.1706e-11	1.20257e-10	15.8617
LINC00960	1.48233	-1.38473	6.93395	1.18089e-11	1.21103e-10	16.0066
SYP	1.29862	1.2857	6.93292	1.18881e-11	1.21756e-10	15.8996
LINC00607	1.1231	-2.09013	6.93147	1.20007e-11	1.2275e-10	15.998
C11orf71	1.02829	1.37183	6.92831	1.22489e-11	1.24855e-10	15.8643
AIF1	2.65077	2.13031	6.92601	1.24332e-11	1.2646e-10	15.7909
TMEM204	1.2683	3.42809	6.92499	1.25155e-11	1.27149e-10	15.6592
KTN1-AS1	1.4251	-0.517156	6.92333	1.26511e-11	1.28297e-10	15.9243
TMEM52B	1.25266	-1.61944	6.92332	1.26518e-11	1.28297e-10	15.9433
LINC00702	1.57901	-1.78194	6.92102	1.28415e-11	1.29885e-10	15.9291
DERL3	1.11669	2.4002	6.91956	1.29637e-11	1.30911e-10	15.722
COL9A1	1.2136	-0.0888267	6.91929	1.29863e-11	1.31069e-10	15.8865
GPRIN3	1.77153	3.62768	6.9128	1.35442e-11	1.36002e-10	15.56
GALNT16	1.24946	1.09768	6.91213	1.36032e-11	1.36362e-10	15.7807
GMDS-DT	1.42138	0.9218	6.9087	1.39089e-11	1.39307e-10	15.7725
ADAMTS8	1.35991	0.100575	6.9085	1.39263e-11	1.39422e-10	15.8116
CDH5	1.73371	3.30832	6.90843	1.39327e-11	1.39427e-10	15.5702
AL162377.1	1.14363	-1.13918	6.90593	1.41604e-11	1.41646e-10	15.829
AP002761.3	1.01117	-2.23117	6.9013	1.45907e-11	1.45518e-10	15.8101
KLF3-AS1	1.05453	-0.220504	6.89811	1.48946e-11	1.47986e-10	15.7585
PDZRN3	1.39035	3.13714	6.89794	1.49108e-11	1.48084e-10	15.5114
TMTC1	1.13422	3.28135	6.89704	1.49981e-11	1.48763e-10	15.4903
MC1R	1.18836	1.01059	6.89521	1.51758e-11	1.5021e-10	15.6812
GPBAR1	1.53347	1.22909	6.89295	1.53994e-11	1.52168e-10	15.6514
AF131215.5	1.30313	-0.151654	6.8903	1.56649e-11	1.54533e-10	15.7068
ID4	2.50317	0.83913	6.88804	1.58959e-11	1.56681e-10	15.6488
LINC01725	1.08217	-2.41949	6.88642	1.60622e-11	1.58055e-10	15.7178
INTS6-AS1	1.61821	-0.767479	6.88558	1.61496e-11	1.58717e-10	15.6934
MYOCD	1.3109	-0.33994	6.87946	1.68003e-11	1.64632e-10	15.6449
TMEM161B-AS1	1.45581	0.539851	6.87843	1.69122e-11	1.65522e-10	15.6035
NR4A3	1.44351	2.10981	6.87556	1.72277e-11	1.68331e-10	15.4707
GLIPR2	1.35487	2.71896	6.87541	1.7245e-11	1.68429e-10	15.4142
SLC16A1-AS1	1.41361	-0.501508	6.87462	1.73326e-11	1.69145e-10	15.6192
AC091806.1	1.29252	-2.34743	6.8743	1.73683e-11	1.69353e-10	15.6414
LINC00857	1.86547	0.0127695	6.87411	1.73899e-11	1.69494e-10	15.5987
LINC01684	1.62807	-2.12879	6.87381	1.74234e-11	1.6968e-10	15.6363
S1PR1	2.21098	2.27128	6.87243	1.75793e-11	1.71057e-10	15.4444
FREM1	1.3269	1.87957	6.86964	1.78984e-11	1.73661e-10	15.4533
AL356489.2	1.19745	-2.91862	6.86763	1.81319e-11	1.75565e-10	15.6009
SH2D3C	1.35169	2.13375	6.86279	1.87058e-11	1.80825e-10	15.3879
MOXD1	1.49542	3.52331	6.86228	1.87674e-11	1.81346e-10	15.2547
LINC00863	1.44293	-1.00673	6.86171	1.88355e-11	1.8193e-10	15.5502
S1PR3	1.66991	3.01332	6.8611	1.89104e-11	1.82281e-10	15.295
IGKV3-20	3.47967	1.99248	6.85983	1.90647e-11	1.83617e-10	15.3916
KCNE1	1.11219	-1.86712	6.85734	1.93729e-11	1.86434e-10	15.5342
MRVI1	1.35333	4.05853	6.8559	1.95536e-11	1.88096e-10	15.1562
BOC	1.3822	3.68344	6.85265	1.99658e-11	1.91904e-10	15.1731
AC012146.1	1.44957	-1.38903	6.85131	2.01391e-11	1.93412e-10	15.4912
LINC02397	1.23249	-2.57501	6.85069	2.02193e-11	1.94025e-10	15.4955
AL390879.1	1.13233	0.0714407	6.84898	2.04429e-11	1.95931e-10	15.4409
IL16	1.10538	3.41225	6.84729	2.06659e-11	1.97827e-10	15.1621
GUCY1A1	1.34475	3.99432	6.84481	2.09983e-11	2.00603e-10	15.0912
TMEM132C	1.35586	-0.336561	6.84353	2.11713e-11	2.02173e-10	15.4212
LINC02688	1.68276	-1.52476	6.84286	2.12629e-11	2.02883e-10	15.4387
CXCL9	2.59621	1.2112	6.83149	2.2873e-11	2.17455e-10	15.2734
CELF2	1.30177	3.46067	6.83082	2.29703e-11	2.18292e-10	15.0576
IL1R1	1.12251	5.79171	6.82908	2.32285e-11	2.20568e-10	14.8434
SUSD3	1.04872	0.193904	6.82838	2.3333e-11	2.21382e-10	15.3076
ADARB2	1.31013	-1.16477	6.82649	2.36177e-11	2.23813e-10	15.3345
DANCR	2.08589	1.47732	6.82472	2.38863e-11	2.26086e-10	15.2166
ABCC9	1.66621	3.59134	6.82096	2.44689e-11	2.31229e-10	14.9873
DUSP26	1.68384	-0.959629	6.81761	2.49993e-11	2.35675e-10	15.2742
DSEL	1.44996	1.99695	6.81685	2.51216e-11	2.36733e-10	15.1173
LINC01270	1.1421	-1.93456	6.81266	2.58054e-11	2.42789e-10	15.2578
TENM3-AS1	1.38928	-1.62991	6.81018	2.62175e-11	2.46371e-10	15.2393
CES1	2.00203	2.81832	6.80692	2.67709e-11	2.50872e-10	14.9778
TMEM47	1.82882	3.39417	6.79907	2.81468e-11	2.62618e-10	14.8758
SRPX	1.24074	2.76633	6.79894	2.81706e-11	2.62736e-10	14.9288
HPGDS	1.36268	0.241839	6.7982	2.8304e-11	2.63876e-10	15.1183
GIMAP1	2.12898	0.114712	6.78896	3.00253e-11	2.78931e-10	15.0648
LINC00643	1.83325	-1.96447	6.78723	3.03573e-11	2.81794e-10	15.098
AL023284.4	1.35942	-1.71233	6.78502	3.07886e-11	2.85685e-10	15.085
PCAT6	1.40951	-1.29981	6.78406	3.09788e-11	2.86998e-10	15.0742
TMEM130	1.50959	0.989811	6.78377	3.10363e-11	2.87418e-10	14.988
CTA-14H9.5	1.39142	-1.66214	6.78227	3.1333e-11	2.89597e-10	15.0674
SNX18P3	1.12299	-1.46948	6.77903	3.19872e-11	2.95528e-10	15.046
LINC01004	1.5342	-1.13552	6.77583	3.26462e-11	3.00556e-10	15.0207
PSD	1.24468	2.40887	6.77285	3.3272e-11	3.05722e-10	14.8008
LINC01829	1.30696	-2.31886	6.77107	3.36509e-11	3.09083e-10	15.0031
COL14A1	1.62415	5.14615	6.75739	3.67132e-11	3.35122e-10	14.4529
AC091182.1	1.39016	-2.24458	6.75026	3.84151e-11	3.48768e-10	14.8744
SCAMP5	1.08098	2.97334	6.74577	3.95254e-11	3.57608e-10	14.5809
CDO1	1.72188	0.0082598	6.74243	4.03717e-11	3.64427e-10	14.7836
DCX	1.13659	-1.77918	6.74233	4.03981e-11	3.64526e-10	14.8238
SCD5	1.05863	3.84955	6.74186	4.05189e-11	3.65476e-10	14.4658
PID1	1.04476	2.4998	6.73828	4.14505e-11	3.73023e-10	14.5778
PDE4B	1.03156	3.05402	6.73817	4.14781e-11	3.73129e-10	14.5199
AOX1	1.3576	2.45836	6.73601	4.20491e-11	3.77833e-10	14.5688
FAM163A	1.22345	-2.02829	6.7359	4.20794e-11	3.77923e-10	14.7862
SMIM2-AS1	1.27536	-1.59663	6.73532	4.22356e-11	3.78932e-10	14.7792
AL691447.2	1.45069	-1.73025	6.7268	4.45775e-11	3.98881e-10	14.7274
JPX	1.34752	1.85179	6.72589	4.4835e-11	4.01033e-10	14.5688
CALHM5	1.95087	1.08764	6.72023	4.64706e-11	4.14562e-10	14.5903
LINC01697	1.10351	-2.31016	6.71918	4.67824e-11	4.1687e-10	14.6858
TATDN2	1.04485	3.43163	6.71906	4.68163e-11	4.17015e-10	14.377
SSPN	1.18685	3.27827	6.717	4.74308e-11	4.21851e-10	14.3761
IGKV4-1	3.38202	1.32466	6.71689	4.74644e-11	4.21991e-10	14.5595
LINC00839	1.50159	-1.69084	6.71664	4.75381e-11	4.22487e-10	14.6643
LINC00652	1.04207	-2.72397	6.71432	4.82426e-11	4.28103e-10	14.657
NEGR1	1.21122	2.42337	6.7132	4.85852e-11	4.30657e-10	14.4386
HEYL	1.95797	3.48031	6.71229	4.88646e-11	4.3237e-10	14.3266
PART1	1.19818	-2.42157	6.71214	4.8912e-11	4.32578e-10	14.6429
ZNF316	1.29249	2.90603	6.70665	5.06404e-11	4.46192e-10	14.3548
FAM180A	1.48722	-0.585099	6.70074	5.25644e-11	4.62109e-10	14.5481
MUC12-AS1	1.19756	-1.30127	6.70035	5.26964e-11	4.63096e-10	14.5618
THBS4	1.55889	4.19782	6.69837	5.33574e-11	4.68207e-10	14.171
HGF	1.66614	1.97413	6.69801	5.34808e-11	4.69115e-10	14.3806
TMEM273	1.8269	1.28748	6.69339	5.50621e-11	4.8209e-10	14.4097
IKZF3	1.14143	2.16181	6.67634	6.13082e-11	5.31841e-10	14.2307
ELOVL2	1.21128	-0.545312	6.67161	6.31627e-11	5.46522e-10	14.3703
HAND2	2.54042	1.83753	6.66852	6.44025e-11	5.56025e-10	14.2159
ZFP41	1.48163	1.35841	6.66818	6.4539e-11	5.57e-10	14.2541
TSPYL5	2.34003	2.08486	6.66184	6.71644e-11	5.77335e-10	14.1527
BCL6B	2.22836	1.56833	6.66175	6.72036e-11	5.77462e-10	14.1957
SHISA3	1.29157	-1.89928	6.66168	6.72329e-11	5.77503e-10	14.333
WSCD2	1.23969	-0.397505	6.66162	6.72576e-11	5.77504e-10	14.3054
KLHL6	1.58889	2.2879	6.66082	6.75972e-11	5.80209e-10	14.1243
AL512274.1	1.55039	-0.177073	6.6568	6.93265e-11	5.93756e-10	14.2676
GPR55	1.14325	-1.73225	6.65597	6.96853e-11	5.96612e-10	14.2977
SEMA6A-AS1	1.00618	-1.75498	6.65468	7.02523e-11	6.00595e-10	14.2905
RALY-AS1	1.40916	-1.24283	6.65338	7.08317e-11	6.04671e-10	14.2748
AC013275.1	2.10223	-0.66206	6.65253	7.12084e-11	6.07228e-10	14.2537
AL161785.1	1.48726	-2.19154	6.64712	7.3668e-11	6.27069e-10	14.2455
RASAL3	1.80238	1.66707	6.64485	7.47236e-11	6.35137e-10	14.0822
FMO2	1.8889	1.48047	6.64151	7.63056e-11	6.48117e-10	14.0778
LINC01410	1.26515	-1.47547	6.63927	7.73857e-11	6.56818e-10	14.1932
TIGD7	1.5735	0.0235513	6.63635	7.88149e-11	6.67507e-10	14.1354
MAP4K3-DT	1.43325	0.942511	6.63217	8.09063e-11	6.83992e-10	14.0626
DES	2.26873	1.15312	6.63145	8.12718e-11	6.8659e-10	14.0451
LRRC55	1.6411	-1.39787	6.63105	8.14727e-11	6.87056e-10	14.1403
SAMSN1	1.28827	2.39215	6.63107	8.14624e-11	6.87056e-10	13.9285
CHL1	1.38277	1.22538	6.62949	8.22731e-11	6.9331e-10	14.0235
AC007405.4	1.25317	-1.71865	6.62095	8.67916e-11	7.28265e-10	14.0855
MXRA7	1.01262	5.07816	6.61829	8.82466e-11	7.3916e-10	13.5941
RGS7BP	1.15636	-0.290202	6.61312	9.11443e-11	7.62077e-10	14.0081
AC090204.1	1.40686	-1.53962	6.61244	9.15322e-11	7.64779e-10	14.0315
KRT222	1.16204	-2.29847	6.61205	9.17585e-11	7.66127e-10	14.0357
PTPN5	1.09698	-1.6082	6.6114	9.21299e-11	7.68683e-10	14.0271
FRRS1L	1.75551	-1.32151	6.61134	9.21646e-11	7.68701e-10	14.0186
DACT3	1.57216	1.36814	6.60969	9.31176e-11	7.761e-10	13.8931
LINC01359	1.06189	-1.42046	6.60208	9.76521e-11	8.10173e-10	13.9685
PAMR1	1.45139	1.9672	6.59948	9.92457e-11	8.21372e-10	13.7799
MADCAM1	1.30912	-0.866555	6.59918	9.94308e-11	8.22615e-10	13.94
SLC25A21-AS1	1.28701	-1.03512	6.59859	9.97987e-11	8.25369e-10	13.9405
PLA2G2D	1.57093	-1.83094	6.59822	1.00032e-10	8.27009e-10	13.9472
PEG3	1.8547	1.28659	6.59807	1.00122e-10	8.2746e-10	13.8293
LINC02605	1.16955	-1.93187	6.59712	1.0072e-10	8.3182e-10	13.9436
EMID1	1.23985	1.3376	6.5951	1.01994e-10	8.41456e-10	13.8063
MIR503HG	1.40098	-1.57209	6.58885	1.06042e-10	8.72723e-10	13.89
PCDH18	1.8914	2.84808	6.5876	1.06877e-10	8.78667e-10	13.6242
SCN3B	1.33103	-0.1003	6.58434	1.09066e-10	8.95731e-10	13.8269
FABP4	1.9145	-0.322096	6.58297	1.09998e-10	9.01815e-10	13.8251
SCG3	1.95782	0.956324	6.58225	1.10495e-10	9.05124e-10	13.7591
CD69	1.70277	1.22112	6.5744	1.16027e-10	9.45006e-10	13.6914
MFAP5	1.89916	2.53793	6.57383	1.16438e-10	9.47467e-10	13.5763
KDR	1.75244	3.40079	6.57344	1.16719e-10	9.49003e-10	13.479
RHOXF1-AS1	1.26909	-1.62853	6.56785	1.20843e-10	9.80842e-10	13.7652
LINC02482	1.1664	-1.61434	6.56566	1.225e-10	9.9361e-10	13.7524
RGMA	1.3182	1.60301	6.5653	1.22779e-10	9.95183e-10	13.6043
EOMES	1.36878	-1.06997	6.56225	1.25123e-10	1.01349e-09	13.7222
SIRPG	1.20188	-0.767091	6.56089	1.26188e-10	1.02141e-09	13.7082
LINC02038	1.49704	-2.09788	6.56069	1.2634e-10	1.02202e-09	13.7248
C1orf229	1.04092	-2.50239	6.55848	1.28084e-10	1.03427e-09	13.7154
IGHV3-23	3.13209	1.08814	6.55835	1.28192e-10	1.03479e-09	13.6099
ACSS3	1.07996	2.02011	6.55805	1.28429e-10	1.03564e-09	13.5213
RORB	1.03029	-0.889002	6.5548	1.31047e-10	1.05567e-09	13.6754
TP53INP2	1.00915	3.68256	6.54409	1.40038e-10	1.11969e-09	13.2744
LINC01515	1.31199	-0.906247	6.53781	1.45597e-10	1.16216e-09	13.5729
TPSB2	2.25741	1.07423	6.53673	1.46569e-10	1.16873e-09	13.4777
SPN	2.10115	1.51675	6.53622	1.47037e-10	1.17167e-09	13.4405
LINC00622	1.13513	-1.89978	6.53533	1.47851e-10	1.17657e-09	13.5737
AC027117.1	1.17904	-1.87092	6.52765	1.5504e-10	1.2284e-09	13.5275
NBDY	2.18176	1.7508	6.52593	1.56693e-10	1.23941e-09	13.3729
CCN3	1.20268	2.67251	6.52429	1.58293e-10	1.24997e-09	13.2539
SLC24A3	1.06784	3.3211	6.52312	1.59439e-10	1.25817e-09	13.1779
LINC00939	1.63508	-1.47729	6.52128	1.61267e-10	1.2709e-09	13.4825
GAPT	1.80125	-1.10496	6.52054	1.62001e-10	1.27583e-09	13.4699
SCGN	2.14812	0.997473	6.51576	1.66861e-10	1.3106e-09	13.3574
ECM2	1.08005	3.0648	6.51228	1.70479e-10	1.33525e-09	13.1384
LGI2	1.57898	0.677613	6.51203	1.70746e-10	1.33578e-09	13.3545
KLRB1	1.33716	0.40126	6.51037	1.72501e-10	1.34862e-09	13.3599
COX7A1	1.72597	1.66829	6.50991	1.72989e-10	1.35154e-09	13.2652
LINC00887	1.5104	-1.07333	6.50893	1.74039e-10	1.35851e-09	13.4029
SPARCL1	1.77424	5.83819	6.5078	1.75253e-10	1.36606e-09	12.8779
LINC00992	1.28484	-1.90149	6.5034	1.80075e-10	1.40133e-09	13.3833
SEPTIN4	1.17679	2.61518	6.50013	1.83741e-10	1.4275e-09	13.115
LRRC3	1.20927	0.871403	6.49709	1.87219e-10	1.45118e-09	13.251
NRSN2-AS1	1.59619	-0.711999	6.4936	1.91285e-10	1.48172e-09	13.3037
HS3ST3B1	1.33996	1.4232	6.49117	1.94163e-10	1.50302e-09	13.1756
CLU	1.18936	7.58242	6.49064	1.94799e-10	1.50696e-09	12.6822
CRISPLD2	1.11588	5.99337	6.48938	1.96311e-10	1.51717e-09	12.7443
ITGA4	1.39805	3.00508	6.48811	1.97852e-10	1.52707e-09	13.0024
TINCR	1.31183	-1.66905	6.4868	1.99457e-10	1.53795e-09	13.2823
USHBP1	1.19006	-0.102834	6.48286	2.04353e-10	1.57365e-09	13.2201
ARHGAP19	1.0471	1.97027	6.48024	2.07672e-10	1.5966e-09	13.0655
ACVRL1	1.74971	3.42597	6.47971	2.08339e-10	1.60121e-09	12.9134
ARHGAP28	1.02674	1.14469	6.47801	2.10528e-10	1.61592e-09	13.1171
OLMALINC	1.40236	0.26972	6.47491	2.14575e-10	1.64377e-09	13.1556
BEX4	2.00177	2.12535	6.47336	2.16637e-10	1.65849e-09	13.0126
NANOS1	1.61377	-0.536167	6.46944	2.21904e-10	1.69441e-09	13.1551
SHISA9	2.13359	-0.54011	6.4644	2.28883e-10	1.74263e-09	13.1212
AC006504.1	1.29882	-1.46965	6.4629	2.31001e-10	1.75762e-09	13.1384
IGKV1-5	3.17881	1.50335	6.46261	2.31407e-10	1.75958e-09	13.0055
CNTN1	1.43536	3.1076	6.46185	2.3249e-10	1.7661e-09	12.8408
LINC00649	1.51418	0.439015	6.45756	2.3869e-10	1.80912e-09	13.0439
AP000662.1	1.04622	-2.30765	6.45728	2.39095e-10	1.81102e-09	13.1136
CYBRD1	1.19112	5.86944	6.45718	2.3924e-10	1.81143e-09	12.5615
BVES	1.26262	0.243709	6.45019	2.49712e-10	1.88418e-09	13.0104
CCL22	1.43802	0.605014	6.45008	2.49871e-10	1.88478e-09	12.9899
ECSCR	1.60228	-0.53496	6.44691	2.54773e-10	1.9193e-09	13.0215
AC147651.4	1.13624	-1.9563	6.4411	2.63984e-10	1.98173e-09	13.0156
DAAM2	1.368	2.6464	6.44089	2.64337e-10	1.98374e-09	12.7596
CTD-2554C21.3	1.36875	-2.57794	6.44039	2.65145e-10	1.98917e-09	13.0134
ATP6V0E2-AS1	1.62006	-1.04966	6.44001	2.65749e-10	1.99181e-09	12.9946
PTPN7	1.67014	1.50128	6.43688	2.70886e-10	2.02674e-09	12.8462
RASL11B	1.11468	0.956564	6.43554	2.73114e-10	2.04117e-09	12.8792
TEX11	1.05837	-0.968841	6.43518	2.7372e-10	2.04376e-09	12.9663
PRPH	1.24479	-1.16197	6.43289	2.77576e-10	2.07059e-09	12.9559
OLFML1	1.66188	1.9943	6.42934	2.83664e-10	2.11333e-09	12.7568
CXXC4	1.20523	0.973799	6.42841	2.85284e-10	2.12338e-09	12.8366
TRMT9B	1.06191	1.53897	6.42706	2.87636e-10	2.13886e-09	12.7829
CCN2	1.09232	6.71188	6.42287	2.95087e-10	2.18875e-09	12.3083
LYL1	1.4012	0.456672	6.40997	3.19239e-10	2.3553e-09	12.7614
DPEP1	1.652	2.24172	6.40832	3.2246e-10	2.37757e-09	12.6106
FCGR2B	1.23417	1.84008	6.40362	3.31829e-10	2.44131e-09	12.6175
LBH	1.01873	5.53101	6.40259	3.33914e-10	2.45436e-09	12.2567
CAPN6	1.94188	2.31787	6.39977	3.39698e-10	2.49376e-09	12.5506
TBX2	1.33892	2.85628	6.39962	3.39997e-10	2.49518e-09	12.493
NRROS	1.07061	0.775054	6.39809	3.43169e-10	2.51611e-09	12.6707
CD4	1.69723	3.68422	6.39416	3.51488e-10	2.5747e-09	12.3811
MAGEH1	2.02394	2.23315	6.39106	3.58166e-10	2.61874e-09	12.5126
CD2	2.22653	1.13328	6.38338	3.75269e-10	2.73109e-09	12.5628
RAMP2	1.81527	1.33606	6.37908	3.85187e-10	2.79809e-09	12.5207
CPB1	3.30634	2.10946	6.37843	3.86723e-10	2.80752e-09	12.4655
LY9	1.3585	-0.222771	6.37717	3.89672e-10	2.82632e-09	12.6013
ADIPOQ	1.62629	-2.69488	6.37438	3.96335e-10	2.87112e-09	12.626
CERKL	1.05228	1.94663	6.37065	4.05389e-10	2.9322e-09	12.4114
CTSG	1.50386	-2.32526	6.36549	4.18263e-10	3.01607e-09	12.5728
FCER1A	1.65468	-0.420121	6.36361	4.23064e-10	3.04527e-09	12.5278
ASCL2	1.38527	-1.85005	6.36233	4.26351e-10	3.06661e-09	12.5516
LINC02298	1.2708	-1.25386	6.35918	4.34551e-10	3.12207e-09	12.526
FCRL2	1.18826	-1.50583	6.35731	4.39501e-10	3.15283e-09	12.5191
TAGLN	1.25677	6.74206	6.34831	4.64082e-10	3.31204e-09	11.8671
IDO1	1.53536	1.48223	6.34555	4.71889e-10	3.36065e-09	12.3103
STUM	1.31168	-1.5555	6.34448	4.74962e-10	3.38049e-09	12.4446
SMIM10	1.65867	0.0533751	6.34072	4.85866e-10	3.45184e-09	12.3756
CDIP1	1.048	2.84133	6.34048	4.86587e-10	3.45593e-09	12.1491
RHPN1-AS1	1.06865	-1.77945	6.33775	4.94654e-10	3.5032e-09	12.4097
AL445524.1	1.55344	-0.616973	6.335	5.02929e-10	3.55487e-09	12.3684
ZNF395	1.30087	3.51639	6.33228	5.11268e-10	3.6084e-09	12.0496
ADORA2A	1.10296	-2.09897	6.3266	5.29074e-10	3.7196e-09	12.3476
NRK	1.30462	0.714231	6.32023	5.49787e-10	3.84916e-09	12.219
RNF144A-AS1	1.47553	-1.43327	6.31926	5.52979e-10	3.86807e-09	12.2952
LINC02747	1.29363	-2.51361	6.31848	5.55584e-10	3.88398e-09	12.3016
RASD1	1.62592	2.41387	6.3166	5.61912e-10	3.92357e-09	12.054
AC022509.3	1.13601	-2.0248	6.31617	5.63363e-10	3.93254e-09	12.2866
AC010931.1	1.07715	-2.82354	6.31211	5.77302e-10	4.02032e-09	12.266
CYBB	1.50329	4.37711	6.31104	5.81026e-10	4.04387e-09	11.8153
IL2RA	1.51533	1.30563	6.31091	5.81496e-10	4.0452e-09	12.1205
CHI3L2	1.12099	-0.159033	6.30887	5.88667e-10	4.08739e-09	12.2012
TUSC1	1.15676	2.2692	6.30558	6.00431e-10	4.16051e-09	12.0022
AP000787.1	1.31961	-1.42078	6.3034	6.0834e-10	4.21036e-09	12.2045
STEAP4	1.10567	3.93218	6.30285	6.10353e-10	4.22305e-09	11.8092
KCNJ8	2.04581	1.70101	6.30186	6.14013e-10	4.2434e-09	12.0359
ISLR2	1.11037	0.459253	6.30083	6.17815e-10	4.26843e-09	12.1222
LINC01422	1.4553	-1.90176	6.30015	6.20341e-10	4.28336e-09	12.1903
AL162595.1	1.26225	-1.6094	6.29969	6.22075e-10	4.29409e-09	12.1866
AOC3	1.73086	3.42322	6.29317	6.46886e-10	4.44454e-09	11.8129
GYPC	1.8645	2.39544	6.29164	6.52877e-10	4.48048e-09	11.9108
LHFPL3-AS2	1.56928	-1.72311	6.28797	6.67392e-10	4.57078e-09	12.1177
VSIG4	2.45638	2.55499	6.28686	6.71859e-10	4.5987e-09	11.8651
C1R	1.34433	6.69601	6.28423	6.82525e-10	4.66089e-09	11.4935
LBX2-AS1	1.069	1.4709	6.28392	6.83806e-10	4.6679e-09	11.9513
IGFBP4	1.06849	7.38999	6.28302	6.87494e-10	4.69075e-09	11.4559
HRK	1.23414	-1.99331	6.27845	7.06586e-10	4.81127e-09	12.0677
C3AR1	1.8227	2.14169	6.27268	7.31405e-10	4.95879e-09	11.8243
OSR1	1.06511	0.467823	6.26825	7.51052e-10	5.08032e-09	11.9331
CENPBD1P1	1.16417	2.72909	6.26443	7.68414e-10	5.1918e-09	11.7274
VSTM4	1.68696	2.16157	6.26347	7.72822e-10	5.22009e-09	11.7685
RERGL	1.14155	-1.7955	6.26269	7.76459e-10	5.23854e-09	11.9757
CILP	2.1204	1.75677	6.25898	7.93868e-10	5.34083e-09	11.7814
C11orf96	1.58366	3.73308	6.25839	7.9664e-10	5.35796e-09	11.5758
NGFR	1.66794	1.47014	6.25358	8.19883e-10	5.4986e-09	11.7774
AC124947.2	1.23905	-1.69422	6.25105	8.32376e-10	5.57288e-09	11.9073
GC	2.17076	2.60074	6.24983	8.38455e-10	5.6104e-09	11.6494
CLDN5	2.17201	1.0857	6.24574	8.59159e-10	5.74079e-09	11.765
THAP9-AS1	1.60896	2.25473	6.23858	8.96597e-10	5.96896e-09	11.6296
CCR5	2.0506	0.278563	6.23823	8.98486e-10	5.97985e-09	11.7705
GPR4	1.74445	0.611341	6.23537	9.13934e-10	6.06678e-09	11.7356
SLAMF1	1.38899	-0.156764	6.23317	9.25956e-10	6.13672e-09	11.7633
CRYAB	1.28348	2.67205	6.23317	9.25959e-10	6.13672e-09	11.537
PLA1A	1.52396	1.61587	6.23021	9.42464e-10	6.2356e-09	11.6269
GPX3	1.37713	4.24122	6.22846	9.52307e-10	6.29366e-09	11.3551
RP11-529E10.6	1.05809	-1.89055	6.22801	9.54863e-10	6.30702e-09	11.7782
CD79A	1.55046	0.30029	6.22755	9.57478e-10	6.32252e-09	11.7085
EBI3	1.10612	-0.701726	6.2271	9.60065e-10	6.33606e-09	11.7492
DTX1	1.34896	2.5682	6.22519	9.71038e-10	6.40488e-09	11.5039
KLLN	1.49677	-1.47427	6.22383	9.78909e-10	6.44779e-09	11.7452
AC156455.1	1.2453	-1.65357	6.21979	1.0027e-09	6.58062e-09	11.7271
AC004847.1	1.2349	-2.76896	6.21972	1.00314e-09	6.58165e-09	11.7339
SPECC1L	1.18328	3.67792	6.21643	1.02293e-09	6.70035e-09	11.3575
F10	1.24432	1.7319	6.21574	1.02713e-09	6.7222e-09	11.5302
AC244090.1	1.43749	-1.52741	6.21256	1.04671e-09	6.83518e-09	11.6838
RASL12	1.52131	1.41934	6.21125	1.05488e-09	6.88284e-09	11.5354
AC008014.1	1.17736	-1.29435	6.20736	1.07953e-09	7.02615e-09	11.651
ELAVL4	1.17992	-0.547431	6.20685	1.08278e-09	7.04536e-09	11.6283
SEZ6L	1.4473	0.524075	6.2063	1.08635e-09	7.06473e-09	11.5736
AL161457.2	1.42885	-2.33501	6.20572	1.09006e-09	7.08423e-09	11.6513
ZNF853	1.45656	1.45463	6.20546	1.09178e-09	7.08832e-09	11.4982
AP002748.4	1.22905	-0.586341	6.20522	1.09332e-09	7.09635e-09	11.6201
UGDH-AS1	2.17862	0.776148	6.20449	1.09806e-09	7.12321e-09	11.5498
TESPA1	1.37226	-0.0656976	6.20154	1.11742e-09	7.23882e-09	11.5778
SOX7	1.25219	1.34703	6.20126	1.11929e-09	7.24899e-09	11.4853
LRMP	1.08473	2.81825	6.20076	1.12263e-09	7.2666e-09	11.3324
KCNJ16	1.87577	0.590101	6.1952	1.16024e-09	7.48746e-09	11.5064
MIR1915HG	1.14416	-0.593519	6.18774	1.21266e-09	7.79163e-09	11.5209
UBE2QL1	1.5089	-0.630311	6.18681	1.2193e-09	7.8279e-09	11.5147
CCDC18-AS1	1.32755	1.42623	6.18643	1.22209e-09	7.84155e-09	11.3959
PDE1B	1.63108	1.24171	6.18637	1.22247e-09	7.84183e-09	11.4065
XKR4	1.14416	-1.88801	6.18599	1.22528e-09	7.85769e-09	11.5379
SGK3	1.08201	2.03995	6.18524	1.23068e-09	7.88376e-09	11.3333
TMEM200A	1.53166	2.63196	6.18424	1.23804e-09	7.92446e-09	11.2627
HSPA12B	1.11847	1.26955	6.18232	1.25219e-09	8.00851e-09	11.3806
FCGR3A	1.51226	3.89912	6.18103	1.26173e-09	8.05861e-09	11.1147
GADD45G	1.33216	1.88336	6.18069	1.26431e-09	8.07072e-09	11.3151
C1QTNF1	1.16967	4.05517	6.17982	1.27082e-09	8.10569e-09	11.0879
FMOD	2.09387	4.55939	6.17921	1.27541e-09	8.13055e-09	11.0469
APBB1IP	1.30458	2.69889	6.17639	1.29687e-09	8.25842e-09	11.2056
LINC00886	1.70014	-0.454569	6.17589	1.30065e-09	8.27578e-09	11.4461
HOTAIRM1	1.60517	-0.459541	6.17563	1.30269e-09	8.28659e-09	11.4446
GMFG	1.34837	2.24995	6.17473	1.30959e-09	8.32597e-09	11.2474
CCL21	2.62398	0.439674	6.17249	1.32708e-09	8.43033e-09	11.3851
SST	3.20327	1.79802	6.1706	1.34198e-09	8.51579e-09	11.2737
CRISPLD1	1.51572	1.67449	6.16991	1.34746e-09	8.5483e-09	11.2772
KCTD21-AS1	1.25767	-0.606706	6.16986	1.34786e-09	8.54852e-09	11.4188
AC100803.3	1.15853	-2.09862	6.16974	1.34882e-09	8.55235e-09	11.4469
CD38	1.2105	0.729496	6.1665	1.37482e-09	8.70544e-09	11.3322
RBM22P2	1.15429	-2.49267	6.1626	1.40683e-09	8.89143e-09	11.4087
DPEP2	1.31079	0.683568	6.16153	1.41575e-09	8.93588e-09	11.3063
NDN	2.77569	1.29657	6.15863	1.4402e-09	9.0756e-09	11.2505
IGKV3-11	3.104	1.34614	6.15626	1.46042e-09	9.19247e-09	11.2335
KCNMB2	1.34178	-1.04693	6.15476	1.47339e-09	9.26497e-09	11.3456
PLA2G1B	2.32582	0.0251762	6.1542	1.47827e-09	9.2907e-09	11.3008
RNASE6	2.18397	1.32135	6.15279	1.49061e-09	9.34834e-09	11.2121
SHISA2	1.46652	2.1474	6.14584	1.5529e-09	9.71316e-09	11.0936
PALM	1.32899	2.45757	6.14492	1.56134e-09	9.76073e-09	11.0567
LPL	1.56176	2.30899	6.14458	1.56442e-09	9.7774e-09	11.0672
PNLIPRP1	2.34235	-0.692375	6.13935	1.6133e-09	1.00562e-08	11.2409
COX10-AS1	1.43737	-0.881472	6.13911	1.61559e-09	1.00652e-08	11.2522
CD33	1.36796	0.185406	6.13536	1.65159e-09	1.02624e-08	11.1887
FCRL5	1.51242	-0.381982	6.13511	1.65402e-09	1.02748e-08	11.2121
HMGCLL1	1.12031	-0.926657	6.1349	1.65604e-09	1.02819e-08	11.231
AC104695.2	1.22311	-1.29119	6.13248	1.67977e-09	1.04211e-08	11.2254
SLCO2B1	1.39596	4.60705	6.13234	1.6812e-09	1.04217e-08	10.7593
GABPB1-AS1	1.18712	1.70923	6.13238	1.68075e-09	1.04217e-08	11.0609
ASB2	1.08312	0.0250554	6.13211	1.6834e-09	1.04297e-08	11.1785
GSTA1	2.06811	1.92599	6.12902	1.71424e-09	1.05998e-08	11.0193
COL8A2	1.45138	3.21259	6.12654	1.73945e-09	1.07422e-08	10.8718
PARVG	1.6484	2.56882	6.12543	1.75082e-09	1.08022e-08	10.9305
DNM3OS	1.72115	-0.604508	6.11932	1.81471e-09	1.11671e-08	11.1301
SEMA5A	1.0475	4.24286	6.11133	1.90172e-09	1.16388e-08	10.6689
MSC	2.22611	1.28894	6.11033	1.91293e-09	1.16983e-08	10.971
STMN2	1.85077	1.54173	6.10999	1.91671e-09	1.17183e-08	10.9472
AP000695.1	1.13705	-1.35436	6.10878	1.93033e-09	1.17894e-08	11.0934
AL645728.1	1.01432	-1.97884	6.10782	1.94125e-09	1.185e-08	11.0964
AL132656.2	1.17206	-1.6629	6.10641	1.95735e-09	1.19421e-08	11.0848
CCDC150P1	1.06857	-1.77794	6.10432	1.98137e-09	1.20761e-08	11.0747
GREM1	2.31527	4.04382	6.10312	1.99535e-09	1.21551e-08	10.6731
NRGN	1.3682	-0.0473277	6.10059	2.0251e-09	1.2314e-08	11.0037
KCNE3	1.44226	4.19672	6.09698	2.06828e-09	1.25572e-08	10.6017
CPA1	3.47659	1.30183	6.0939	2.10587e-09	1.27689e-08	10.8876
TCL6	1.31585	-2.09805	6.09259	2.12212e-09	1.28608e-08	11.0102
CHST2	1.56334	1.19843	6.08762	2.1846e-09	1.32123e-08	10.8496
LTF	2.28053	2.10712	6.08333	2.23999e-09	1.35196e-08	10.7492
GZMM	1.00837	-1.5029	6.07751	2.31735e-09	1.39449e-08	10.9205
ADAMTS1	1.63811	4.35373	6.07728	2.3205e-09	1.39591e-08	10.4771
LINC00342	1.31539	2.55244	6.0762	2.33524e-09	1.40263e-08	10.6632
KLRK1	1.12761	-1.3689	6.07533	2.34706e-09	1.40866e-08	10.9052
PLVAP	2.01956	4.30857	6.07275	2.38264e-09	1.42855e-08	10.4695
BCHE	1.11144	-0.157477	6.07257	2.38515e-09	1.4297e-08	10.8517
NEXMIF	1.019	-0.309254	6.07011	2.41956e-09	1.44774e-08	10.845
PRUNE2	1.15304	3.63023	6.06943	2.42915e-09	1.45275e-08	10.4948
CD40LG	1.32012	-2.02837	6.0647	2.49698e-09	1.48916e-08	10.8531
MAP4K1	1.04427	1.71348	6.05571	2.63113e-09	1.56324e-08	10.6208
SIGLEC10	1.52498	1.96276	6.0534	2.66667e-09	1.58236e-08	10.5856
GALNT15	1.31575	1.0965	6.05187	2.69045e-09	1.59567e-08	10.6545
IGLV2-14	2.95791	1.18485	6.05093	2.70522e-09	1.60362e-08	10.6493
CXorf21	1.44232	-0.427656	6.0491	2.7342e-09	1.61917e-08	10.7303
NAT8L	1.31755	-0.712759	6.0483	2.74688e-09	1.62587e-08	10.7372
FCER1G	1.56563	3.01224	6.047	2.76761e-09	1.63772e-08	10.4386
AC139491.2	1.09309	-1.85298	6.04672	2.77215e-09	1.64e-08	10.753
MS4A1	1.80721	-1.23696	6.04478	2.80353e-09	1.65648e-08	10.7265
MEG3	1.7667	3.61418	6.04025	2.87829e-09	1.69683e-08	10.3471
SNHG17	1.62499	1.54593	6.03793	2.91731e-09	1.71839e-08	10.5471
GZMH	1.6075	-1.24324	6.0356	2.95694e-09	1.73929e-08	10.6768
TRBV28	1.81618	-2.20197	6.03281	3.00525e-09	1.76594e-08	10.6734
CLIC6	1.41478	2.48754	6.03272	3.00676e-09	1.76621e-08	10.4131
GPR183	1.00928	3.00889	6.0327	3.0072e-09	1.76621e-08	10.3531
MMP16	1.02719	1.70107	6.02876	3.07655e-09	1.8038e-08	10.4717
FLRT2	1.54975	3.15395	6.02514	3.14182e-09	1.83932e-08	10.3086
SIGLEC8	1.66232	-0.682306	6.02167	3.20555e-09	1.87384e-08	10.5839
CLEC10A	1.83252	-0.324591	6.01984	3.23962e-09	1.89235e-08	10.5605
IRF4	1.52194	0.186944	6.01956	3.24493e-09	1.89451e-08	10.537
CCR2	1.78982	-0.372861	6.01267	3.37671e-09	1.96222e-08	10.5227
SDC2	1.45831	4.02006	6.01146	3.40055e-09	1.9751e-08	10.1375
FMO3	1.43598	1.31706	6.01119	3.40583e-09	1.97719e-08	10.4078
SNHG14	1.26614	2.72486	6.00986	3.43214e-09	1.99198e-08	10.2783
ZFP82	1.09109	1.16544	6.00875	3.45412e-09	2.00375e-08	10.4074
TRIM22	1.00233	5.184	6.00407	3.54883e-09	2.05346e-08	9.9769
INS	3.54639	3.40891	5.99524	3.73439e-09	2.15309e-08	10.1348
GIMAP7	2.2157	0.733814	5.99062	3.83522e-09	2.20637e-08	10.3434
HLA-DRB5	1.92663	4.73244	5.98907	3.86947e-09	2.22499e-08	9.95003
AC008147.2	1.08677	-0.999349	5.98491	3.96341e-09	2.27347e-08	10.3934
RGS1	2.32929	3.99547	5.98473	3.96759e-09	2.27476e-08	9.99693
GLI1	1.24307	1.85499	5.98144	4.04337e-09	2.31539e-08	10.1908
SLC16A12	1.21573	0.204458	5.98072	4.06004e-09	2.32381e-08	10.3203
CD300LG	1.01676	-2.90602	5.97901	4.10034e-09	2.34346e-08	10.3823
IAPP	1.77823	-0.510883	5.97766	4.13227e-09	2.36114e-08	10.3348
NPTX2	2.03049	0.848711	5.97647	4.16058e-09	2.37502e-08	10.2553
CKMT2-AS1	1.55226	0.572055	5.97611	4.16929e-09	2.37941e-08	10.2728
CD300A	1.57141	2.15628	5.97411	4.21744e-09	2.40224e-08	10.1213
CCL2	2.04476	2.44751	5.9715	4.2813e-09	2.43509e-08	10.0817
C1QA	2.65276	3.9814	5.97142	4.2833e-09	2.43564e-08	9.92718
LINC01638	1.08152	-2.51702	5.9695	4.33072e-09	2.46023e-08	10.3292
AC087477.2	1.16149	-1.90633	5.96632	4.41062e-09	2.5026e-08	10.3077
GPD1	1.24151	2.06917	5.96435	4.4609e-09	2.52627e-08	10.0754
MEDAG	1.85932	1.1728	5.96024	4.56725e-09	2.57784e-08	10.1407
APOBR	1.20119	2.38955	5.95989	4.57635e-09	2.58235e-08	10.0166
HLA-DRB6	2.26544	1.58759	5.95943	4.58866e-09	2.58868e-08	10.103
AARD	1.06881	-2.62367	5.95591	4.68221e-09	2.63641e-08	10.2544
AC008105.2	1.00737	-1.89733	5.95506	4.70501e-09	2.64672e-08	10.2459
EFHD1	1.13184	0.809551	5.95411	4.73063e-09	2.65987e-08	10.133
NRXN1	1.22558	0.571225	5.95347	4.74826e-09	2.66787e-08	10.1467
AL021392.1	1.02711	-1.77388	5.95189	4.7914e-09	2.69083e-08	10.2271
PREX2	1.14441	2.96362	5.95036	4.8336e-09	2.71259e-08	9.89905
DEPP1	1.13587	6.0789	5.94812	4.89592e-09	2.74626e-08	9.60623
ERVK3-1	1.64196	1.69833	5.94304	5.04055e-09	2.81867e-08	10.0084
LRCH2	1.04383	1.1401	5.94271	5.05002e-09	2.8233e-08	10.042
GSTM5	1.58609	0.626707	5.9417	5.0793e-09	2.83832e-08	10.0775
NCKAP1L	1.55156	3.66387	5.94098	5.10023e-09	2.84866e-08	9.77268
ABCA9	1.18494	2.43891	5.93886	5.16268e-09	2.88013e-08	9.89239
AC098487.1	1.04592	-1.84264	5.93095	5.40143e-09	3.00835e-08	10.1127
MIR210HG	1.40139	0.419272	5.93036	5.41966e-09	3.01708e-08	10.0292
EDN3	1.80608	1.23897	5.92744	5.51087e-09	3.06423e-08	9.95282
SH3RF3-AS1	1.16193	-1.72159	5.9264	5.54386e-09	3.08113e-08	10.0852
TRIL	1.53023	1.06858	5.92614	5.55195e-09	3.08417e-08	9.95806
FLG-AS1	1.23832	-1.03746	5.92435	5.60909e-09	3.11225e-08	10.0602
C2CD4B	1.85113	0.819022	5.92382	5.62598e-09	3.12015e-08	9.96663
SFRP1	1.84945	1.00275	5.92292	5.65501e-09	3.13404e-08	9.95026
AL591895.1	1.81513	0.0739082	5.92124	5.70949e-09	3.162e-08	9.99806
DACT1	1.68787	3.17414	5.91828	5.80682e-09	3.20838e-08	9.70178
TCEAL7	1.55149	-0.451235	5.91526	5.90773e-09	3.25802e-08	9.98933
EGFL6	1.14726	0.218927	5.91153	6.03483e-09	3.32113e-08	9.93762
TAFA2	1.03877	-0.0939283	5.90885	6.1275e-09	3.36427e-08	9.93997
KL	1.14788	0.171951	5.90875	6.13115e-09	3.3655e-08	9.92517
MPV17L	1.13602	1.49204	5.90746	6.17642e-09	3.38719e-08	9.81777
FPR1	1.80801	2.02708	5.90117	6.40154e-09	3.49602e-08	9.73153
SUSD5	1.01122	0.490788	5.8997	6.45516e-09	3.5196e-08	9.85553
C1QC	2.61143	4.07806	5.89913	6.47632e-09	3.5295e-08	9.51568
COLCA2	1.22788	1.99628	5.89879	6.4889e-09	3.53473e-08	9.71953
P2RY10	1.40674	-1.30926	5.89844	6.50177e-09	3.54092e-08	9.92228
ACE2	1.44202	2.50681	5.8984	6.5034e-09	3.54099e-08	9.66653
AL031283.1	1.03336	-2.01729	5.89238	6.72973e-09	3.65158e-08	9.90338
SLC7A2	1.17696	3.88021	5.89001	6.82109e-09	3.69605e-08	9.47073
CDH19	1.40531	-0.0477688	5.88933	6.84752e-09	3.70952e-08	9.83006
PARM1	1.11559	4.77044	5.88859	6.87621e-09	3.72415e-08	9.36981
CD200	1.6392	1.92445	5.88626	6.96799e-09	3.76613e-08	9.66025
WNT5A	1.75664	3.37902	5.88383	7.06489e-09	3.81413e-08	9.49365
FOXF1	1.74162	1.90955	5.8822	7.13022e-09	3.84764e-08	9.64085
MS4A2	1.58055	-0.79574	5.88169	7.15115e-09	3.85717e-08	9.81724
PNLIP	3.23313	0.755694	5.88157	7.15601e-09	3.85891e-08	9.74179
TMEM35A	1.12429	-1.64399	5.88153	7.15764e-09	3.85891e-08	9.83931
MRLN	1.00822	-2.95423	5.88066	7.19283e-09	3.87611e-08	9.84318
SFRP4	1.50261	4.93219	5.87974	7.23046e-09	3.89398e-08	9.3303
TBC1D10C	1.30571	1.1861	5.87952	7.23977e-09	3.89695e-08	9.69177
KCNK2	1.11944	-0.708851	5.8764	7.36895e-09	3.95565e-08	9.78896
RUNX1T1	1.19007	2.62792	5.87617	7.37871e-09	3.95999e-08	9.52682
VNN2	1.55019	2.10808	5.87407	7.46681e-09	4.00181e-08	9.5738
SOWAHA	1.01745	1.16442	5.87173	7.56672e-09	4.05232e-08	9.6505
PI15	1.75782	0.795914	5.87083	7.60538e-09	4.06868e-08	9.67679
FXYD2	1.64116	2.01986	5.86582	7.82422e-09	4.16591e-08	9.54184
CD14	1.21288	4.28241	5.86514	7.85447e-09	4.17919e-08	9.29081
SSTR1	1.83086	1.18885	5.86024	8.07529e-09	4.28797e-08	9.58735
GIPC3	1.41082	0.0815172	5.8595	8.10917e-09	4.30403e-08	9.6607
KCNMB1	1.57631	0.411303	5.85773	8.19111e-09	4.34166e-08	9.6315
GPR171	1.36445	-0.620119	5.85011	8.55162e-09	4.51246e-08	9.64094
PTPRC	1.43861	4.55719	5.847	8.70308e-09	4.58623e-08	9.16257
IGLV7-43	1.67986	-1.90364	5.84422	8.84103e-09	4.65684e-08	9.63529
SLC30A8	1.98028	1.68291	5.8436	8.87174e-09	4.66989e-08	9.45542
CCN4	1.57093	2.39764	5.84245	8.92994e-09	4.69947e-08	9.36827
LAIR1	1.85243	2.93696	5.84143	8.98134e-09	4.72336e-08	9.31092
AGT	1.90817	3.38441	5.84017	9.04557e-09	4.75184e-08	9.25328
CTRC	2.48656	0.942488	5.8372	9.19805e-09	4.82335e-08	9.48628
FGF7	1.22359	2.02717	5.83672	9.22294e-09	4.83533e-08	9.38514
PLA2G5	1.0899	-0.926463	5.83623	9.24846e-09	4.84763e-08	9.57781
ICAM3	1.11667	0.565693	5.83613	9.25368e-09	4.84929e-08	9.50399
MAP1LC3C	1.13712	-2.47457	5.81957	1.0159e-08	5.28263e-08	9.51058
OLFM1	1.45184	1.78059	5.81904	1.01891e-08	5.29597e-08	9.30871
B3GAT1	1.07557	-0.937018	5.81768	1.02675e-08	5.33202e-08	9.47727
CCR4	1.63579	-0.55084	5.81643	1.03398e-08	5.36601e-08	9.45353
SELE	1.67096	-0.843453	5.81588	1.0372e-08	5.37678e-08	9.45991
AP002761.4	1.4465	-0.303962	5.81577	1.03783e-08	5.3789e-08	9.44212
PNOC	1.09697	-2.21918	5.81554	1.03919e-08	5.38423e-08	9.48807
PDZRN4	1.0138	-0.872414	5.81474	1.04386e-08	5.40657e-08	9.46016
OIP5-AS1	1.55441	3.94247	5.81464	1.04443e-08	5.40833e-08	9.09587
CPLX2	1.65529	0.25752	5.81133	1.06404e-08	5.49538e-08	9.38906
COA6-AS1	1.08485	-1.76497	5.8103	1.07024e-08	5.5214e-08	9.45549
CHST9	1.30916	0.916138	5.80626	1.09478e-08	5.63933e-08	9.31644
CD180	1.57096	0.665464	5.80618	1.09528e-08	5.64067e-08	9.33455
ANGPTL1	1.14217	2.15284	5.80414	1.10794e-08	5.70089e-08	9.18289
CERS4	1.07803	1.99615	5.8021	1.12065e-08	5.76002e-08	9.19307
DRAIC	1.01737	-2.35051	5.80203	1.12108e-08	5.76098e-08	9.41666
ZNF366	1.08049	0.105094	5.79996	1.13424e-08	5.82353e-08	9.33693
LINC02693	1.11561	1.02819	5.79959	1.13657e-08	5.83042e-08	9.27183
LST1	1.64906	1.34183	5.79806	1.14633e-08	5.87668e-08	9.23532
PIK3CD-AS2	1.08403	-1.84239	5.7919	1.18666e-08	6.07152e-08	9.35735
PRR15L	1.22016	4.79625	5.78661	1.22231e-08	6.24175e-08	8.81559
TLR7	1.55255	0.805556	5.78283	1.24847e-08	6.36708e-08	9.19831
EXOC3L2	1.08763	0.735735	5.78245	1.25117e-08	6.37806e-08	9.20025
Z98257.1	1.48105	-0.714847	5.77909	1.27492e-08	6.49353e-08	9.26152
IGHV5-51	2.55239	0.321747	5.77883	1.27675e-08	6.50005e-08	9.20843
HOXA-AS2	1.42056	0.679251	5.77746	1.28656e-08	6.54433e-08	9.17941
SYNDIG1	1.10298	1.32274	5.77362	1.31447e-08	6.67335e-08	9.10273
AP000757.1	1.13422	-1.86287	5.76561	1.37467e-08	6.95203e-08	9.21596
TNFSF15	1.15194	1.99781	5.76411	1.38623e-08	7.0075e-08	8.98404
HCK	1.4231	2.80682	5.76065	1.41326e-08	7.1319e-08	8.8794
SIT1	1.47518	-1.60238	5.7601	1.41754e-08	7.14892e-08	9.18001
CXCL14	2.13396	3.90553	5.75862	1.42935e-08	7.20077e-08	8.77233
PCSK2	1.69633	1.58256	5.75699	1.4424e-08	7.26187e-08	8.99399
FGF10	1.16309	-1.12333	5.75539	1.45531e-08	7.3175e-08	9.14771
AC092718.4	1.60694	-0.380083	5.7544	1.46338e-08	7.35652e-08	9.1149
AC134312.5	1.39922	-2.15666	5.75431	1.46412e-08	7.35868e-08	9.15679
ENPP2	1.52105	4.03023	5.75386	1.46774e-08	7.3737e-08	8.7138
ZNF542P	1.71608	0.727315	5.75296	1.47518e-08	7.40477e-08	9.0444
AC009093.2	1.0334	-1.61066	5.74991	1.50047e-08	7.52852e-08	9.12958
TPPP3	1.25561	3.55041	5.74886	1.50928e-08	7.56949e-08	8.73241
AC092802.2	1.52096	-1.33568	5.74835	1.51356e-08	7.58936e-08	9.11322
AC093323.1	1.00297	2.17183	5.74822	1.51465e-08	7.59321e-08	8.88945
SVOP	1.29183	-1.30188	5.74578	1.53533e-08	7.68706e-08	9.09983
GNG11	1.58018	2.32878	5.74546	1.53807e-08	7.69755e-08	8.86278
AL441992.2	1.53721	-1.00962	5.74376	1.55269e-08	7.76244e-08	9.08092
PRRX1	1.59033	3.7898	5.73927	1.59197e-08	7.94367e-08	8.6592
LINC02381	1.27848	1.53802	5.73929	1.5918e-08	7.94367e-08	8.90153
CXCL10	1.54851	1.28368	5.73721	1.61028e-08	8.02827e-08	8.91447
PNMA2	1.00254	3.54918	5.73529	1.62762e-08	8.10787e-08	8.65917
ZAP70	1.42371	0.863466	5.73276	1.65062e-08	8.21374e-08	8.92419
F11R	1.0284	6.08769	5.73147	1.66257e-08	8.26278e-08	8.42112
PRLR	1.05793	1.93845	5.73109	1.66601e-08	8.27372e-08	8.81418
NPR3	1.25624	3.22943	5.72901	1.68537e-08	8.35669e-08	8.66043
RGS13	1.11792	-0.495811	5.72533	1.72022e-08	8.50802e-08	8.96645
PDPN	1.83389	3.03871	5.72398	1.73315e-08	8.56301e-08	8.66487
ZSCAN18	1.26217	3.085	5.71901	1.7816e-08	8.77664e-08	8.62943
TMEM125	1.18523	3.00709	5.71613	1.81026e-08	8.91037e-08	8.62348
H3C4	1.50715	-1.33235	5.71292	1.84274e-08	9.05892e-08	8.92369
TBC1D27P	1.07533	-2.87216	5.71145	1.85778e-08	9.12715e-08	8.93371
CRISP3	2.27849	2.01487	5.71077	1.86482e-08	9.15603e-08	8.70465
NKG7	1.75471	-0.480538	5.70904	1.88279e-08	9.23656e-08	8.87489
LINC02331	1.01947	-2.30223	5.70892	1.88407e-08	9.24091e-08	8.91914
ZNF667-AS1	1.6953	0.268091	5.70721	1.90194e-08	9.315e-08	8.82942
AC009093.1	1.46611	-1.66142	5.70723	1.9018e-08	9.315e-08	8.89947
GASK1B	1.04378	4.91519	5.70696	1.90462e-08	9.32426e-08	8.37072
LRIG2-DT	1.04227	-1.97825	5.7063	1.91158e-08	9.3564e-08	8.90237
KIAA1324	1.46221	4.5663	5.70391	1.93702e-08	9.47108e-08	8.39398
TRNP1	1.43236	3.43992	5.70339	1.94264e-08	9.49266e-08	8.53224
NMUR1	1.26522	-1.3204	5.69975	1.98209e-08	9.66541e-08	8.85452
AP000688.2	1.19565	-2.27219	5.69703	2.01216e-08	9.79987e-08	8.85471
LINC00443	1.28446	-2.29449	5.69566	2.0274e-08	9.87205e-08	8.84722
AL606760.1	1.05839	-1.96625	5.69315	2.05579e-08	9.99382e-08	8.83273
AC025539.1	1.0603	-2.21749	5.69014	2.09024e-08	1.01508e-07	8.81865
FOXF2	1.26252	1.53775	5.68981	2.09404e-08	1.01672e-07	8.6333
LAMP5	1.8431	2.34173	5.68305	2.17363e-08	1.05319e-07	8.51686
DBH-AS1	1.18479	-1.81566	5.68041	2.20548e-08	1.06644e-07	8.76207
PI4K2B	1.07245	2.38709	5.68001	2.21039e-08	1.06859e-07	8.50541
REEP2	1.15907	0.320537	5.67994	2.2112e-08	1.06876e-07	8.68165
GDF7	1.25804	-1.31318	5.67857	2.22797e-08	1.07621e-07	8.74336
ZCCHC18	1.03527	-1.21307	5.67788	2.23654e-08	1.07924e-07	8.7385
SV2A	1.21917	1.81408	5.67461	2.27717e-08	1.09727e-07	8.52537
TMEM26	1.16064	-0.0602508	5.67284	2.2995e-08	1.10691e-07	8.66694
HAR1A	1.00658	-2.45517	5.67233	2.30599e-08	1.10912e-07	8.72615
MYL9	1.17504	6.06168	5.67195	2.31083e-08	1.11032e-07	8.10046
LINC00511	1.43213	2.37135	5.66894	2.34949e-08	1.12568e-07	8.45389
MATN3	1.12998	3.19452	5.66786	2.36347e-08	1.13169e-07	8.33996
PPY	2.76181	0.876066	5.66638	2.38276e-08	1.14e-07	8.57371
SLCO2A1	1.1932	4.35614	5.66529	2.39706e-08	1.14661e-07	8.19891
LINC00504	1.7875	-1.55011	5.66522	2.39807e-08	1.14686e-07	8.67348
IL21R	1.09376	0.111127	5.66441	2.4087e-08	1.15171e-07	8.61242
S1PR4	1.31069	0.223145	5.66128	2.45053e-08	1.17053e-07	8.58905
LIMS2	1.20578	2.88225	5.6594	2.47604e-08	1.182e-07	8.3289
MEOX2	1.20878	0.378499	5.65725	2.5054e-08	1.19456e-07	8.55767
RUNX3	1.24868	2.37895	5.6559	2.52414e-08	1.20179e-07	8.368
PDGFRA	1.49285	4.83321	5.65288	2.56636e-08	1.21993e-07	8.09423
HDC	1.01889	-0.235414	5.65168	2.58337e-08	1.22752e-07	8.56441
C1QB	2.39931	4.43598	5.65016	2.60496e-08	1.23678e-07	8.12808
FCGR2A	1.46695	3.97777	5.64992	2.60833e-08	1.23763e-07	8.15743
CBLN1	1.24483	-1.89955	5.64677	2.65382e-08	1.25744e-07	8.58576
NAP1L5	1.05363	1.14275	5.6466	2.65632e-08	1.25838e-07	8.44216
ASTN1	1.03602	-1.20407	5.6463	2.66073e-08	1.26021e-07	8.57214
P2RY13	1.63238	-0.312018	5.64367	2.69942e-08	1.27597e-07	8.52295
CXCL13	1.55708	0.0372768	5.64362	2.70011e-08	1.27605e-07	8.506
SLC38A11	1.25508	1.17839	5.64305	2.70859e-08	1.27929e-07	8.41998
IGHD	1.81413	-1.27164	5.64268	2.71409e-08	1.28163e-07	8.54799
SPI1	1.51071	2.81562	5.63527	2.82665e-08	1.32972e-07	8.20766
IGHA1	2.90649	5.02677	5.63452	2.83824e-08	1.33437e-07	8.01617
KCNB1	1.07656	-0.610024	5.63179	2.88101e-08	1.35287e-07	8.47646
ANGPTL2	1.34996	4.22129	5.62902	2.925e-08	1.36807e-07	8.02198
SNHG9	1.31728	-0.313698	5.62313	3.02077e-08	1.40868e-07	8.41703
CPA2	2.49009	0.473423	5.62191	3.04104e-08	1.41701e-07	8.36541
ADAMTS4	1.89096	3.4074	5.62187	3.04175e-08	1.41706e-07	8.07651
ZNF667	1.20081	0.367206	5.61794	3.10766e-08	1.4432e-07	8.35139
CELF4	1.0826	-0.963314	5.60646	3.3088e-08	1.52757e-07	8.35613
ASPN	1.52092	4.56756	5.6028	3.37534e-08	1.55515e-07	7.85457
HLA-DQA1	1.87595	4.58937	5.59734	3.47739e-08	1.59885e-07	7.82682
CCR7	1.44365	0.128677	5.59585	3.50572e-08	1.6102e-07	8.25048
EBF2	1.01587	0.604542	5.59525	3.51719e-08	1.61495e-07	8.21477
SP2-AS1	1.48059	-0.67341	5.59478	3.52612e-08	1.61842e-07	8.28338
MIR9-3HG	1.00109	-2.49992	5.59026	3.61409e-08	1.65622e-07	8.29643
IGFBP5	1.86987	6.78192	5.58824	3.65402e-08	1.67127e-07	7.629
MGP	1.57736	6.08793	5.58651	3.68854e-08	1.68609e-07	7.65033
SPTSSB	1.25694	1.74502	5.58516	3.71566e-08	1.69814e-07	8.06204
TDRP	1.34399	0.927431	5.58412	3.73673e-08	1.70645e-07	8.13322
F13A1	1.36437	4.23905	5.58154	3.78959e-08	1.72858e-07	7.76994
PROX1	1.1275	2.85922	5.57953	3.83122e-08	1.74487e-07	7.90873
RTL5	1.27247	1.64629	5.57813	3.86044e-08	1.7575e-07	8.03342
PYGO1	1.04308	1.62388	5.57083	4.01647e-08	1.82256e-07	7.99727
KCNJ3	1.13116	0.694798	5.56989	4.03696e-08	1.8308e-07	8.07601
PTGIR	1.63076	0.773729	5.56848	4.06794e-08	1.84426e-07	8.06358
TM4SF1-AS1	1.14242	-1.53126	5.56779	4.08316e-08	1.85068e-07	8.16901
TIMM10B	1.07889	2.26173	5.56699	4.10101e-08	1.8577e-07	7.92155
AC105219.1	1.08385	-1.7253	5.56435	4.16017e-08	1.88233e-07	8.15485
SNHG26	1.11784	-1.62351	5.56236	4.20511e-08	1.90048e-07	8.14241
ALDOB	1.76758	3.44367	5.56014	4.25612e-08	1.92132e-07	7.74448
AC005550.2	1.5139	-1.91617	5.55631	4.34541e-08	1.95751e-07	8.11197
FCRLA	1.244	-2.27395	5.55272	4.43056e-08	1.99244e-07	8.0989
AC019205.1	1.10761	-0.569128	5.55157	4.45813e-08	2.00331e-07	8.0555
CLEC11A	1.86166	2.36768	5.54988	4.49915e-08	2.01944e-07	7.81147
CD79B	1.60171	-0.416064	5.54717	4.56565e-08	2.04656e-07	8.02322
AC021218.1	1.35038	1.04138	5.54661	4.57944e-08	2.05157e-07	7.92661
WDFY4	1.1211	3.07828	5.54602	4.59415e-08	2.05738e-07	7.70497
GRASP	1.26478	2.3284	5.54578	4.59994e-08	2.05919e-07	7.79229
CBLN4	1.2044	-2.06973	5.53862	4.78132e-08	2.13472e-07	8.02468
ZNF471	1.47779	1.21548	5.53746	4.81142e-08	2.14612e-07	7.86389
WIPF1	1.0491	4.87372	5.53329	4.92099e-08	2.18961e-07	7.45033
LHX6	1.18793	-0.320631	5.52736	5.08079e-08	2.25434e-07	7.91853
HIC1	1.19083	2.81113	5.52012	5.28304e-08	2.33703e-07	7.60501
FCN3	1.03688	-0.776161	5.52008	5.28401e-08	2.33703e-07	7.90152
SCGB2A1	1.599	-0.150029	5.51632	5.39217e-08	2.38174e-07	7.85275
FLT4	1.2745	2.33452	5.51598	5.40191e-08	2.3856e-07	7.63659
CD248	2.43178	3.32667	5.51572	5.4096e-08	2.38855e-07	7.53003
REG3A	3.22343	1.31302	5.5144	5.4481e-08	2.4042e-07	7.74642
PLXDC2	1.08976	5.47194	5.51333	5.47954e-08	2.41626e-07	7.29961
RSPO2	1.01029	-2.21679	5.51187	5.52287e-08	2.43309e-07	7.8896
AC048341.1	1.25159	-0.00365521	5.50927	5.60055e-08	2.46347e-07	7.80882
PLPPR4	1.49678	0.775272	5.50859	5.621e-08	2.47171e-07	7.75172
PIK3R5	1.28166	2.39633	5.50389	5.76477e-08	2.52786e-07	7.56599
BLK	1.08004	-1.11175	5.50325	5.78466e-08	2.53517e-07	7.82574
TTR	2.58245	3.84413	5.50259	5.8052e-08	2.54239e-07	7.41974
AC092868.2	1.48889	-0.269199	5.50003	5.88553e-08	2.57221e-07	7.77416
OR2A1-AS1	1.53433	0.236277	5.49661	5.99454e-08	2.61597e-07	7.7287
FCGR3B	1.60068	-0.75151	5.49526	6.0383e-08	2.63263e-07	7.76966
PRR34-AS1	1.24297	0.0736817	5.49249	6.12852e-08	2.66901e-07	7.71787
PAX8-AS1	1.52825	2.08062	5.49172	6.15384e-08	2.67855e-07	7.55368
CADM3	1.49791	-1.05058	5.48964	6.22305e-08	2.70618e-07	7.75068
CCDC80	1.07611	6.23691	5.48549	6.36269e-08	2.76181e-07	7.10389
AC074212.1	1.27941	-1.28695	5.483	6.44816e-08	2.79582e-07	7.72568
CDH6	1.11973	3.45424	5.48049	6.53536e-08	2.83155e-07	7.32238
FLI1	1.05092	2.93038	5.4799	6.55598e-08	2.83892e-07	7.38308
PRND	1.32383	-1.72027	5.4788	6.5949e-08	2.85368e-07	7.71154
MEG8	1.05681	-2.65279	5.47079	6.88338e-08	2.97251e-07	7.68071
BEND5	1.10907	0.217463	5.46889	6.95368e-08	3.00176e-07	7.58797
RGN	1.23333	0.683133	5.46794	6.98891e-08	3.01587e-07	7.54965
GZMA	1.70738	0.320373	5.46239	7.1992e-08	3.10151e-07	7.54787
NUPR1	1.31329	3.83702	5.46037	7.27745e-08	3.13179e-07	7.1821
ELF3-AS1	1.63985	-0.387064	5.45948	7.31192e-08	3.14547e-07	7.5715
IGHV3-15	2.30879	-0.10409	5.45607	7.4461e-08	3.19853e-07	7.53589
AC016876.2	1.19824	-0.220936	5.44945	7.71346e-08	3.30315e-07	7.51385
ENAM	1.1488	0.236708	5.44564	7.87173e-08	3.36604e-07	7.46776
HBB	2.09153	1.33343	5.44482	7.90587e-08	3.37818e-07	7.37696
MSR1	1.14382	3.9733	5.44465	7.91342e-08	3.3808e-07	7.08189
CD209	1.60951	0.461975	5.4421	8.02126e-08	3.42315e-07	7.43455
PHYHIPL	1.05783	-0.197706	5.44201	8.0251e-08	3.42417e-07	7.47498
LINC01320	1.12262	-2.12907	5.43947	8.13453e-08	3.46647e-07	7.51822
EPB41L3	1.09277	3.86282	5.43933	8.14051e-08	3.46839e-07	7.06265
P2RX1	1.19698	0.50602	5.43913	8.14929e-08	3.4715e-07	7.41568
CCDC184	1.3972	-0.74193	5.43715	8.23537e-08	3.50628e-07	7.47352
AC130456.2	1.13757	-1.13409	5.43516	8.3228e-08	3.53903e-07	7.47785
IGHV3-49	1.8833	-1.16275	5.43331	8.40531e-08	3.57089e-07	7.46181
HSPB7	1.76604	0.278598	5.43125	8.49774e-08	3.60367e-07	7.39134
AC092683.1	1.38335	-1.09496	5.4287	8.61344e-08	3.64749e-07	7.44221
DIRAS3	1.17102	0.858654	5.4194	9.04944e-08	3.82046e-07	7.28673
WAS	1.04635	2.36981	5.41929	9.05466e-08	3.8213e-07	7.13159
CYGB	1.48957	3.00284	5.41118	9.45218e-08	3.97625e-07	7.02683
LONRF2	1.01148	2.81181	5.41098	9.46196e-08	3.97966e-07	7.04406
CCL19	2.20245	-0.075219	5.4109	9.46611e-08	3.98069e-07	7.30535
HLA-DRA	1.42968	7.29603	5.40575	9.72783e-08	4.0842e-07	6.64804
KCNJ11	1.27566	1.01238	5.40534	9.74891e-08	4.09048e-07	7.20309
AC103706.1	1.0202	-1.64391	5.40323	9.85848e-08	4.13317e-07	7.32879
IL17D	1.15307	-0.682619	5.40191	9.92724e-08	4.15978e-07	7.29389
BHLHE22	1.54656	-1.30628	5.40171	9.93784e-08	4.16274e-07	7.30922
ELOA-AS1	1.30057	-1.22768	5.40049	1.00022e-07	4.18822e-07	7.30423
HLX	1.23211	2.21076	5.39963	1.00476e-07	4.20423e-07	7.04965
GLIPR1L2	1.0064	-0.208118	5.39813	1.01279e-07	4.23481e-07	7.25257
AP000695.2	1.04999	-1.29923	5.39461	1.03179e-07	4.30816e-07	7.27786
RARRES2	1.36155	4.56024	5.39431	1.0334e-07	4.31337e-07	6.77056
IGLV8-61	1.75456	-1.69565	5.38977	1.0585e-07	4.41264e-07	7.25412
AADACP1	1.33198	-1.28736	5.38697	1.07426e-07	4.47284e-07	7.2362
LRRC32	1.87929	4.40054	5.38588	1.08041e-07	4.49446e-07	6.74862
PPP1R1A	1.48627	-0.304218	5.38396	1.09143e-07	4.53792e-07	7.18508
FCRL3	1.17572	-0.864612	5.38336	1.09489e-07	4.5494e-07	7.20641
TMEM37	1.08555	3.7581	5.3834	1.09465e-07	4.5494e-07	6.7905
FAM30A	1.29838	-2.11597	5.38244	1.10022e-07	4.56721e-07	7.22771
AC092803.1	1.02336	-1.93662	5.37672	1.13385e-07	4.69441e-07	7.19973
AC022893.2	1.06697	-3.16944	5.37442	1.14771e-07	4.74732e-07	7.19228
ADAMDEC1	1.52626	0.278377	5.37421	1.14897e-07	4.7512e-07	7.10238
GPR85	1.1707	-1.0158	5.37035	1.17257e-07	4.83776e-07	7.14625
CD37	1.22938	3.00885	5.36933	1.17887e-07	4.86119e-07	6.80551
ADAMTS5	1.40767	1.51774	5.36869	1.18283e-07	4.87409e-07	6.96912
SDS	1.1829	1.46982	5.36577	1.20112e-07	4.94343e-07	6.95779
AL139287.1	1.13625	-1.28237	5.35479	1.27247e-07	5.20351e-07	7.07683
CLRN3	1.6967	2.05205	5.35445	1.27476e-07	5.21105e-07	6.84066
GPX7	1.42245	1.78506	5.35213	1.29037e-07	5.26573e-07	6.85824
AMBP	1.62883	1.68054	5.34849	1.31522e-07	5.35788e-07	6.85239
IGLV1-51	1.9595	0.874266	5.34667	1.32782e-07	5.40639e-07	6.92049
ZIK1	1.21348	0.586948	5.34383	1.34772e-07	5.47797e-07	6.9265
C1S	1.08206	7.33262	5.34379	1.34806e-07	5.4784e-07	6.32676
CD163	1.75255	4.30366	5.33963	1.3777e-07	5.59021e-07	6.5171
SORCS1	1.03706	-0.704567	5.33782	1.39086e-07	5.6407e-07	6.97289
ADCYAP1R1	1.07003	-1.32865	5.32999	1.44898e-07	5.85826e-07	6.95343
SNAP91	1.07169	-0.327201	5.32324	1.50107e-07	6.05848e-07	6.88296
TUG1	1.52602	4.29682	5.31497	1.56722e-07	6.30818e-07	6.44589
PNMA8B	1.46824	-0.306283	5.31288	1.58444e-07	6.36883e-07	6.82733
CD2BP2-DT	1.01229	-1.28937	5.30644	1.6385e-07	6.56819e-07	6.83617
SLC22A17	1.56237	2.73975	5.30327	1.66576e-07	6.66728e-07	6.50773
PRSS1	2.5849	3.48141	5.30215	1.67556e-07	6.70289e-07	6.44532
AMY2A	2.00192	-0.319299	5.3012	1.68386e-07	6.73174e-07	6.76664
SIRPB2	1.08051	0.508626	5.29752	1.71641e-07	6.85068e-07	6.7008
SCG5	1.22799	3.7988	5.29625	1.72775e-07	6.89199e-07	6.35371
RP11-689K5.3	1.16431	-1.68358	5.29542	1.7352e-07	6.91704e-07	6.78937
GABRB3	1.01146	2.32274	5.29061	1.77916e-07	7.07314e-07	6.496
TCL1A	1.18176	-2.98727	5.29026	1.78238e-07	7.08359e-07	6.77241
OLFML2B	1.42784	4.06981	5.28894	1.79465e-07	7.12635e-07	6.28348
CARTPT	1.2673	-3.19164	5.2865	1.8176e-07	7.21018e-07	6.75309
CLDN2	1.5828	4.40834	5.28617	1.8207e-07	7.22127e-07	6.24654
DPPA4	1.02942	-3.0304	5.28466	1.83501e-07	7.27437e-07	6.74514
RXRG	1.12659	-1.7889	5.28403	1.84098e-07	7.29558e-07	6.73466
GNLY	1.17417	0.427375	5.2833	1.84804e-07	7.32108e-07	6.63634
AJAP1	1.00138	-0.962311	5.28288	1.852e-07	7.33308e-07	6.70911
LEFTY1	1.71124	0.501605	5.27739	1.90555e-07	7.52992e-07	6.60247
NOVA2	1.14011	0.453904	5.27522	1.92707e-07	7.60987e-07	6.59439
ADORA1	1.1437	1.42563	5.26798	2.0008e-07	7.88125e-07	6.47341
NPY1R	1.30558	0.354229	5.26581	2.02335e-07	7.96609e-07	6.55487
TCIM	1.53206	4.59759	5.26545	2.02717e-07	7.97711e-07	6.11631
PARP15	1.33261	2.41082	5.26545	2.02714e-07	7.97711e-07	6.35602
SYT13	1.21096	5.22749	5.25745	2.11282e-07	8.29203e-07	6.01733
SLC6A17	1.20183	0.0543807	5.25676	2.12033e-07	8.31735e-07	6.5303
CCL8	1.2174	-2.25068	5.25509	2.13869e-07	8.38518e-07	6.59565
TCF21	1.59084	0.565017	5.25135	2.18041e-07	8.53458e-07	6.46811
CD7	1.44173	0.393177	5.25117	2.18248e-07	8.53982e-07	6.47992
IGHV2-26	1.53511	-2.11629	5.24391	2.26579e-07	8.8263e-07	6.53651
USP51	1.00475	0.311956	5.24387	2.26618e-07	8.82636e-07	6.4493
SLC2A5	1.01763	1.50659	5.24278	2.27904e-07	8.87205e-07	6.33753
LINC01376	1.01417	-1.21368	5.24264	2.28071e-07	8.87706e-07	6.51822
FNDC10	1.15684	1.07607	5.2412	2.2977e-07	8.93583e-07	6.37578
AC007342.4	1.06881	-2.32148	5.23748	2.34214e-07	9.08918e-07	6.51048
ARMCX1	1.31699	2.54966	5.23408	2.38349e-07	9.23901e-07	6.18341
UGT2B15	1.74943	1.86418	5.23352	2.39042e-07	9.26196e-07	6.26043
KCNH2	1.12283	2.23661	5.23348	2.39087e-07	9.26196e-07	6.21365
AC009812.3	1.06926	-2.39429	5.224	2.51035e-07	9.6862e-07	6.44471
ARL11	1.27922	-0.51246	5.21744	2.59645e-07	9.99386e-07	6.3667
CXCL11	1.26685	0.367687	5.21713	2.60058e-07	1.00065e-06	6.31397
SULT1C4	1.27351	-0.0485486	5.21522	2.62617e-07	1.00902e-06	6.332
C11orf21	1.11001	-1.49992	5.21514	2.62736e-07	1.00931e-06	6.38914
PCDHB4	1.43894	1.19979	5.21228	2.66617e-07	1.02272e-06	6.21708
ANKRD10-IT1	1.3306	0.345397	5.21052	2.69031e-07	1.03164e-06	6.28306
CCR1	1.3587	1.33833	5.20983	2.69983e-07	1.03496e-06	6.19438
CD74	1.00834	9.33679	5.20972	2.70139e-07	1.03522e-06	5.61846
TREM2	1.96565	1.76261	5.20904	2.71087e-07	1.03801e-06	6.1469
SERTM1	1.00853	-2.84629	5.20865	2.71632e-07	1.03976e-06	6.3714
IGLV6-57	1.90919	-0.832547	5.20558	2.75943e-07	1.05506e-06	6.31614
ISLR	2.08619	4.47822	5.20388	2.78355e-07	1.06286e-06	5.83535
DIRAS2	1.00052	-0.836348	5.20385	2.78388e-07	1.06286e-06	6.31581
DLL4	1.15395	2.8409	5.20233	2.80567e-07	1.0706e-06	5.98919
IGHV3-13	1.50525	-2.14637	5.19736	2.87802e-07	1.09614e-06	6.30901
PTPRN	1.8261	2.37042	5.19677	2.88678e-07	1.09912e-06	6.0189
MEG9	1.09117	-2.78499	5.19315	2.94071e-07	1.11785e-06	6.2955
BIN2	1.06317	2.18734	5.19161	2.96393e-07	1.12522e-06	6.01177
CLEC3B	1.19796	0.796376	5.18987	2.99048e-07	1.13421e-06	6.148
CST2	1.46641	1.11469	5.18731	3.02994e-07	1.14751e-06	6.10366
IGHV3-74	1.86617	0.0540305	5.18451	3.07349e-07	1.16177e-06	6.17352
PNMA8A	1.73706	0.937516	5.18204	3.11258e-07	1.17504e-06	6.09737
IGHV4-39	2.32808	0.620783	5.17821	3.17408e-07	1.19634e-06	6.10551
GPR65	1.44681	0.480571	5.17777	3.18116e-07	1.19882e-06	6.113
NAP1L2	1.34824	-0.43953	5.17628	3.20542e-07	1.2068e-06	6.16149
LUM	1.73961	7.2238	5.17596	3.21068e-07	1.20859e-06	5.50051
KCNA5	1.4035	-1.37638	5.1759	3.21166e-07	1.20876e-06	6.19283
SFRP5	1.86021	1.42145	5.1734	3.25279e-07	1.22171e-06	6.0114
SMIM24	1.34834	3.45263	5.16955	3.31728e-07	1.24198e-06	5.75694
FEZF1-AS1	1.35488	-1.37329	5.16877	3.33046e-07	1.24612e-06	6.15949
ADGRF5	1.04671	3.99659	5.15889	3.50231e-07	1.30566e-06	5.63894
GAS1	1.621	1.89784	5.15522	3.5684e-07	1.3282e-06	5.86885
NAP1L3	1.67912	0.327913	5.15266	3.61509e-07	1.34421e-06	6.00166
MAPK4	1.00612	-0.828859	5.15261	3.61598e-07	1.34421e-06	6.06593
GSTA2	1.29305	-1.12798	5.15074	3.65051e-07	1.35619e-06	6.0649
LILRB4	1.5288	2.35165	5.15017	3.66108e-07	1.35969e-06	5.79097
CCM2L	1.04436	-0.255945	5.14679	3.72441e-07	1.38125e-06	6.01013
DOK2	1.73198	0.948088	5.14533	3.75224e-07	1.39048e-06	5.91643
IGHG1	2.4606	5.56642	5.14429	3.7721e-07	1.3974e-06	5.46041
NKX3-2	1.0054	-0.303163	5.14418	3.77409e-07	1.39792e-06	6.00076
IGHV4-31	1.79629	-1.11602	5.14243	3.80789e-07	1.40778e-06	6.01746
TLR4	1.08672	3.38913	5.1414	3.82775e-07	1.41446e-06	5.62452
ZNF518B	1.41101	2.48138	5.14003	3.85455e-07	1.42347e-06	5.72906
PCK1	1.41466	0.981093	5.13931	3.86859e-07	1.42821e-06	5.88325
PAH	1.27329	-0.135714	5.13894	3.87574e-07	1.43063e-06	5.965
RBFADN	1.31201	-1.11575	5.13704	3.91326e-07	1.44312e-06	5.99861
NEUROD1	1.66233	-0.442855	5.13554	3.94318e-07	1.45279e-06	5.96345
PCSK1N	1.81398	1.79319	5.13442	3.96559e-07	1.45945e-06	5.78311
GNG4	1.18713	1.0129	5.1333	3.98827e-07	1.46757e-06	5.85247
CHRDL2	1.24902	-0.0431904	5.13178	4.0191e-07	1.47846e-06	5.92481
PRF1	1.45711	0.983538	5.12853	4.08582e-07	1.50066e-06	5.83198
CYTOR	1.67944	1.52712	5.12749	4.1073e-07	1.50737e-06	5.78592
NBL1	1.1579	5.01317	5.12461	4.16769e-07	1.52787e-06	5.4025
CEACAM7	1.87366	3.00583	5.11738	4.3227e-07	1.58052e-06	5.55904
CELA3A	2.60043	1.09085	5.11702	4.33062e-07	1.58293e-06	5.77276
ZNF835	1.15896	-1.03294	5.11673	4.33704e-07	1.58496e-06	5.89808
BHMT2	1.29007	0.460771	5.11483	4.37879e-07	1.59806e-06	5.80859
IGLV4-69	1.73126	-1.42932	5.11238	4.4332e-07	1.61617e-06	5.88286
PLN	1.47002	0.842083	5.10922	4.50452e-07	1.6411e-06	5.75086
SCRG1	1.0293	-0.329589	5.10545	4.59105e-07	1.6701e-06	5.81524
IGHV3-72	1.54923	-1.77501	5.10529	4.59472e-07	1.67092e-06	5.85737
IGHV3-53	1.63274	-1.50144	5.10362	4.63358e-07	1.684e-06	5.84313
CDC42EP5	1.04936	2.82224	5.10164	4.68e-07	1.69957e-06	5.51106
IGLV3-21	2.29238	0.337054	5.09829	4.75982e-07	1.72586e-06	5.7374
FAM43B	1.23181	-1.40442	5.09826	4.76044e-07	1.72586e-06	5.82006
UBD	1.43914	2.98089	5.09818	4.76246e-07	1.72633e-06	5.47709
IL10RA	1.31688	3.71944	5.08803	5.01201e-07	1.80956e-06	5.32692
ANKS4B	1.45644	2.44023	5.08777	5.01858e-07	1.81165e-06	5.48043
CXCR4	1.64059	4.74269	5.08531	5.08106e-07	1.8328e-06	5.21474
S100B	1.7576	0.0382059	5.08137	5.18255e-07	1.86627e-06	5.67551
IGLV2-23	2.32896	0.507136	5.08033	5.20984e-07	1.87524e-06	5.63985
IGKV2D-29	1.44068	-2.18423	5.07847	5.25851e-07	1.89103e-06	5.73588
LCP1	1.03369	5.41371	5.07611	5.32135e-07	1.91217e-06	5.10631
FIBIN	2.02383	1.05969	5.0733	5.39691e-07	1.93725e-06	5.55937
PSORS1C3	1.09987	-1.51209	5.07331	5.3966e-07	1.93725e-06	5.70461
SPINK1	1.67794	6.52746	5.07292	5.4072e-07	1.94036e-06	5.02773
IGLV2-18	1.33584	-2.59178	5.07268	5.41362e-07	1.94237e-06	5.71226
EGOT	1.09631	-2.14035	5.07134	5.45007e-07	1.95307e-06	5.70474
EDNRA	1.25093	3.61397	5.07067	5.46852e-07	1.95819e-06	5.25822
PCDHB2	1.16501	0.731514	5.06826	5.53509e-07	1.9795e-06	5.56069
LILRB2	1.73794	1.33635	5.06301	5.68245e-07	2.02679e-06	5.4796
REG1A	2.72774	4.54745	5.06129	5.73148e-07	2.04397e-06	5.1479
CAVIN3	1.09271	3.55887	5.06047	5.75524e-07	2.05121e-06	5.21655
TDO2	1.02442	0.688026	5.05883	5.80248e-07	2.06648e-06	5.51974
A1CF	1.10705	1.80008	5.05777	5.83341e-07	2.07562e-06	5.40544
FAIM2	1.11077	0.952031	5.05761	5.83828e-07	2.07704e-06	5.49087
APOD	1.47251	5.06549	5.05649	5.87099e-07	2.08638e-06	5.04973
IGHV4-59	2.07395	0.543342	5.05619	5.87986e-07	2.08899e-06	5.5214
IGHV1-69	1.74139	-1.48842	5.0555	5.90023e-07	2.0956e-06	5.6102
FOSB	1.11171	3.84291	5.05308	5.97179e-07	2.11751e-06	5.14595
IGKV1-27	1.80127	-0.943474	5.05244	5.99102e-07	2.12369e-06	5.58101
IGLV1-40	2.34707	0.489838	5.05188	6.00784e-07	2.12869e-06	5.50485
LINP1	1.31826	-1.62853	5.04853	6.10929e-07	2.16366e-06	5.5885
EMILIN1	1.26489	5.12813	5.04651	6.17119e-07	2.18395e-06	4.99178
ZNF71	1.01553	1.84802	5.04476	6.22525e-07	2.20043e-06	5.3381
KCNA3	1.34929	-1.16063	5.04311	6.27693e-07	2.21704e-06	5.54839
APCDD1	1.31609	3.80074	5.04153	6.32664e-07	2.23226e-06	5.09655
DUXAP8	1.43389	-0.329997	5.0412	6.33704e-07	2.23526e-06	5.50551
NDUFA6-DT	1.45854	-0.260515	5.03933	6.39632e-07	2.25482e-06	5.49282
NRN1	1.26909	-0.0664134	5.0384	6.42616e-07	2.26399e-06	5.47803
PLD4	1.26758	0.612909	5.03738	6.45873e-07	2.27444e-06	5.42485
LINC01614	1.5531	-1.67797	5.03418	6.56265e-07	2.30828e-06	5.5171
FCN1	1.46633	0.067097	5.03282	6.60745e-07	2.32334e-06	5.44331
COLEC12	1.23338	2.72729	5.02753	6.78384e-07	2.38005e-06	5.15397
IGHV3-21	2.01568	-0.185031	5.02582	6.84174e-07	2.39887e-06	5.42101
CD1E	1.39501	-1.25858	5.02502	6.86903e-07	2.40636e-06	5.46484
IGHV3-64	1.22473	-2.8568	5.0232	6.93141e-07	2.42532e-06	5.479
UGT2A3	1.91389	2.21796	5.02223	6.965e-07	2.43491e-06	5.1927
SCN4B	1.0223	2.27744	5.01876	7.08623e-07	2.47143e-06	5.16329
INHBB	1.17936	2.23768	5.01589	7.18805e-07	2.50414e-06	5.15866
CD3D	1.52082	0.297433	5.01437	7.24245e-07	2.52181e-06	5.34
CYSLTR2	1.35825	-1.06988	5.01182	7.33488e-07	2.55061e-06	5.39753
IGLV10-54	1.47823	-2.29031	5.00949	7.41993e-07	2.57715e-06	5.40945
IGKC	2.55496	5.29849	5.00798	7.47584e-07	2.59338e-06	4.82167
HMCN2	1.19362	1.56864	5.00326	7.65297e-07	2.64756e-06	5.16949
IGKV2-24	1.59728	-1.48775	5.00311	7.65872e-07	2.64877e-06	5.36557
VTCN1	1.12653	2.18436	5.00175	7.71067e-07	2.66635e-06	5.09641
NXPH3	1.20845	-0.299518	4.99812	7.85039e-07	2.71029e-06	5.30101
UNC5B-AS1	1.10076	-1.67943	4.99771	7.86638e-07	2.71462e-06	5.34966
HABP2	1.68091	2.89242	4.99217	8.08527e-07	2.78242e-06	4.97011
CR2	1.41076	-0.5634	4.98993	8.17523e-07	2.81092e-06	5.27516
PRDM16-DT	1.30021	0.321027	4.98956	8.19019e-07	2.81524e-06	5.22096
SIGLEC1	1.47264	2.5045	4.98552	8.35539e-07	2.86743e-06	4.98115
IGLV1-44	2.05106	0.235926	4.98343	8.44235e-07	2.89475e-06	5.19731
LSP1	1.21602	4.05717	4.97937	8.61336e-07	2.9491e-06	4.7686
TLR8	1.38861	0.23097	4.97702	8.71392e-07	2.98093e-06	5.16836
CD1D	1.34229	0.0325352	4.97629	8.74521e-07	2.99084e-06	5.17776
GJA4	1.67429	1.09387	4.96989	9.02585e-07	3.08138e-06	5.06366
AC025154.2	1.1223	-0.587789	4.96954	9.04123e-07	3.08619e-06	5.18201
LINC00472	1.1929	-0.455164	4.96621	9.19068e-07	3.13448e-06	5.15902
SYT4	1.61027	-0.80921	4.96039	9.45824e-07	3.21875e-06	5.14408
PENK	1.00638	-2.12237	4.95768	9.58476e-07	3.25899e-06	5.16893
IGHV2-70D	1.28713	-2.79571	4.95701	9.61659e-07	3.26745e-06	5.16737
ELOVL4	1.01387	-0.126834	4.95137	9.88702e-07	3.35402e-06	5.07202
INSYN1	1.12874	-0.298457	4.95118	9.89603e-07	3.3566e-06	5.08113
HLA-DPA1	1.34717	6.10369	4.95066	9.92167e-07	3.36433e-06	4.4635
TCEAL2	1.37536	-1.42077	4.94757	1.00732e-06	3.41324e-06	5.10505
HCLS1	1.08499	4.22362	4.9428	1.0312e-06	3.48717e-06	4.57914
AMER3	1.21188	-1.89165	4.93886	1.0513e-06	3.55208e-06	5.07612
IGLV7-46	1.51617	-1.51013	4.93787	1.05645e-06	3.56737e-06	5.06164
P2RY1	1.27213	1.59909	4.93763	1.05766e-06	3.5705e-06	4.85808
PAX5	1.03753	-1.04531	4.93473	1.07281e-06	3.61802e-06	5.03814
IGHV4-28	1.33814	-2.20961	4.92777	1.11001e-06	3.73227e-06	5.02723
OMD	1.24063	1.31975	4.92612	1.11902e-06	3.75775e-06	4.83385
XXYLT1-AS2	1.03317	-1.77806	4.92515	1.12436e-06	3.77458e-06	5.01261
ELN	1.29069	5.11741	4.92283	1.13719e-06	3.81333e-06	4.40248
LILRB1	1.08938	1.45658	4.92177	1.1431e-06	3.8315e-06	4.79772
PWWP3B	1.18025	0.336342	4.91971	1.15466e-06	3.8653e-06	4.89225
AC015712.1	1.2082	-1.23138	4.91813	1.16361e-06	3.8925e-06	4.96581
WNT2	1.45519	1.19595	4.91518	1.18052e-06	3.94339e-06	4.79528
IGHV3-73	1.48561	-1.85222	4.91191	1.19953e-06	4.00244e-06	4.94682
RGS4	1.24232	2.40377	4.91149	1.20195e-06	4.00941e-06	4.64589
SRGN	1.08586	5.00485	4.91069	1.20668e-06	4.02404e-06	4.35408
ALOX5AP	1.23489	3.31712	4.89834	1.28153e-06	4.25919e-06	4.47165
CARMN	1.3354	-0.22112	4.89804	1.28338e-06	4.26475e-06	4.82739
CA8	1.06607	1.86046	4.89395	1.3092e-06	4.34443e-06	4.62507
AC022784.1	1.07764	-1.69695	4.8935	1.31206e-06	4.3533e-06	4.86447
HLA-DPB1	1.45259	5.64919	4.89229	1.31986e-06	4.37549e-06	4.22323
INSM1	1.54385	-1.26397	4.88793	1.34814e-06	4.46358e-06	4.82331
CCL17	1.01663	-1.01491	4.88393	1.37459e-06	4.54413e-06	4.80181
AC019117.2	1.06611	-0.820633	4.88386	1.37502e-06	4.54492e-06	4.79338
MYO1G	1.2747	2.27716	4.88031	1.39897e-06	4.61438e-06	4.51257
LINC01436	1.03468	-2.62448	4.8754	1.43269e-06	4.7144e-06	4.79018
SGCA	1.09066	-0.397687	4.87268	1.45173e-06	4.77172e-06	4.72232
ROBO4	1.25106	2.18958	4.86975	1.47247e-06	4.82779e-06	4.47586
OLR1	1.40538	2.94562	4.86944	1.47472e-06	4.83354e-06	4.38402
C1orf127	1.06328	-0.402902	4.863	1.52143e-06	4.97242e-06	4.67766
ITIH3	1.31241	0.41518	4.85329	1.59453e-06	5.19192e-06	4.57859
SLC14A1	1.14494	1.38971	4.85297	1.59706e-06	5.19798e-06	4.48538
AC013652.1	1.07446	-1.29922	4.85301	1.59672e-06	5.19798e-06	4.66818
ROR1-AS1	1.14243	-0.920126	4.85202	1.60436e-06	5.21671e-06	4.65027
C5AR1	1.06715	2.7999	4.85075	1.61425e-06	5.2438e-06	4.31537
IGLV1-47	1.92687	-0.253723	4.85063	1.6152e-06	5.24544e-06	4.60655
NUTM2A-AS1	1.23134	1.6222	4.84997	1.62034e-06	5.25996e-06	4.45824
LYZ	1.3187	8.42257	4.84969	1.62249e-06	5.26624e-06	3.90238
TOP3B	1.20687	-0.524191	4.8486	1.63107e-06	5.29116e-06	4.6163
CELA2A	1.88216	-0.277254	4.84672	1.64598e-06	5.33512e-06	4.59061
TRAM1L1	1.04749	-0.0130799	4.83949	1.70439e-06	5.50932e-06	4.54625
BMP3	1.03642	-1.15215	4.83744	1.72129e-06	5.55632e-06	4.59214
CHGA	1.7647	3.28172	4.83726	1.72279e-06	5.55965e-06	4.20251
DCN	1.62399	6.86711	4.8344	1.7467e-06	5.62988e-06	3.88168
APOH	1.25983	-0.616491	4.82701	1.8099e-06	5.82245e-06	4.52168
CASR	1.38232	2.65232	4.82165	1.85712e-06	5.96378e-06	4.1978
ANKRD40CL	1.26251	-1.2314	4.81875	1.88321e-06	6.04014e-06	4.50749
INA	1.22702	-0.842774	4.81772	1.89257e-06	6.0677e-06	4.48926
AC145285.2	1.22855	-0.895843	4.81596	1.90859e-06	6.11633e-06	4.48411
CCND2	1.41823	4.17115	4.81515	1.91608e-06	6.1364e-06	4.00639
CHROMR	1.11242	1.04235	4.81093	1.95522e-06	6.25242e-06	4.33213
RIC3	1.00357	0.877393	4.81004	1.9636e-06	6.27581e-06	4.34049
CCL11	1.38038	-1.2762	4.80819	1.98112e-06	6.3241e-06	4.45959
CD1C	1.52157	-0.276978	4.80806	1.9823e-06	6.3253e-06	4.41672
LINC02562	1.18694	-1.67309	4.80811	1.98188e-06	6.3253e-06	4.47152
MIR200CHG	1.02959	-0.0381585	4.80443	2.01711e-06	6.42766e-06	4.38761
SCG2	1.25689	3.32685	4.79808	2.07936e-06	6.61353e-06	4.01499
CLPS	2.22313	-0.598005	4.79053	2.15585e-06	6.8411e-06	4.34464
IGHV1-18	2.10632	0.135955	4.78989	2.16245e-06	6.86115e-06	4.30724
CTRB2	2.48623	0.866931	4.78672	2.19542e-06	6.95638e-06	4.24062
SSTR2	1.02797	0.300134	4.78664	2.19634e-06	6.95836e-06	4.28261
C2CD4A	1.35136	1.35351	4.77861	2.28213e-06	7.20596e-06	4.1501
IGLV5-45	1.27061	-2.48124	4.77409	2.33176e-06	7.34988e-06	4.32617
CPE	1.09308	5.46054	4.77375	2.33556e-06	7.36089e-06	3.68361
RNASE1	1.14895	5.9468	4.7731	2.34281e-06	7.38274e-06	3.6438
IGLV3-19	2.09532	-0.107579	4.77183	2.35706e-06	7.42269e-06	4.23941
GZMB	1.40495	-0.349397	4.76814	2.39881e-06	7.5441e-06	4.24023
CPXM1	1.59379	2.56298	4.7656	2.42796e-06	7.62865e-06	3.95329
AC092375.2	1.01482	-2.05608	4.75952	2.49923e-06	7.82445e-06	4.25933
EMC6	1.31927	0.0191139	4.75541	2.54846e-06	7.96482e-06	4.16052
MT1G	1.10408	1.91939	4.75065	2.60677e-06	8.13628e-06	3.96251
IGKV1-6	1.62924	-1.22068	4.75008	2.61374e-06	8.15697e-06	4.19141
C16orf54	1.482	0.344625	4.74876	2.63025e-06	8.20415e-06	4.1079
FFAR2	1.14734	-1.3395	4.74525	2.67433e-06	8.32842e-06	4.17863
TSPOAP1	1.04613	2.97343	4.74216	2.71383e-06	8.43804e-06	3.78981
CALY	1.06947	-0.864721	4.73577	2.79716e-06	8.66631e-06	4.12097
LINC02193	1.00693	-2.06391	4.73499	2.80755e-06	8.6928e-06	4.14912
IGHV3-11	1.84946	-0.581343	4.72909	2.88702e-06	8.91195e-06	4.07155
THY1	1.7316	4.81512	4.72249	2.97847e-06	9.16903e-06	3.51733
CXCR2	1.02525	-1.16348	4.71425	3.09656e-06	9.51519e-06	4.03548
ACTC1	1.04692	-1.97251	4.70588	3.22103e-06	9.86297e-06	4.01712
CELA3B	1.89612	0.182881	4.70176	3.28414e-06	1.00394e-05	3.90755
NCF4	1.16249	2.33037	4.69341	3.41554e-06	1.04099e-05	3.65142
VWF	1.0551	5.91033	4.69233	3.433e-06	1.04618e-05	3.2771
TRPV6	1.20416	2.87778	4.69227	3.4339e-06	1.04632e-05	3.58371
UNC80	1.02336	1.26355	4.69206	3.43723e-06	1.0472e-05	3.7687
FGR	1.22868	2.37769	4.69113	3.45238e-06	1.05082e-05	3.63551
TRBV20-1	1.01946	-2.62424	4.69115	3.45205e-06	1.05082e-05	3.95685
LCP2	1.2821	3.43126	4.68551	3.54462e-06	1.07671e-05	3.48161
SERPINF1	1.01083	5.93989	4.68471	3.55785e-06	1.08046e-05	3.24189
IGKV3-15	2.03393	0.458245	4.68397	3.57035e-06	1.08369e-05	3.80896
TMEM179	1.20195	-1.63036	4.67965	3.64336e-06	1.10429e-05	3.89341
IGKV1-16	1.65601	-0.937796	4.67816	3.66888e-06	1.11131e-05	3.86131
TNFRSF4	1.10041	-0.192992	4.67748	3.68053e-06	1.11427e-05	3.82639
AP001453.4	1.12017	-1.14155	4.67649	3.69755e-06	1.11842e-05	3.86725
AGTR1	1.0585	-0.269233	4.66999	3.81181e-06	1.14974e-05	3.79793
GCG	2.54997	3.39953	4.66576	3.88792e-06	1.17179e-05	3.41759
SOX8	1.30893	0.437215	4.66219	3.9533e-06	1.19028e-05	3.71314
KCNJ2	1.17683	1.15877	4.66134	3.96903e-06	1.19456e-05	3.64212
IGHV1-46	1.7855	-0.534656	4.66117	3.97233e-06	1.19525e-05	3.76755
C9orf152	1.05334	3.04192	4.66006	3.99296e-06	1.20069e-05	3.41586
MMP24OS	1.06672	2.94428	4.659	4.01273e-06	1.20602e-05	3.44813
LAPTM5	1.17444	5.59546	4.65671	4.05576e-06	1.21818e-05	3.14421
GAD2	1.32456	-0.183899	4.65623	4.06488e-06	1.22076e-05	3.73063
ADAM33	1.34231	1.30021	4.65385	4.11033e-06	1.23378e-05	3.59456
HLA-DRB1	1.28629	6.74487	4.65185	4.14876e-06	1.24405e-05	3.05189
IGHV1-24	1.6035	-1.29445	4.65117	4.1619e-06	1.24755e-05	3.75408
CSF3R	1.33387	2.75029	4.63913	4.40183e-06	1.31442e-05	3.35797
ST8SIA3	1.61805	1.05825	4.63829	4.41926e-06	1.31899e-05	3.55116
AQP8	1.24843	-2.25541	4.63604	4.46556e-06	1.33109e-05	3.71033
ADAMTSL2	1.0619	3.94407	4.63597	4.46713e-06	1.33139e-05	3.19984
AC009065.6	1.08114	-1.10285	4.63578	4.47101e-06	1.33238e-05	3.68642
COL15A1	1.27738	5.43478	4.6254	4.69191e-06	1.39398e-05	3.01538
SULT1B1	1.35841	3.09017	4.62309	4.74229e-06	1.40824e-05	3.24535
ABCC8	1.40768	2.63473	4.61153	5.00324e-06	1.47903e-05	3.2553
LINC01770	1.01545	-1.76678	4.60554	5.14383e-06	1.5164e-05	3.57094
CTRB1	2.2688	0.650378	4.60377	5.18603e-06	1.52808e-05	3.43997
SHISAL2B	1.05801	-1.41454	4.60338	5.19531e-06	1.53063e-05	3.55396
IGHV3-33	1.74503	-0.355858	4.60216	5.22468e-06	1.53861e-05	3.4993
ANKRD65	1.27043	1.2478	4.60094	5.25426e-06	1.54664e-05	3.36903
LRRC10B	1.11262	-1.62811	4.59913	5.2983e-06	1.55883e-05	3.53898
AC009078.2	1.25528	-1.59361	4.59198	5.47611e-06	1.60693e-05	3.50705
AC139887.2	1.19034	-0.204029	4.5834	5.69692e-06	1.6674e-05	3.41198
HOXD9	1.19271	-1.16276	4.58008	5.78458e-06	1.69177e-05	3.44363
CEL	1.77347	2.80019	4.5792	5.80806e-06	1.698e-05	3.10216
LINC01123	1.24801	0.0628877	4.57057	6.04318e-06	1.76084e-05	3.33832
LRRC8C-DT	1.01963	-1.73532	4.56846	6.10179e-06	1.77647e-05	3.41008
BTK	1.0793	1.88783	4.56491	6.20207e-06	1.80313e-05	3.13621
CLEC5A	1.3278	1.08849	4.56064	6.32467e-06	1.83365e-05	3.20628
ANXA13	1.18985	2.52787	4.5597	6.35201e-06	1.84037e-05	3.0388
IYD	1.26516	2.7174	4.55664	6.44178e-06	1.86524e-05	3.00169
HEPACAM2	1.30395	0.548334	4.55609	6.4581e-06	1.8695e-05	3.23801
AC136475.3	1.32898	-0.173656	4.54237	6.87649e-06	1.9792e-05	3.23096
IGHV4-34	1.70356	-0.55801	4.54022	6.94424e-06	1.99651e-05	3.24095
SNAP25	1.10259	1.36211	4.53683	7.05262e-06	2.02594e-05	3.07542
IGLV3-25	1.90678	-0.218677	4.5366	7.0599e-06	2.02779e-05	3.20582
CTLA4	1.25479	-0.61998	4.53601	7.07905e-06	2.03254e-05	3.22947
FLT1	1.05401	4.51563	4.53284	7.18211e-06	2.06013e-05	2.68707
G6PC2	1.6222	-0.247276	4.53212	7.20574e-06	2.06555e-05	3.19142
LRRC25	1.47748	0.777646	4.52669	7.38633e-06	2.11183e-05	3.09064
SOX18	1.12768	1.03966	4.52431	7.46664e-06	2.13241e-05	3.05378
PDX1	1.09106	2.62186	4.52404	7.47607e-06	2.13484e-05	2.87114
IGLV3-1	1.85798	-0.0898794	4.5235	7.49424e-06	2.139e-05	3.14268
TM4SF18	1.06017	1.33663	4.52243	7.53102e-06	2.14845e-05	3.01759
LINC00654	1.22318	0.720283	4.51547	7.77326e-06	2.21328e-05	3.04756
SLC19A3	1.09695	2.48123	4.51334	7.84881e-06	2.23317e-05	2.83967
PLP1	1.11739	-0.428329	4.51037	7.95556e-06	2.25946e-05	3.10999
CHST1	1.26896	0.99644	4.49354	8.58624e-06	2.42195e-05	2.92551
LINC00941	1.08351	-0.0646378	4.49211	8.64184e-06	2.43676e-05	3.00885
CHGB	1.79773	3.58042	4.49161	8.66162e-06	2.44146e-05	2.62937
UCN3	1.36096	-0.97203	4.48824	8.79453e-06	2.47626e-05	3.03907
CD1A	1.19392	-0.902808	4.48138	9.07144e-06	2.54815e-05	3.00906
SLC4A4	1.05498	5.8548	4.48128	9.07573e-06	2.54905e-05	2.35125
ZNF470	1.06999	1.74527	4.46895	9.59486e-06	2.68303e-05	2.7381
HAMP	1.02786	-0.608957	4.46133	9.92975e-06	2.76848e-05	2.91124
AC046134.2	1.15477	-0.856965	4.43614	1.11187e-05	3.07452e-05	2.8146
PCSK1	1.0915	2.32035	4.43239	1.13067e-05	3.12395e-05	2.51216
LINC02253	1.08782	-1.64366	4.42976	1.14403e-05	3.15827e-05	2.81392
CLEC4E	1.1819	-0.576383	4.4252	1.16763e-05	3.21626e-05	2.75478
CD300E	1.12255	-0.853877	4.42376	1.17515e-05	3.2347e-05	2.76309
THUMPD3-AS1	1.14558	1.65328	4.42133	1.18799e-05	3.26739e-05	2.55732
GPNMB	1.08477	5.79738	4.42031	1.19337e-05	3.28103e-05	2.09418
NDNF	1.18719	2.1773	4.42018	1.19409e-05	3.28242e-05	2.47944
RP11-282O18.3	1.41342	-0.412318	4.41366	1.22933e-05	3.36969e-05	2.69645
SYCN	1.67129	-2.03393	4.41267	1.2348e-05	3.38429e-05	2.74296
REG1B	2.26331	0.231211	4.40813	1.26001e-05	3.44858e-05	2.62952
IGKV2-30	1.29725	-1.74435	4.4005	1.3035e-05	3.55853e-05	2.68945
PPP1R14B-AS1	1.22372	-0.940376	4.39225	1.35218e-05	3.68376e-05	2.63386
KLK1	1.29548	2.04726	4.39158	1.35624e-05	3.69382e-05	2.3778
SERPINI2	1.22321	-1.58803	4.39092	1.36022e-05	3.70224e-05	2.64823
AC007663.2	1.06597	-1.69841	4.38855	1.37461e-05	3.73837e-05	2.64124
ADH1C	1.33412	3.41674	4.38567	1.39229e-05	3.78427e-05	2.18438
ANKRD18EP	1.0233	-1.72471	4.37953	1.43067e-05	3.88143e-05	2.60638
DIRAS1	1.06875	-0.853931	4.37727	1.44507e-05	3.91735e-05	2.56811
HLA-DQB1	1.45233	4.79579	4.37439	1.46363e-05	3.96538e-05	1.9898
SOX21-AS1	1.17278	-1.89758	4.37012	1.49155e-05	4.03638e-05	2.56902
IGLV1-36	1.12497	-2.78616	4.36717	1.5111e-05	4.08461e-05	2.56389
TSPAN8	1.01923	7.26356	4.3635	1.53578e-05	4.14372e-05	1.77673
PDIA2	1.41945	1.06106	4.36208	1.54546e-05	4.16889e-05	2.3632
CRP	2.26834	1.56082	4.36095	1.55317e-05	4.18826e-05	2.30831
ESM1	1.41273	1.03027	4.35817	1.57232e-05	4.23312e-05	2.35033
TMEM45A	1.09403	4.7244	4.35771	1.57553e-05	4.24079e-05	1.92436
GJD2	1.39694	-1.25507	4.35745	1.57734e-05	4.24516e-05	2.49813
RORC	1.05327	3.5084	4.3547	1.59657e-05	4.29154e-05	2.03464
VCAM1	1.3362	4.21555	4.35342	1.60561e-05	4.31437e-05	1.95653
C4BPA	1.20561	1.99177	4.35175	1.61752e-05	4.34537e-05	2.21365
FBLN2	1.1107	4.68783	4.3401	1.70255e-05	4.55719e-05	1.84884
AC124067.4	1.02347	-1.01089	4.33355	1.75225e-05	4.68174e-05	2.39376
A2M	1.28645	7.55789	4.33094	1.77248e-05	4.72967e-05	1.63258
IGKV1-9	1.67436	-0.579975	4.32514	1.81815e-05	4.84299e-05	2.33335
TRBC2	1.37449	2.53214	4.31082	1.93574e-05	5.12842e-05	1.98155
FAM3D	1.31694	3.34444	4.30352	1.99843e-05	5.28205e-05	1.84562
IGLV2-11	1.80868	0.135582	4.29364	2.08639e-05	5.49054e-05	2.16131
FOXS1	1.42994	0.759836	4.29022	2.11776e-05	5.56315e-05	2.09398
LRRC15	1.48782	1.65761	4.28751	2.14283e-05	5.62401e-05	1.98721
IGKV1-17	1.56547	-0.768371	4.28089	2.20539e-05	5.77599e-05	2.16116
TMEM200C	1.29672	-0.754023	4.27999	2.21408e-05	5.79745e-05	2.16066
CALHM6	1.01751	0.203584	4.27571	2.25554e-05	5.89294e-05	2.08364
AL136295.5	1.25299	-0.661403	4.27237	2.28851e-05	5.96981e-05	2.12462
HPN	1.15181	1.91698	4.27048	2.30732e-05	6.01621e-05	1.88762
LINC01819	1.28142	-0.644965	4.2703	2.30911e-05	6.01957e-05	2.11537
TYROBP	1.68896	3.28462	4.2687	2.32527e-05	6.05967e-05	1.7098
GGT6	1.4309	2.5263	4.25574	2.45945e-05	6.38818e-05	1.75214
AL355916.1	1.14045	0.143646	4.25555	2.46143e-05	6.39191e-05	2.00559
HLA-DQA2	1.57767	1.97042	4.25366	2.48158e-05	6.44069e-05	1.8136
TNFAIP6	1.05242	1.62917	4.21549	2.92479e-05	7.5043e-05	1.6932
P2RX5-TAX1BP3	1.36967	-0.828454	4.21324	2.95312e-05	7.57123e-05	1.89244
IGLV3-9	1.23989	-2.11206	4.20723	3.03015e-05	7.75186e-05	1.90427
IGHV3-20	1.04311	-2.63981	4.20519	3.05672e-05	7.81559e-05	1.90243
LY6H	1.00177	-1.81274	4.20132	3.10785e-05	7.93343e-05	1.87857
MS4A8	1.34557	2.15799	4.19721	3.16286e-05	8.06512e-05	1.55999
ACKR3	1.16518	3.08965	4.1938	3.20924e-05	8.17272e-05	1.42543
GBGT1	1.0035	1.83532	4.19162	3.23932e-05	8.24316e-05	1.57397
LINC02432	1.04116	0.706444	4.18948	3.26898e-05	8.31414e-05	1.69004
SOX9-AS1	1.32304	-0.329178	4.18381	3.34903e-05	8.49942e-05	1.74771
CDKN2B	1.2186	3.40283	4.18209	3.37362e-05	8.55446e-05	1.34888
GJB1	1.17688	4.17762	4.17672	3.45171e-05	8.73931e-05	1.22918
SERPINA6	1.26944	0.766177	4.16015	3.70345e-05	9.32763e-05	1.56727
TREX1	1.11558	-1.77367	4.14029	4.02808e-05	0.000100689	1.63436
LILRA2	1.055	-0.135871	4.13942	4.04296e-05	0.000101035	1.56041
IGHV6-1	1.0484	-2.40913	4.13707	4.08337e-05	0.000101952	1.62944
PRSS3P1	1.19557	-2.00932	4.12789	4.24444e-05	0.000105605	1.58783
IGKV6-21	1.04895	-2.71061	4.11335	4.51214e-05	0.000111782	1.53777
CXCL6	1.17778	1.46486	4.09855	4.80115e-05	0.000118358	1.24781
COL8A1	1.02522	5.07253	4.09418	4.88979e-05	0.000120361	0.812674
NR0B2	1.13845	0.779778	4.08936	4.98933e-05	0.000122523	1.28451
HOXD8	1.14531	-0.416061	4.08869	5.00336e-05	0.000122829	1.37703
MZB1	1.21365	1.23998	4.06154	5.6028e-05	0.000136522	1.12698
IGF2	1.23369	3.2135	4.04901	5.90189e-05	0.000143056	0.858073
DLK1	1.4073	-0.664123	4.04788	5.92956e-05	0.000143594	1.23038
PTGDR2	1.00062	-0.688241	4.04076	6.10706e-05	0.00014762	1.20672
CCL13	1.186	-1.21522	4.0343	6.27227e-05	0.000151226	1.20352
DNLZ	1.02736	-1.693	4.02382	6.54958e-05	0.000157429	1.17853
IGLV3-10	1.37081	-1.48379	4.02361	6.55534e-05	0.000157535	1.16762
FGA	1.71071	1.34333	4.02021	6.6477e-05	0.000159543	0.955798
REG3G	1.67217	-1.31358	4.00911	6.95847e-05	0.000166308	1.10288
PLA2G2A	1.59308	0.564885	3.999	7.25333e-05	0.000172673	0.954222
F11	1.06042	0.000930602	3.99883	7.25838e-05	0.000172776	1.00118
GGT5	1.09875	4.48391	3.99751	7.29793e-05	0.000173595	0.485521
AC090515.5	1.06815	-1.20546	3.99679	7.31938e-05	0.000174087	1.0605
SFRP2	1.73926	5.65408	3.99282	7.43943e-05	0.000176675	0.378306
CHRD	1.16541	1.93315	3.97704	7.93539e-05	0.000187528	0.718133
AC073896.4	1.31756	-0.789762	3.95413	8.71134e-05	0.000204317	0.87851
IGHGP	1.42896	-0.248406	3.94405	9.07526e-05	0.000212128	0.808513
ODAM	1.28766	0.775606	3.94218	9.14439e-05	0.000213638	0.715401
IGKV1-8	1.04229	-2.5846	3.93926	9.25325e-05	0.000215989	0.866759
IGHV4-61	1.20943	-1.21125	3.91543	0.000101881	0.000236174	0.748906
HTRA3	1.1445	5.17275	3.91288	0.000102933	0.000238354	0.0971311
MMP2	1.0559	7.11809	3.90563	0.000105978	0.000244901	-0.0511743
IGLC7	1.10343	-2.41885	3.90504	0.000106233	0.000245441	0.73665
MFSD6L	1.20038	0.143638	3.88328	0.00011592	0.000266128	0.552015
IGHV3-48	1.34886	-0.881475	3.87726	0.000118743	0.00027216	0.591292
NKX2-2	1.30505	-0.935626	3.87679	0.000118966	0.000272577	0.592574
PIGR	1.33179	7.52616	3.87584	0.000119422	0.000273476	-0.174962
[truncated: 56 more rows]
