# Supplementary material for: Machine learning-based identification of biomarkers and drugs in immunologically cold and hot pancreatic adenocarcinomas
Source: J Transl Med. 2024 Aug 16;22:775. doi: 10.1186/s12967-024-05590-0 (PMC11328457; doi:10.1186/s12967-024-05590-0)
Supplement: Supplementary file 13 — Additional file 13: Table S2. Down differentially expressed genes between hot tumor and cold tumor of PAAD patients [file 12967_2024_5590_MOESM13_ESM.xlsx]

## Sheet: DEG_voom-limma
	logFC	AveExpr	t	P.Value	adj.P.Val	B
HMGA1P3	-2.22428	-2.06233	-10.184	2.18257e-22	1.66065e-19	40.0213
AC034105.3	-2.23093	-3.00659	-10.1536	2.83689e-22	2.02769e-19	39.7589
RCC2P4	-2.28454	-3.3309	-10.054	6.65674e-22	3.65145e-19	38.9283
GAPDHP63	-2.1955	-0.992465	-9.96495	1.42136e-21	6.48114e-19	38.2123
HMGA1P2	-2.36378	-0.957231	-9.92022	2.07672e-21	8.44545e-19	37.8463
LHB	-1.6285	-0.607072	-9.89055	2.66906e-21	1.03205e-18	37.605
AL358334.3	-1.97218	-3.19888	-9.88578	2.77878e-21	1.05715e-18	37.5353
PLEC	-1.00362	10.7782	-9.81778	4.9282e-21	1.64519e-18	36.6712
MIR1207	-1.97098	-3.97259	-9.7301	1.02769e-20	2.81861e-18	36.2651
PTTG3P	-2.33418	-3.2652	-9.70972	1.21828e-20	3.19284e-18	36.0971
AL391863.1	-2.29584	-2.62281	-9.6938	1.39122e-20	3.53863e-18	35.9695
CAPRIN2	-1.00231	5.87573	-9.62471	2.47097e-20	5.65852e-18	35.1489
AC011611.5	-2.19325	-1.70706	-9.60929	2.80793e-20	6.24817e-18	35.2922
AC012513.2	-2.59535	-2.05019	-9.56898	3.91935e-20	8.40417e-18	34.9656
AC087257.2	-1.97939	-2.46214	-9.51684	6.02435e-20	1.18414e-17	34.5423
CKS1BP7	-2.12217	-2.77772	-9.50478	6.65231e-20	1.27567e-17	34.444
SCDP1	-2.00994	-3.31614	-9.50189	6.81237e-20	1.29583e-17	34.421
AC142384.1	-2.0772	-3.4715	-9.45008	1.04214e-19	1.82081e-17	34.0079
AC009269.2	-2.05145	-2.9306	-9.4191	1.34276e-19	2.26226e-17	33.7605
AC012085.1	-2.7561	-1.23484	-9.38547	1.76679e-19	2.81576e-17	33.5084
YBX3P1	-2.11075	-2.34729	-9.37941	1.8562e-19	2.91882e-17	33.447
ANP32C	-2.07248	-3.18734	-9.36551	2.0787e-19	3.24703e-17	33.3352
SDHAP1	-1.13232	4.83762	-9.35911	2.18975e-19	3.39801e-17	33.0532
RPS4XP3	-2.05836	-2.39509	-9.34961	2.36567e-19	3.55408e-17	33.2106
STIP1P3	-2.27825	-2.56009	-9.34826	2.39179e-19	3.57058e-17	33.1999
AC072022.1	-2.51677	-1.73844	-9.33811	2.59743e-19	3.75863e-17	33.126
SPDYE2B	-3.1678	-1.80863	-9.3304	2.76506e-19	3.92889e-17	33.0678
MORF4	-2.3002	-1.71478	-9.31541	3.1228e-19	4.35843e-17	32.947
PKMP1	-1.77119	-1.89092	-9.31576	3.11386e-19	4.35843e-17	32.9459
FABP5P2	-2.62199	-2.47621	-9.3104	3.25207e-19	4.48577e-17	32.9023
UQCRBP1	-2.8074	-1.05105	-9.30455	3.4102e-19	4.59636e-17	32.8692
GAPDHP60	-1.72693	-1.67293	-9.30491	3.40025e-19	4.59636e-17	32.8614
GAPDHP40	-2.34872	-0.797989	-9.29342	3.73155e-19	4.9479e-17	32.7829
POLHP1	-2.38466	-2.70731	-9.28674	3.93908e-19	5.19056e-17	32.7149
AP001885.1	-1.94445	-2.96219	-9.28498	3.99562e-19	5.23582e-17	32.6996
SNORD117	-1.69669	-3.08698	-9.28301	4.05956e-19	5.29021e-17	32.6834
C1QBPP2	-2.05761	-2.16752	-9.28026	4.15079e-19	5.37938e-17	32.6662
AC090971.3	-2.00844	-2.92755	-9.27222	4.42974e-19	5.70952e-17	32.5989
RPL29P33	-1.85668	-2.6046	-9.27044	4.49406e-19	5.76095e-17	32.585
TATDN1P1	-3.04725	-1.24063	-9.26696	4.62216e-19	5.86144e-17	32.5724
AC016700.2	-2.64941	-1.21568	-9.25748	4.98973e-19	6.29372e-17	32.4963
AC012354.2	-2.59833	-2.29591	-9.24165	5.66937e-19	7.09517e-17	32.3625
FANCA	-1.03478	4.40289	-9.23825	5.82724e-19	7.23406e-17	32.1199
AC018868.1	-2.89941	-0.652467	-9.22096	6.69818e-19	8.14381e-17	32.2149
AC027612.3	-2.16245	-2.79708	-9.22156	6.66569e-19	8.14381e-17	32.2019
CALM2P3	-2.25549	-1.61573	-9.20754	7.46186e-19	8.97973e-17	32.0992
TOMM20P4	-2.36198	-2.27424	-9.19947	7.96182e-19	9.48462e-17	32.0309
AL035456.1	-2.29069	-1.32163	-9.19576	8.20303e-19	9.67425e-17	32.01
PTPN2P1	-2.64801	-1.76292	-9.186	8.87138e-19	1.02111e-16	31.9328
MIR199A1	-1.871	-2.93227	-9.1819	9.16862e-19	1.04474e-16	31.8911
RPL14P3	-1.70938	-1.21366	-9.1822	9.14648e-19	1.04474e-16	31.9032
HMGA1P8	-1.61753	-1.24817	-9.17967	9.3341e-19	1.05848e-16	31.8834
HNRNPA1P45	-2.25039	-2.30648	-9.17742	9.5045e-19	1.07264e-16	31.8595
LYPLA1P3	-2.11437	-2.51264	-9.16653	1.03716e-18	1.15936e-16	31.7723
Z97353.1	-1.86603	-1.66186	-9.16595	1.04204e-18	1.15936e-16	31.7728
GAPDHP44	-1.92983	-1.86627	-9.15972	1.09534e-18	1.21295e-16	31.722
KRT18P29	-2.32759	-2.22335	-9.15741	1.11579e-18	1.22982e-16	31.7029
NPIPB10P	-2.39385	-1.78738	-9.15221	1.16327e-18	1.25863e-16	31.666
MIR181A2	-2.09628	-3.88825	-9.14683	1.21445e-18	1.30206e-16	31.62
SNORD12B	-2.63108	-1.3898	-9.14583	1.22425e-18	1.30662e-16	31.6192
TPI1P3	-2.5488	-1.72069	-9.14074	1.27512e-18	1.35478e-16	31.5801
AL035411.1	-2.39272	-0.525692	-9.13461	1.33919e-18	1.40244e-16	31.5396
ANP32AP1	-1.99034	-1.76721	-9.12183	1.48321e-18	1.51448e-16	31.4284
BANF1P3	-2.43713	-0.826042	-9.11567	1.55806e-18	1.58405e-16	31.3906
RPL29P12	-1.88083	-2.05983	-9.11154	1.61031e-18	1.63014e-16	31.3453
MIR181B2	-2.17262	-3.48253	-9.10602	1.6828e-18	1.68903e-16	31.3019
AC007161.1	-1.81357	-3.27664	-9.09336	1.86162e-18	1.81459e-16	31.2028
AC009088.2	-1.95714	-3.48475	-9.09006	1.91117e-18	1.83995e-16	31.1776
RPL7P21	-2.0829	-2.4539	-9.08577	1.9776e-18	1.89616e-16	31.1453
MIR320C1	-2.2455	-2.95657	-9.0743	2.16673e-18	2.05248e-16	31.0559
ARPC3P1	-2.36236	-0.800955	-9.06842	2.27056e-18	2.12523e-16	31.0232
MIR640	-1.96077	-3.80711	-9.06668	2.3023e-18	2.1427e-16	30.9974
AC012173.1	-1.86894	-1.67457	-9.06151	2.39886e-18	2.21023e-16	30.9611
KRT18P1	-1.87251	-2.44882	-9.05865	2.454e-18	2.25224e-16	30.9344
FDPSP7	-2.27184	-2.4689	-9.03906	2.86734e-18	2.57155e-16	30.7842
MED4-AS1	-2.0521	-2.0811	-9.0392	2.86415e-18	2.57155e-16	30.7855
PA2G4P6	-2.19767	-1.54003	-9.03583	2.94175e-18	2.6283e-16	30.7653
HK2P1	-2.15725	-1.88945	-9.03205	3.03119e-18	2.69799e-16	30.7341
MIR554	-2.32229	-2.78963	-9.02704	3.15409e-18	2.76563e-16	30.6917
SPDYE16	-2.75214	-1.99374	-9.02223	3.27671e-18	2.85195e-16	30.6585
AL365440.1	-2.06401	-0.886907	-9.02105	3.30747e-18	2.86814e-16	30.6556
UBA52P5	-1.77757	-2.47082	-9.01152	3.56697e-18	3.08183e-16	30.5702
EIF5AP4	-2.25599	-1.53848	-9.00306	3.81393e-18	3.25939e-16	30.5131
CBX3P9	-2.22879	-1.06569	-8.99967	3.91771e-18	3.32399e-16	30.4889
HNRNPA1P50	-2.55329	-1.44909	-8.98645	4.34947e-18	3.62513e-16	30.3853
RPL9P28	-2.6283	-1.43694	-8.98365	4.44684e-18	3.69323e-16	30.3638
HMGN1P36	-2.46096	-0.672162	-8.97606	4.72158e-18	3.86694e-16	30.31
AC064852.1	-2.16625	-3.07389	-8.96516	5.14603e-18	4.17112e-16	30.2144
TXNP6	-2.96026	-1.27004	-8.9647	5.1646e-18	4.17183e-16	30.2196
AL109766.1	-2.27473	-2.537	-8.95861	5.41881e-18	4.36223e-16	30.1645
VDAC1P6	-2.26779	-2.52516	-8.95554	5.55156e-18	4.4539e-16	30.1411
AL121723.1	-2.24769	-2.02004	-8.94769	5.9061e-18	4.68416e-16	30.0826
SETSIP	-2.10078	-1.90441	-8.94769	5.90593e-18	4.68416e-16	30.0831
AC092809.4	-2.31567	-2.07485	-8.94237	6.15892e-18	4.85854e-16	30.0414
AC087385.1	-2.15535	-1.4	-8.9362	6.46559e-18	5.06657e-16	29.9994
HSPA9P1	-2.19241	-1.41995	-8.93034	6.77066e-18	5.28806e-16	29.9542
HSPD1P1	-2.91419	-0.247334	-8.92954	6.81362e-18	5.30405e-16	29.9535
AC098591.3	-2.07279	-1.88061	-8.91835	7.4404e-18	5.69795e-16	29.8586
AL391421.1	-1.94628	-3.08529	-8.91854	7.42928e-18	5.69795e-16	29.8572
AC078819.1	-1.81787	-2.51872	-8.90477	8.27799e-18	6.21824e-16	29.7517
RWDD4P1	-2.27193	-1.37166	-8.90337	8.36966e-18	6.26715e-16	29.7487
GDI2P2	-1.9513	-2.27381	-8.89233	9.12698e-18	6.7911e-16	29.658
HNRNPA3P10	-2.08817	-1.84022	-8.88997	9.2981e-18	6.89667e-16	29.6417
AL133260.1	-1.96092	-0.849651	-8.88936	9.34255e-18	6.90792e-16	29.6435
AC022182.3	-2.14221	-1.73674	-8.88206	9.89269e-18	7.19952e-16	29.5823
AL513175.1	-1.98417	-2.7815	-8.88219	9.88247e-18	7.19952e-16	29.5794
AC008149.1	-1.64119	-3.10057	-8.87745	1.02569e-17	7.38952e-16	29.5431
ATP5MDP1	-2.76871	-2.14669	-8.87303	1.06181e-17	7.56643e-16	29.5128
C9orf129	-2.35376	-2.42528	-8.87183	1.07181e-17	7.5989e-16	29.5023
RPL15P2	-2.54596	-1.17924	-8.86801	1.10439e-17	7.7343e-16	29.4796
HNRNPKP2	-1.95748	-0.994082	-8.86793	1.10504e-17	7.7343e-16	29.4793
HNRNPA3P5	-2.67944	-0.370317	-8.8658	1.12361e-17	7.81316e-16	29.4656
AC008813.1	-2.13881	-2.21944	-8.86551	1.12624e-17	7.81316e-16	29.454
AL512306.1	-2.0698	-2.73474	-8.86042	1.17193e-17	8.05901e-16	29.415
HNRNPA1P4	-2.44643	-0.613533	-8.84317	1.34118e-17	9.11652e-16	29.2927
AC104134.1	-2.1977	-2.09209	-8.84172	1.35649e-17	9.16778e-16	29.2736
ABHD17AP1	-2.41638	-1.49776	-8.84015	1.37327e-17	9.25466e-16	29.2653
AC026700.1	-1.44851	-3.98051	-8.83481	1.43176e-17	9.594e-16	29.2206
AK3P5	-2.49507	-1.2635	-8.82308	1.56903e-17	1.03957e-15	29.1381
AL583856.1	-2.82967	-1.8293	-8.8224	1.57737e-17	1.04217e-15	29.1294
TFAP2A	-1.18889	4.24545	-8.82119	1.59233e-17	1.04911e-15	28.8719
RPL5P23	-1.97638	-0.698707	-8.81932	1.61568e-17	1.06154e-15	29.1107
EEF1B2P1	-2.22138	-2.18306	-8.81816	1.63029e-17	1.06749e-15	29.0948
AL109618.1	-1.79009	-2.53976	-8.81789	1.63379e-17	1.06749e-15	29.0908
AC108449.1	-2.35071	-2.21008	-8.81473	1.67453e-17	1.08509e-15	29.0694
GNRHR2P1	-2.01407	-3.22051	-8.81005	1.73672e-17	1.11619e-15	29.0316
COX7CP1	-2.90702	-0.988302	-8.80942	1.74523e-17	1.11861e-15	29.0351
XRCC6P2	-2.28945	-0.882856	-8.80455	1.81277e-17	1.14941e-15	28.9982
KRT16P1	-2.03449	-2.66716	-8.79992	1.87933e-17	1.18841e-15	28.9551
UBE2SP2	-2.19659	-2.33556	-8.79329	1.9789e-17	1.23482e-15	28.9055
NPM1P19	-2.0353	-2.66009	-8.79217	1.99618e-17	1.24047e-15	28.8967
EIF5P1	-2.01247	-2.96294	-8.79202	1.99846e-17	1.24047e-15	28.8954
GAS8-AS1	-1.61416	-2.20152	-8.77324	2.3128e-17	1.40598e-15	28.7538
ANP32BP1	-2.0193	-2.12681	-8.76985	2.37438e-17	1.43971e-15	28.7288
AC017101.1	-3.09317	-1.61942	-8.76849	2.39962e-17	1.45025e-15	28.7225
YWHAZP2	-1.76125	-0.310048	-8.76825	2.40407e-17	1.45025e-15	28.7239
SF3A3P1	-2.22016	-2.03781	-8.76256	2.51271e-17	1.50425e-15	28.6758
AC091390.4	-1.98938	-1.01737	-8.76139	2.53557e-17	1.51409e-15	28.6708
SUMO2P1	-2.47948	-1.31378	-8.75707	2.62218e-17	1.55792e-15	28.6366
WASF4P	-2.36025	-1.76837	-8.75426	2.67979e-17	1.58021e-15	28.6138
AL442071.1	-1.69656	-3.83233	-8.75324	2.70108e-17	1.58879e-15	28.6033
HNRNPCL1	-1.93036	-3.24651	-8.75099	2.74861e-17	1.61272e-15	28.5854
UBE2CP3	-1.99693	-3.29393	-8.74667	2.84237e-17	1.65948e-15	28.5529
NHP2P1	-2.1608	-2.36385	-8.74439	2.89295e-17	1.67656e-15	28.5363
SUMO1P3	-2.05007	-0.679956	-8.73756	3.05021e-17	1.75476e-15	28.4919
AC131971.1	-1.74216	-1.72748	-8.71564	3.61429e-17	2.04437e-15	28.3221
AL359918.2	-1.97229	-1.77026	-8.70631	3.88435e-17	2.17625e-15	28.2518
LDHAP2	-1.73505	-1.55088	-8.69724	4.16618e-17	2.32862e-15	28.185
EIF4A1P2	-2.2849	-1.05512	-8.69486	4.2436e-17	2.3607e-15	28.1693
AL359263.1	-1.7213	-1.84833	-8.69495	4.24071e-17	2.3607e-15	28.1662
NAV2-AS2	-1.84531	-2.95141	-8.6891	4.43647e-17	2.46219e-15	28.1201
RPL23P8	-2.13442	-0.961794	-8.6786	4.81056e-17	2.63187e-15	28.0476
HSP90AA4P	-1.99663	-1.97143	-8.67586	4.91333e-17	2.67029e-15	28.0228
CLDN20	-1.85947	-1.21593	-8.67609	4.9044e-17	2.67029e-15	28.0278
AC130689.1	-1.63297	-1.6745	-8.67026	5.12991e-17	2.77521e-15	27.9814
HNRNPA1P35	-2.64922	-0.1002	-8.669	5.1798e-17	2.79579e-15	27.9739
SNORD46	-1.9474	-2.08696	-8.66814	5.21434e-17	2.80801e-15	27.9641
AC146949.1	-2.20958	-3.32857	-8.66415	5.3771e-17	2.88249e-15	27.9336
TNRC18P3	-1.73911	-2.96362	-8.66054	5.52844e-17	2.95021e-15	27.9062
SNRPGP10	-2.73508	-0.663532	-8.65601	5.72459e-17	3.03429e-15	27.8787
AC079601.3	-2.09626	-1.53748	-8.65349	5.83658e-17	3.07981e-15	27.8575
RPL37P1	-1.93545	-2.58421	-8.65367	5.82857e-17	3.07981e-15	27.855
EIF4HP1	-2.25044	-0.36196	-8.65061	5.9676e-17	3.12795e-15	27.8376
IGF2BP2-AS1	-2.16585	-1.67183	-8.64511	6.22523e-17	3.25143e-15	27.7949
AC004890.1	-1.94106	-1.39457	-8.64499	6.23076e-17	3.25143e-15	27.7939
MPRIPP1	-1.87001	-0.341385	-8.6404	6.45459e-17	3.3534e-15	27.7613
LYPLA2P1	-1.61737	-2.722	-8.63828	6.56057e-17	3.40097e-15	27.7397
RPL10P13	-1.39341	-2.7052	-8.63245	6.86085e-17	3.54883e-15	27.696
RPL29P11	-2.05833	-1.12724	-8.63186	6.8921e-17	3.5572e-15	27.6969
BTF3P10	-1.72661	-2.81833	-8.62628	7.19404e-17	3.70493e-15	27.6502
AC021016.1	-1.74664	-2.42282	-8.62448	7.29387e-17	3.74816e-15	27.6371
AC234775.2	-2.34812	-2.06235	-8.61609	7.77888e-17	3.96286e-15	27.5765
PGK1P2	-1.46276	-1.52086	-8.61498	7.8452e-17	3.98803e-15	27.5689
AL591719.1	-1.74009	-3.73241	-8.61202	8.02496e-17	4.0619e-15	27.545
SPDYE17	-2.45111	-2.66318	-8.61105	8.08507e-17	4.08357e-15	27.5378
AP000577.1	-1.3372	-2.70552	-8.61039	8.12593e-17	4.09544e-15	27.5316
H3P16	-2.67774	-0.545385	-8.60894	8.2169e-17	4.13245e-15	27.5264
IPO7P2	-2.17035	-2.09063	-8.60574	8.42059e-17	4.22588e-15	27.4994
PABPC1P3	-2.2722	0.235899	-8.59807	8.92995e-17	4.46251e-15	27.4396
AC021074.1	-2.01758	-1.24085	-8.59631	9.0516e-17	4.51374e-15	27.4312
SETP5	-1.76676	-3.03462	-8.59239	9.32728e-17	4.6414e-15	27.3983
PSMA6P1	-2.53104	-0.932603	-8.58979	9.5147e-17	4.69505e-15	27.3838
AC011933.1	-3.0053	-1.52331	-8.58603	9.7923e-17	4.82194e-15	27.3547
AC021087.2	-2.0804	-0.297651	-8.57989	1.02627e-16	5.04304e-15	27.3087
AL158801.1	-1.81897	-3.28697	-8.57482	1.06682e-16	5.19899e-15	27.2679
HNRNPA3P1	-2.08975	-1.43783	-8.56225	1.17431e-16	5.67591e-15	27.1777
HNRNPRP1	-2.38229	-2.03521	-8.56164	1.17981e-16	5.69083e-15	27.1726
GCNT7	-2.83197	-0.67322	-8.5613	1.1828e-16	5.69362e-15	27.1719
HNRNPUP1	-2.29603	-1.45267	-8.5585	1.20841e-16	5.79327e-15	27.1499
ZFAT-AS1	-1.36517	-4.4918	-8.55625	1.22933e-16	5.88158e-15	27.1318
AP002784.2	-2.35949	-0.422996	-8.55207	1.26918e-16	6.05994e-15	27.1027
EIF1AXP1	-2.26027	-0.634774	-8.55019	1.28743e-16	6.13466e-15	27.0894
AC098859.1	-1.79349	-2.84316	-8.54684	1.32075e-16	6.2681e-15	27.0601
AC018463.1	-2.55931	-2.30958	-8.54353	1.35453e-16	6.40266e-15	27.0371
AC004951.3	-1.41286	-0.436109	-8.53434	1.45273e-16	6.7987e-15	26.9714
AC114491.1	-2.80505	-1.16336	-8.53342	1.46296e-16	6.83306e-15	26.9649
AC005476.1	-2.48899	-2.14376	-8.52805	1.52395e-16	7.06196e-15	26.9238
AC090971.5	-2.11226	-2.67675	-8.52853	1.51841e-16	7.06196e-15	26.9255
UPF3AP1	-1.96538	-2.62184	-8.52604	1.54746e-16	7.15686e-15	26.9065
AL162430.2	-2.70902	-0.945925	-8.52449	1.56578e-16	7.20552e-15	26.899
RPL12P12	-2.52009	-0.505347	-8.52438	1.56715e-16	7.20552e-15	26.8975
AC079203.2	-1.87688	-3.49531	-8.52458	1.56477e-16	7.20552e-15	26.8961
AL157871.3	-2.05926	-2.31118	-8.52326	1.58055e-16	7.25299e-15	26.8866
PGAM4	-2.58853	-1.46981	-8.52244	1.5904e-16	7.28403e-15	26.8829
UBE2D3P2	-1.92124	-1.96941	-8.51993	1.62111e-16	7.41029e-15	26.8625
FTH1P23	-1.58443	0.420533	-8.51672	1.66115e-16	7.56403e-15	26.8307
KRT8P37	-2.14377	-1.40815	-8.51614	1.66851e-16	7.58288e-15	26.8364
TMSB4XP1	-2.23381	-1.25108	-8.51002	1.74791e-16	7.85292e-15	26.7914
AC034102.1	-2.08635	-0.396907	-8.51002	1.74785e-16	7.85292e-15	26.7908
HNRNPKP4	-2.12626	-0.102216	-8.50337	1.8385e-16	8.2286e-15	26.739
RPL10AP1	-1.77837	-2.70093	-8.50084	1.87418e-16	8.37239e-15	26.7205
RTN3P1	-1.7591	-2.31763	-8.48984	2.03733e-16	9.0669e-15	26.6397
NPIPB1P	-1.88451	-2.19269	-8.48164	2.16796e-16	9.57596e-15	26.5796
MIR1293	-1.81523	-3.78326	-8.48179	2.16553e-16	9.57596e-15	26.5807
AL449212.1	-2.0989	-0.667157	-8.47488	2.28187e-16	1.00603e-14	26.5323
IQGAP3	-1.06312	5.66224	-8.47359	2.30428e-16	1.01212e-14	26.1398
SLC2A3P4	-1.89289	-1.42912	-8.47099	2.35005e-16	1.02649e-14	26.5034
AC104129.1	-1.75006	-2.95877	-8.47103	2.3494e-16	1.02649e-14	26.5009
AC104297.1	-1.87671	-2.55869	-8.46763	2.41068e-16	1.05103e-14	26.4761
TLK2P1	-1.87886	-0.760772	-8.46635	2.43421e-16	1.05933e-14	26.4696
AL663058.1	-1.76984	-3.58061	-8.46407	2.47644e-16	1.07178e-14	26.4502
AL365217.1	-2.38388	-1.5238	-8.46066	2.54126e-16	1.09581e-14	26.4276
SF3A3P2	-2.25804	-1.94198	-8.4579	2.59481e-16	1.11686e-14	26.4063
AC022968.1	-2.17829	-2.08886	-8.45548	2.64273e-16	1.12997e-14	26.3876
AL445305.1	-1.28637	-1.08113	-8.4554	2.64444e-16	1.12997e-14	26.3889
PDZK1P2	-1.87215	-3.52331	-8.44746	2.80794e-16	1.1955e-14	26.3281
AL445183.3	-1.86343	-1.86413	-8.44616	2.83573e-16	1.20516e-14	26.3195
DDX18P5	-2.10512	-2.84722	-8.44462	2.86895e-16	1.2149e-14	26.3074
OR7E126P	-2.00157	-1.22471	-8.43788	3.01867e-16	1.26693e-14	26.2603
NPHP3-AS1	-1.51007	-2.89671	-8.43666	3.04673e-16	1.27417e-14	26.2483
AF279873.1	-2.38892	-2.50289	-8.43322	3.12679e-16	1.2941e-14	26.2239
RPL36AP13	-2.05668	-2.53	-8.4332	3.12731e-16	1.2941e-14	26.2236
AC097658.2	-2.12817	-0.650792	-8.43014	3.20021e-16	1.31734e-14	26.203
NOC2LP2	-1.62389	-2.65619	-8.42873	3.23444e-16	1.32911e-14	26.1903
RAP1AP	-2.0018	-2.7033	-8.41788	3.51034e-16	1.43498e-14	26.111
AC092910.1	-1.92988	-3.2163	-8.41726	3.52689e-16	1.43925e-14	26.1067
CNGB1	-1.53423	-1.6246	-8.41702	3.53321e-16	1.43934e-14	26.1062
EIF4A1P10	-2.43543	-0.390465	-8.41335	3.63224e-16	1.47713e-14	26.0784
AL358942.1	-1.84282	-2.59812	-8.41187	3.67293e-16	1.49111e-14	26.067
RPL9P32	-2.23784	-0.264133	-8.40676	3.81716e-16	1.54306e-14	26.0279
ST13P3	-1.87644	-2.24094	-8.40556	3.85185e-16	1.55305e-14	26.0212
PTMAP9	-2.07739	-0.141691	-8.40304	3.92551e-16	1.57468e-14	26.0004
KRT18P17	-2.43443	-0.899713	-8.39669	4.11756e-16	1.64333e-14	25.9582
AL671986.1	-1.71537	-2.20806	-8.39452	4.18553e-16	1.66578e-14	25.9408
UBE2V1P2	-2.09948	-2.00413	-8.38562	4.47504e-16	1.75921e-14	25.8761
AL135978.1	-1.53247	-3.46196	-8.38501	4.49575e-16	1.76441e-14	25.871
FTH1P12	-1.50338	-0.481736	-8.38266	4.57558e-16	1.79276e-14	25.8542
H3P47	-2.15743	-0.85198	-8.38177	4.60654e-16	1.8019e-14	25.8491
AL078621.1	-1.99461	-2.62431	-8.37157	4.97298e-16	1.92291e-14	25.7729
AC002056.1	-2.30973	-2.13316	-8.3693	5.05845e-16	1.94957e-14	25.757
HNRNPA1P8	-2.00095	-1.2652	-8.36828	5.09747e-16	1.9614e-14	25.7508
AC027309.2	-2.69566	-0.414493	-8.36363	5.27857e-16	2.02448e-14	25.7143
AC083873.1	-1.74818	-1.30119	-8.36152	5.36283e-16	2.04681e-14	25.7014
AL121871.1	-2.67881	-1.85788	-8.35908	5.46182e-16	2.08057e-14	25.6831
EXOC5P1	-1.73094	-3.16423	-8.35802	5.50522e-16	2.08765e-14	25.6742
PARP4P2	-1.74369	-1.66387	-8.35664	5.56236e-16	2.10255e-14	25.6653
FABP5P1	-1.96031	-3.14193	-8.35442	5.65592e-16	2.1345e-14	25.648
SKA2P1	-1.60881	-3.05754	-8.35303	5.71513e-16	2.1534e-14	25.6377
RGPD4	-2.51577	-1.46415	-8.35277	5.72611e-16	2.1541e-14	25.6378
AL133415.1	-2.35549	-1.27253	-8.35208	5.75599e-16	2.16014e-14	25.6327
RPL12P17	-1.80061	-2.33555	-8.35176	5.76965e-16	2.16014e-14	25.6288
AC026462.1	-2.27138	-1.1832	-8.35111	5.79785e-16	2.16726e-14	25.6257
AC003991.2	-2.04382	-2.37669	-8.34427	6.10268e-16	2.27399e-14	25.5743
TPM3P8	-2.03808	-1.92495	-8.34296	6.16282e-16	2.29278e-14	25.5655
YWHAEP5	-1.73623	-1.4789	-8.34259	6.17999e-16	2.29555e-14	25.5633
AC092115.2	-2.2749	-0.366849	-8.3404	6.28209e-16	2.32981e-14	25.5442
ITGA6-AS1	-1.67312	-0.202142	-8.33599	6.49291e-16	2.40044e-14	25.511
SLC25A39P1	-1.70149	-3.46222	-8.33084	6.74812e-16	2.47546e-14	25.4768
SUCLG2P2	-1.67629	-1.34533	-8.33083	6.74829e-16	2.47546e-14	25.478
WASHC5-AS1	-1.45871	-2.17995	-8.32785	6.90048e-16	2.51563e-14	25.4551
VDAC1P1	-2.22922	-0.976592	-8.32764	6.91155e-16	2.51578e-14	25.4547
AC004898.1	-2.45271	-1.46653	-8.32277	7.16763e-16	2.58836e-14	25.4193
AC098934.3	-2.45886	-0.373027	-8.32056	7.28687e-16	2.60813e-14	25.4001
TUBAP2	-2.01395	-0.127305	-8.31453	7.6228e-16	2.70782e-14	25.3538
NPM1P24	-2.33328	-0.96467	-8.31088	7.8332e-16	2.7742e-14	25.3328
AHNAK2	-1.43448	8.55752	-8.30925	7.92925e-16	2.79981e-14	24.8416
ZNF587P1	-1.64103	-3.53751	-8.30596	8.12641e-16	2.85786e-14	25.2963
ADH5P4	-1.82622	-2.00184	-8.30256	8.33503e-16	2.92122e-14	25.272
ARL4AP4	-1.6842	-2.31077	-8.30258	8.33406e-16	2.92122e-14	25.272
AC008429.4	-1.76186	-3.61062	-8.3017	8.38873e-16	2.93568e-14	25.2656
AL139095.2	-2.51036	-0.281554	-8.30012	8.48854e-16	2.96621e-14	25.2503
UBE2D3P1	-1.96816	-1.37933	-8.29826	8.60696e-16	2.99871e-14	25.2416
AC131953.2	-1.98108	-2.41187	-8.2921	9.01144e-16	3.12018e-14	25.1959
AL118556.2	-1.86976	-2.32179	-8.28963	9.179e-16	3.16528e-14	25.1784
AP001086.1	-1.89115	-3.16894	-8.28916	9.21086e-16	3.17163e-14	25.1746
SEPTIN7P6	-2.14989	-1.90438	-8.28851	9.2554e-16	3.18232e-14	25.171
HMGN2P3	-2.79818	-0.266122	-8.2871	9.35371e-16	3.20422e-14	25.1553
SERBP1P1	-2.42235	-1.13238	-8.28701	9.35993e-16	3.20422e-14	25.16
MIR199B	-1.22158	-4.88214	-8.28681	9.37343e-16	3.20422e-14	25.1586
AC020629.1	-2.19342	-2.85343	-8.28618	9.41793e-16	3.21013e-14	25.1531
AC104843.1	-1.91032	-2.23225	-8.28321	9.62824e-16	3.27235e-14	25.1319
OR2A42	-1.54692	-3.86011	-8.28207	9.71042e-16	3.29554e-14	25.1237
PIGFP2	-1.48538	-4.35707	-8.28133	9.76428e-16	3.30905e-14	25.1187
RPL31P2	-2.7247	-2.26006	-8.27963	9.88839e-16	3.34631e-14	25.1063
AC112191.2	-2.29635	-2.51068	-8.27784	1.00216e-15	3.38167e-14	25.0929
AC090114.1	-2.51875	-0.318285	-8.26846	1.07457e-15	3.60027e-14	25.0214
AL138752.1	-1.76985	-2.09798	-8.25866	1.15578e-15	3.83793e-14	24.9546
DYNC1I2P1	-2.06766	-0.344899	-8.25438	1.19314e-15	3.94153e-14	24.9199
CALM2P2	-1.93192	0.0791542	-8.25375	1.19869e-15	3.95432e-14	24.9093
ACTN4P1	-2.55585	-1.37472	-8.2534	1.20181e-15	3.9546e-14	24.9173
RPS10P3	-2.12633	-1.11731	-8.25018	1.23096e-15	4.03821e-14	24.8938
KRT18P39	-1.95385	-1.95839	-8.24902	1.24154e-15	4.06725e-14	24.8853
KRT8P10	-2.712	-0.732084	-8.24665	1.26357e-15	4.12795e-14	24.8665
KRT18P16	-2.0599	-2.09101	-8.24303	1.29804e-15	4.2347e-14	24.842
AC010342.1	-1.70844	-2.7314	-8.24082	1.31947e-15	4.28193e-14	24.8257
RPL10P12	-2.35807	-0.958221	-8.23598	1.36771e-15	4.40712e-14	24.7901
AC090602.1	-1.82356	-2.58155	-8.23638	1.36363e-15	4.40712e-14	24.7938
AL031284.1	-1.85082	-2.70448	-8.2334	1.39417e-15	4.48014e-14	24.7723
LAMTOR3P2	-1.52087	-3.89606	-8.23348	1.39326e-15	4.48014e-14	24.7733
RPS4XP14	-1.69776	-1.34029	-8.23247	1.4038e-15	4.50497e-14	24.7664
ATP5PDP4	-2.82156	0.0412302	-8.22942	1.43591e-15	4.60173e-14	24.7327
AC110373.1	-1.63488	-1.45325	-8.22321	1.50347e-15	4.7922e-14	24.6997
SLC4A1APP1	-2.07959	-2.63388	-8.21876	1.55383e-15	4.94604e-14	24.6671
TMSB4XP2	-1.93505	-1.11271	-8.21565	1.58998e-15	5.0475e-14	24.6448
AC231533.2	-1.29565	-2.15028	-8.21221	1.63102e-15	5.16387e-14	24.62
SNORA11	-1.7179	-1.52929	-8.21138	1.64108e-15	5.18876e-14	24.6147
AC008937.2	-1.76813	-3.01331	-8.21075	1.64873e-15	5.19902e-14	24.6095
UBE2SP1	-2.25271	-1.01664	-8.20759	1.68772e-15	5.30069e-14	24.5869
AC013410.1	-1.83343	-3.7784	-8.20493	1.72127e-15	5.3917e-14	24.568
AL663070.2	-1.12683	-0.975787	-8.18909	1.93502e-15	6.00683e-14	24.4542
CYP51A1P1	-1.85865	-2.67378	-8.18843	1.94445e-15	6.02678e-14	24.4495
AL034370.1	-2.17851	-2.09182	-8.18638	1.97419e-15	6.1029e-14	24.435
HMGN2P23	-1.10822	-4.79387	-8.17946	2.0776e-15	6.39743e-14	24.3856
AC079140.2	-3.55035	-0.439487	-8.17899	2.08481e-15	6.41125e-14	24.3762
RPL5P1	-2.46953	-0.746174	-8.1636	2.33522e-15	7.07072e-14	24.2697
ELOA3D	-1.42135	-4.44729	-8.15996	2.39868e-15	7.25109e-14	24.2461
Z84478.1	-1.81766	-3.39827	-8.15415	2.50355e-15	7.5513e-14	24.2043
AL132777.1	-1.94139	-2.11202	-8.15054	2.57101e-15	7.71531e-14	24.1787
SPINT4	-2.02375	-3.62756	-8.14809	2.61772e-15	7.82561e-14	24.1611
AL139100.2	-2.0721	-0.947485	-8.14343	2.70893e-15	8.06761e-14	24.1268
CARS-AS1	-1.75183	-2.69732	-8.1426	2.72549e-15	8.10669e-14	24.1218
SNORD12C	-2.2538	-2.62235	-8.14026	2.77279e-15	8.2163e-14	24.1052
ANGPTL8	-1.5805	-1.43534	-8.14046	2.76878e-15	8.2163e-14	24.1067
HSPD1P4	-1.70504	-0.557998	-8.13498	2.88253e-15	8.51313e-14	24.0639
KIF4B	-1.52671	-2.8125	-8.13492	2.88379e-15	8.51313e-14	24.067
LDHAP5	-1.37419	-2.33292	-8.13261	2.93326e-15	8.64836e-14	24.0505
VEZF1P1	-1.82987	-3.32662	-8.13237	2.93827e-15	8.65231e-14	24.0489
SAA3P	-1.08074	-4.99448	-8.13004	2.98911e-15	8.76918e-14	24.0324
BTF3P12	-2.17579	-2.25596	-8.12906	3.01074e-15	8.78e-14	24.0255
HMGB1P14	-1.66768	-1.78327	-8.12955	2.99996e-15	8.78e-14	24.029
EFL1P1	-1.57308	-2.7129	-8.1256	3.08813e-15	8.98146e-14	24.0006
SRP9P1	-2.65422	-0.616875	-8.12526	3.09585e-15	8.99101e-14	23.9942
BTF3P5	-1.47134	-2.66833	-8.12512	3.09903e-15	8.99101e-14	23.9971
AL390039.1	-1.85912	-2.47031	-8.12381	3.12901e-15	9.06681e-14	23.9879
BTF3P7	-1.66812	-1.73606	-8.11805	3.26413e-15	9.40062e-14	23.9471
AC011005.1	-1.64629	-1.4855	-8.11627	3.30691e-15	9.51219e-14	23.9343
PDIA3P2	-1.9549	-2.82102	-8.11565	3.32205e-15	9.54411e-14	23.9298
ST13P12	-1.41722	-4.05561	-8.11437	3.35326e-15	9.62206e-14	23.9209
AC097263.1	-2.3883	-1.15885	-8.112	3.41219e-15	9.76739e-14	23.9032
RPL22P2	-1.77686	-1.57052	-8.10497	3.59249e-15	1.02462e-13	23.854
CACYBPP2	-2.17735	-1.62322	-8.10395	3.61945e-15	1.03106e-13	23.8467
AL603766.1	-1.56679	-3.67315	-8.10368	3.62668e-15	1.03188e-13	23.8448
RPSAP14	-1.45315	-2.0782	-8.10083	3.70323e-15	1.0486e-13	23.8245
PA2G4P2	-1.76205	-2.6748	-8.09427	3.88541e-15	1.09231e-13	23.7778
ATP5MC1P6	-1.75055	-2.57408	-8.09348	3.90801e-15	1.09736e-13	23.7723
KCNV2	-1.84796	-2.50788	-8.08817	4.06286e-15	1.13544e-13	23.7346
HNRNPA1P41	-1.94585	-2.55923	-8.08693	4.09974e-15	1.14438e-13	23.7258
AC046176.1	-2.01294	-1.37908	-8.08624	4.12058e-15	1.14749e-13	23.7206
RPSAP17	-2.28656	-1.6756	-8.07997	4.31383e-15	1.19566e-13	23.6764
AC009245.1	-2.64914	-0.343637	-8.07819	4.37028e-15	1.20846e-13	23.656
HNRNPA1P49	-1.79189	-1.11983	-8.07519	4.46714e-15	1.23236e-13	23.6412
PMS2P3	-1.02709	3.24394	-8.06791	4.71132e-15	1.29518e-13	23.3708
PAICSP4	-1.84629	-2.5822	-8.06576	4.78564e-15	1.31255e-13	23.5757
AL355472.1	-2.18503	-0.644318	-8.06331	4.87215e-15	1.33009e-13	23.5541
TH2LCRR	-2.15829	-1.2983	-8.06307	4.8808e-15	1.33091e-13	23.556
AL356653.1	-2.65403	-2.08744	-8.06081	4.96193e-15	1.34574e-13	23.5407
NPIPB7	-1.78703	-2.72269	-8.06076	4.96374e-15	1.34574e-13	23.5403
DCST1	-1.37795	-0.495661	-8.05984	4.99709e-15	1.35168e-13	23.5285
SH3D21	-1.04418	4.37961	-8.05632	5.12682e-15	1.38245e-13	23.1773
AC019097.1	-1.97345	-0.866451	-8.05402	5.21362e-15	1.40221e-13	23.4899
PPIAP19	-2.11351	-1.5646	-8.0534	5.2374e-15	1.407e-13	23.4878
SLC12A5-AS1	-1.43049	-2.45358	-8.05033	5.35598e-15	1.43233e-13	23.4665
GLRX3P2	-2.22641	-2.37806	-8.04768	5.46031e-15	1.45693e-13	23.4478
AC007683.1	-1.93172	0.121583	-8.04682	5.49483e-15	1.46448e-13	23.425
AC125807.1	-1.96338	-0.119777	-8.04578	5.53637e-15	1.47389e-13	23.4219
RAD17P2	-1.60296	-3.79662	-8.04442	5.59152e-15	1.48689e-13	23.4248
MRGPRX12P	-1.11097	-5.10876	-8.03848	5.83906e-15	1.54575e-13	23.3824
SNORA74	-1.6729	-3.50072	-8.03477	5.99893e-15	1.58274e-13	23.3566
NPM1P18	-1.59884	-3.43931	-8.03377	6.04236e-15	1.58957e-13	23.3496
PPIAP11	-2.34437	0.403261	-8.02911	6.25102e-15	1.64007e-13	23.2914
RBM8B	-2.5403	-1.05196	-8.02593	6.39722e-15	1.67471e-13	23.2921
AL158201.1	-1.7492	-1.06228	-8.01974	6.69182e-15	1.74024e-13	23.2483
AC023906.1	-2.36178	-2.53089	-8.01847	6.75371e-15	1.75247e-13	23.2416
TAGLN2P1	-1.9287	0.0890408	-8.01788	6.78295e-15	1.75813e-13	23.22
MRGPRX13P	-1.08966	-5.09956	-8.0115	7.10439e-15	1.83338e-13	23.192
AL157713.1	-1.99658	-2.41961	-8.00782	7.29685e-15	1.88099e-13	23.1666
SNRPGP15	-2.59543	0.16822	-8.00736	7.32125e-15	1.88522e-13	23.1435
TPI1P1	-2.40332	0.656391	-8.00619	7.384e-15	1.89931e-13	23.1208
RBMS2P1	-1.98318	-0.211452	-8.00448	7.47632e-15	1.92096e-13	23.132
OFD1P17	-1.94264	-2.27749	-8.0032	7.54611e-15	1.93678e-13	23.1339
AL049569.1	-2.19945	-2.22297	-8.00275	7.5703e-15	1.94088e-13	23.1309
SNORD15A	-2.08484	-3.03282	-7.99955	7.74847e-15	1.98437e-13	23.1084
SNORA65	-1.07714	-1.24499	-7.9972	7.88136e-15	2.01406e-13	23.091
PTMAP8	-1.55031	-2.01048	-7.99593	7.9543e-15	2.0283e-13	23.0829
PHBP21	-1.68998	-3.49582	-7.99346	8.09834e-15	2.0628e-13	23.0655
DHX9P1	-1.53056	-2.87981	-7.98936	8.34276e-15	2.12277e-13	23.0367
AC073063.1	-1.18429	-0.366877	-7.98653	8.51531e-15	2.15737e-13	23.0089
PPIAP43	-1.66989	-2.69466	-7.98324	8.72074e-15	2.20231e-13	22.9938
CENPCP1	-1.89896	-1.56954	-7.983	8.73585e-15	2.20309e-13	22.9912
AC146944.2	-1.88035	-2.70763	-7.98002	8.92665e-15	2.24436e-13	22.9711
AC012613.2	-2.28438	-2.29154	-7.97856	9.02137e-15	2.26129e-13	22.9608
AC022018.1	-1.50248	-2.14901	-7.97573	9.20845e-15	2.29841e-13	22.9409
AC245100.2	-2.04505	-0.0423904	-7.97009	9.59187e-15	2.38316e-13	22.8849
AC068781.1	-1.82666	-3.63973	-7.96999	9.59852e-15	2.38316e-13	22.9007
MSNP1	-1.80304	-1.99596	-7.96778	9.75373e-15	2.41661e-13	22.885
AC008147.3	-1.5474	-2.38161	-7.9665	9.84391e-15	2.43639e-13	22.8763
AL354733.3	-1.94106	-0.244412	-7.96518	9.93866e-15	2.45469e-13	22.8544
AC110998.1	-1.52071	-2.87518	-7.96226	1.01507e-14	2.49922e-13	22.8465
AC126603.1	-1.62693	-2.83513	-7.95978	1.03347e-14	2.53656e-13	22.8291
AL589990.1	-1.36857	-3.88885	-7.95681	1.05582e-14	2.58605e-13	22.8082
PIN4P1	-2.01467	-1.71407	-7.95591	1.06274e-14	2.59761e-13	22.8016
NUFIP1P1	-1.5436	-3.62902	-7.95198	1.09337e-14	2.66144e-13	22.7744
BTBD18	-1.79381	-1.80494	-7.9517	1.09558e-14	2.66406e-13	22.7719
AC007182.2	-2.45388	-0.520095	-7.95118	1.09969e-14	2.66857e-13	22.7608
BRD7P2	-2.15389	-0.841787	-7.95014	1.10796e-14	2.68311e-13	22.7574
SNORD100	-1.785	-1.50207	-7.94796	1.12551e-14	2.72002e-13	22.7456
AL354794.1	-1.54426	-4.13396	-7.93872	1.20315e-14	2.88695e-13	22.6814
AC007899.1	-1.86017	-2.72714	-7.93495	1.23628e-14	2.96042e-13	22.6553
AC021739.4	-1.66253	-2.38387	-7.93074	1.27437e-14	3.04237e-13	22.6259
RPL12P6	-2.22007	-2.43153	-7.92959	1.28503e-14	3.06162e-13	22.6178
H3P36	-2.31879	-1.61308	-7.92729	1.30653e-14	3.10657e-13	22.6009
AL133477.1	-1.40536	-2.90951	-7.9267	1.31201e-14	3.11645e-13	22.5978
RPL21P1	-1.85052	-2.50618	-7.9254	1.3244e-14	3.13956e-13	22.5886
CHEK2P2	-1.18769	-4.57137	-7.92477	1.33038e-14	3.15057e-13	22.5836
AL669818.1	-1.83707	-2.75854	-7.92306	1.34686e-14	3.18322e-13	22.5723
H2AZP3	-1.79433	-2.33904	-7.92197	1.35752e-14	3.20518e-13	22.5646
TSPYL6	-1.85637	-2.88943	-7.91927	1.38419e-14	3.26163e-13	22.5458
RPL29P14	-1.67721	-0.785573	-7.91862	1.39071e-14	3.27372e-13	22.5365
HSPE1P4	-2.40991	-2.34245	-7.91668	1.41027e-14	3.31315e-13	22.5275
REC114	-1.56709	-2.85896	-7.91554	1.42188e-14	3.3371e-13	22.5198
AL358232.1	-1.87941	-2.80706	-7.91184	1.46016e-14	3.40936e-13	22.494
AL596087.1	-2.16511	-0.507122	-7.91136	1.46524e-14	3.41509e-13	22.4818
RPSAP18	-1.32678	-0.885362	-7.90815	1.49947e-14	3.48797e-13	22.4646
IGBP1-AS2	-1.56925	-3.2519	-7.90063	1.58279e-14	3.66731e-13	22.4158
FCF1P7	-1.792	-2.0666	-7.90028	1.58682e-14	3.67304e-13	22.4128
AC133134.1	-2.34627	-0.898398	-7.8984	1.60834e-14	3.71556e-13	22.3956
RPS26P28	-1.86546	-1.96962	-7.89361	1.6646e-14	3.8268e-13	22.3666
AC104563.1	-2.59384	-1.02301	-7.88935	1.71631e-14	3.93035e-13	22.3333
AC009065.7	-1.83292	-2.75409	-7.88803	1.73271e-14	3.96406e-13	22.328
FTH1P16	-1.39634	0.753516	-7.88263	1.8011e-14	4.09667e-13	22.2479
AC004223.1	-1.62785	-3.30991	-7.8825	1.8029e-14	4.09682e-13	22.2896
ST13P5	-1.76117	-1.15199	-7.88161	1.81441e-14	4.119e-13	22.2807
NPIPB5	-2.0058	4.72865	-7.87528	1.89862e-14	4.30059e-13	21.8616
AC239798.2	-1.02418	-4.94589	-7.87509	1.90129e-14	4.30059e-13	22.2369
AGAP13P	-1.96298	-1.00965	-7.87274	1.93355e-14	4.36009e-13	22.2174
YWHAZP3	-1.68457	-0.301747	-7.87223	1.94068e-14	4.372e-13	22.2054
C1orf195	-2.24912	-1.46121	-7.87184	1.94609e-14	4.38e-13	22.2113
FTH1P11	-2.14271	0.527875	-7.86724	2.0113e-14	4.50955e-13	22.1487
AC022973.2	-1.52392	-3.67298	-7.86662	2.02026e-14	4.52534e-13	22.1791
WFDC13	-1.86303	-2.60964	-7.86555	2.03575e-14	4.5499e-13	22.1716
AC005841.1	-2.65316	-1.82692	-7.86411	2.05689e-14	4.58909e-13	22.1609
AL354702.1	-1.60384	-1.0349	-7.86338	2.0677e-14	4.59532e-13	22.1529
SHQ1P1	-1.14282	-4.67556	-7.86289	2.07483e-14	4.60387e-13	22.1525
RNPS1P1	-2.12165	-0.443126	-7.85642	2.17321e-14	4.80407e-13	22.0977
GAPDHP65	-2.49396	0.0182948	-7.8523	2.23823e-14	4.92015e-13	22.0598
ST13P18	-2.02437	-2.15695	-7.85194	2.24403e-14	4.9283e-13	22.0772
NUTM2G	-1.98015	-0.101776	-7.85043	2.26847e-14	4.97271e-13	22.0479
RPL34P18	-2.60936	-1.11318	-7.8496	2.28191e-14	4.99752e-13	22.0574
AC009303.2	-1.33043	-3.29404	-7.84625	2.3372e-14	5.1044e-13	22.038
ILF2P1	-1.93905	-2.80958	-7.84476	2.36228e-14	5.1544e-13	22.0275
AL845321.1	-1.80296	-2.15246	-7.84296	2.39286e-14	5.21148e-13	22.0148
SETP14	-2.50135	-0.42947	-7.84228	2.40449e-14	5.22716e-13	21.9988
PHBP9	-1.43456	-1.03322	-7.84152	2.41758e-14	5.24836e-13	22.0014
AL136146.1	-1.67564	-3.97691	-7.83783	2.48214e-14	5.37121e-13	21.9793
PPIAP6	-2.01478	-1.32372	-7.8338	2.55465e-14	5.50288e-13	21.9496
RPL4P5	-2.23891	0.370298	-7.83089	2.60832e-14	5.59294e-13	21.901
ATP5F1CP1	-1.56367	-2.38015	-7.82975	2.62963e-14	5.63353e-13	21.9237
RBBP4P2	-1.92873	-1.31246	-7.82847	2.65371e-14	5.66966e-13	21.912
RPSAP12	-2.73398	-0.058071	-7.82811	2.66051e-14	5.67391e-13	21.8928
SNORD101	-1.80168	-2.32403	-7.82815	2.65985e-14	5.67391e-13	21.9126
SERBP1P6	-1.99041	-2.81746	-7.82737	2.67468e-14	5.69384e-13	21.9073
GOLGA6L3	-2.03908	-1.29446	-7.8269	2.68365e-14	5.70777e-13	21.9008
AC078899.1	-1.64967	-1.78625	-7.82603	2.7003e-14	5.72769e-13	21.8974
TPT1P6	-1.62226	-1.0944	-7.82507	2.71896e-14	5.75791e-13	21.8878
CSNK2A3	-2.24486	-0.328185	-7.82178	2.78335e-14	5.87743e-13	21.855
AL512504.1	-1.8621	-3.31872	-7.81961	2.82677e-14	5.95846e-13	21.8535
SERBP1P5	-2.4197	-0.378737	-7.81348	2.95311e-14	6.19706e-13	21.7981
TAF9BP1	-2.07511	-2.52157	-7.80904	3.04799e-14	6.37348e-13	21.78
EIF4A2P4	-1.40414	-2.58509	-7.80802	3.07019e-14	6.41421e-13	21.7737
AL513175.2	-1.29659	-4.33422	-7.80742	3.08338e-14	6.43607e-13	21.7687
AC012100.2	-1.37046	-4.14124	-7.80504	3.1361e-14	6.54034e-13	21.7524
AL117190.2	-1.05641	-4.99715	-7.80442	3.14999e-14	6.55191e-13	21.7472
SUPT16HP1	-1.99052	0.0952171	-7.80225	3.19909e-14	6.64234e-13	21.7093
SNORD58A	-1.11373	-5.00096	-7.79868	3.28139e-14	6.77742e-13	21.7075
RPS24P8	-2.18345	0.0744209	-7.79808	3.29527e-14	6.80013e-13	21.6822
SELENOTP1	-2.08557	-2.62604	-7.79379	3.3975e-14	6.97574e-13	21.6754
COX20P1	-2.12979	-1.46589	-7.79249	3.42916e-14	7.02114e-13	21.6643
AC087632.2	-2.42448	-1.50399	-7.79198	3.44157e-14	7.03435e-13	21.661
ETF1P1	-1.78714	-2.65346	-7.79137	3.45655e-14	7.05273e-13	21.6588
DDX12P	-1.13807	2.73881	-7.79105	3.46437e-14	7.06259e-13	21.4653
RPL7AP11	-2.00403	-0.840378	-7.79038	3.48095e-14	7.09025e-13	21.6458
AL591135.1	-1.70094	-0.426901	-7.78993	3.49207e-14	7.10268e-13	21.6364
ALDH7A1P1	-2.15373	-1.26831	-7.78767	3.54852e-14	7.19867e-13	21.6302
KRT18P12	-1.2517	-4.25168	-7.78783	3.54463e-14	7.19867e-13	21.6336
UPK3BP1	-1.65328	-2.22527	-7.78561	3.60103e-14	7.29077e-13	21.6188
KRT8P32	-1.92133	-0.907948	-7.78326	3.6615e-14	7.4005e-13	21.5967
RPL17P11	-1.74906	-3.83965	-7.78062	3.7309e-14	7.52787e-13	21.5843
AGAP10P	-1.65761	-1.208	-7.77975	3.75393e-14	7.5614e-13	21.5757
HSPD1P6	-1.32864	-1.69072	-7.77954	3.75967e-14	7.56649e-13	21.5765
AL672207.1	-1.54331	-1.55037	-7.77892	3.77616e-14	7.5932e-13	21.5715
C8orf17	-1.38591	-3.8968	-7.77653	3.8408e-14	7.70697e-13	21.5562
PRSS48	-2.36685	-1.95849	-7.77371	3.91844e-14	7.83255e-13	21.5345
SPDYE12P	-1.7831	-0.168134	-7.7692	4.04602e-14	8.04667e-13	21.4886
AC007041.1	-1.33014	-3.44326	-7.76817	4.07548e-14	8.09843e-13	21.4991
RPS27AP8	-1.38632	-4.30881	-7.76797	4.08154e-14	8.10364e-13	21.4968
AC087343.1	-2.01499	-0.597545	-7.76561	4.15015e-14	8.21911e-13	21.4717
AP000873.5	-1.36074	-3.99699	-7.76076	4.29556e-14	8.4961e-13	21.4476
NACA2	-2.24791	-1.29424	-7.75908	4.34683e-14	8.57903e-13	21.4335
AC008026.1	-2.21574	-0.863501	-7.75911	4.34611e-14	8.57903e-13	21.4303
PIGHP1	-1.73513	-1.00668	-7.75898	4.35007e-14	8.57903e-13	21.4296
OR7E21P	-1.28681	-4.49454	-7.75825	4.37274e-14	8.60216e-13	21.4298
AC011092.2	-1.7021	-3.69972	-7.75642	4.42959e-14	8.69225e-13	21.4181
OTUD4P1	-2.00871	-1.68228	-7.75138	4.5908e-14	8.98615e-13	21.3815
MIR1908	-1.15006	-4.87102	-7.74522	4.79536e-14	9.36325e-13	21.3398
SNORA66	-2.02089	-1.47488	-7.74397	4.83788e-14	9.43847e-13	21.331
CDC42P6	-2.31649	-0.23706	-7.74284	4.87681e-14	9.49676e-13	21.3076
PTMAP4	-1.41046	-0.51066	-7.74278	4.87877e-14	9.49676e-13	21.3144
TWF1P1	-1.78933	-1.43957	-7.7388	5.01809e-14	9.7177e-13	21.2952
UBE2Q2P11	-1.17612	-4.62609	-7.73832	5.03542e-14	9.74327e-13	21.2928
DYNLL1P1	-1.40908	-2.76501	-7.73452	5.1723e-14	9.99173e-13	21.2684
SPDYE21P	-2.11469	-0.722295	-7.73374	5.20092e-14	1.00306e-12	21.2511
AC096536.2	-1.1757	-1.68977	-7.73251	5.24638e-14	1.01017e-12	21.2536
CBWD4P	-2.15418	0.18035	-7.72758	5.43253e-14	1.04431e-12	21.1928
HADHAP2	-1.42447	-1.93252	-7.72042	5.71435e-14	1.09492e-12	21.1711
AL731563.3	-1.24131	-4.29549	-7.71976	5.74108e-14	1.09915e-12	21.1661
AC093155.2	-1.77244	-3.08538	-7.71337	6.00567e-14	1.14423e-12	21.1234
TECRP1	-2.26287	0.232041	-7.7092	6.18537e-14	1.17461e-12	21.0644
AC007066.1	-1.72231	-2.17365	-7.70909	6.19005e-14	1.17461e-12	21.0938
AL118558.1	-2.56412	-1.0188	-7.70838	6.22101e-14	1.17859e-12	21.0834
AC018638.4	-1.31418	3.95859	-7.70609	6.32243e-14	1.19589e-12	20.7496
TNRC18P2	-1.35867	-3.48862	-7.70465	6.38668e-14	1.20611e-12	21.0637
PPIAP31	-2.5381	0.328035	-7.70043	6.57956e-14	1.23831e-12	21.0003
SPDYE1	-1.86277	0.107691	-7.69959	6.61863e-14	1.24393e-12	21.0018
SNORA5B	-1.11707	-4.84078	-7.69948	6.624e-14	1.24395e-12	21.0267
AC011676.2	-1.74156	-2.53799	-7.69742	6.72044e-14	1.26006e-12	21.0143
WDR38	-1.55578	-1.88386	-7.69694	6.74327e-14	1.26175e-12	21.0106
MRPL35P3	-1.6259	-2.47228	-7.69542	6.81587e-14	1.26987e-12	21.0009
MKI67	-1.02731	7.19222	-7.69548	6.81312e-14	1.26987e-12	20.4809
BDH2P1	-1.57105	-2.86913	-7.69507	6.83266e-14	1.272e-12	20.9986
ALG1L10P	-1.4906	-1.74628	-7.69436	6.86717e-14	1.27741e-12	20.9924
AL355032.1	-2.58205	-1.06477	-7.6941	6.87988e-14	1.27877e-12	20.986
CSNK1A1L	-1.69411	-3.04106	-7.69346	6.91099e-14	1.28354e-12	20.9875
OSTCP4	-1.3306	-3.93735	-7.69195	6.98464e-14	1.2962e-12	20.9766
POTEG	-1.76882	-2.49176	-7.68838	7.16229e-14	1.32604e-12	20.9526
RPS29P16	-2.22644	-1.34182	-7.68499	7.33512e-14	1.35378e-12	20.9262
AC090013.1	-1.64046	-2.59926	-7.68397	7.38818e-14	1.36251e-12	20.9229
CD200R1L	-1.58049	-3.82616	-7.68329	7.4235e-14	1.36795e-12	20.9176
AL451074.3	-1.28722	-4.07234	-7.68121	7.53316e-14	1.386e-12	20.9031
SNORA14B	-1.49653	-1.42559	-7.68085	7.55228e-14	1.38843e-12	20.8988
TULP1	-1.24043	-2.34631	-7.67691	7.76445e-14	1.42522e-12	20.8748
AC020900.1	-1.56429	-3.31252	-7.67619	7.80374e-14	1.43131e-12	20.8697
AC003989.1	-1.83805	-3.69822	-7.67486	7.87705e-14	1.44252e-12	20.8602
FAM192BP	-1.8579	-1.50314	-7.66831	8.24766e-14	1.50571e-12	20.8137
API5P1	-2.33316	-2.25328	-7.66796	8.26834e-14	1.50599e-12	20.8131
RPSAP47	-1.70243	-1.59891	-7.668	8.26597e-14	1.50599e-12	20.8123
PLEKHM1P1	-1.05414	5.72676	-7.66753	8.29338e-14	1.50938e-12	20.345
SLC25A5P2	-1.37043	-3.70717	-7.66701	8.32376e-14	1.51374e-12	20.8069
EIF2S2P3	-1.42236	-1.11116	-7.66643	8.35769e-14	1.51757e-12	20.799
AL356000.1	-1.66572	-2.98165	-7.6658	8.39445e-14	1.52191e-12	20.7992
AC092140.1	-1.47257	-3.85454	-7.6648	8.45393e-14	1.52916e-12	20.7917
ITGB4	-1.00635	9.6506	-7.66254	8.58912e-14	1.55213e-12	20.2234
CKS1BP2	-1.90757	-3.57249	-7.65865	8.82641e-14	1.59166e-12	20.7502
FTH1P2	-2.34415	0.712491	-7.65674	8.94561e-14	1.61069e-12	20.6869
AC008429.2	-1.64572	-0.75166	-7.65319	9.17137e-14	1.64882e-12	20.7046
PRR13P2	-1.66619	-2.48721	-7.6519	9.2544e-14	1.66248e-12	20.7044
AC010768.1	-1.49303	-3.52091	-7.65114	9.30424e-14	1.67016e-12	20.6992
ARAP1-AS2	-1.3648	-1.68922	-7.64921	9.43067e-14	1.69157e-12	20.6849
ATP2A1	-1.30567	1.15014	-7.64755	9.54093e-14	1.70745e-12	20.6019
PABPC3	-2.28638	0.639502	-7.64377	9.79757e-14	1.75205e-12	20.6016
SCARNA18	-1.52985	-2.83681	-7.64255	9.88146e-14	1.76468e-12	20.6412
KRT18P65	-1.94606	-2.58702	-7.64193	9.92464e-14	1.77075e-12	20.6368
SNORD116-19	-2.17487	-3.54858	-7.63711	1.02653e-13	1.8248e-12	20.6036
ERHP1	-1.52779	-3.46647	-7.63699	1.0274e-13	1.8248e-12	20.6032
EDRF1-AS1	-1.39804	-1.81117	-7.63699	1.02735e-13	1.8248e-12	20.6024
EIF2S3B	-1.70805	0.253603	-7.62381	1.12662e-13	1.99017e-12	20.4808
AC009948.1	-1.50082	-1.35457	-7.62373	1.12726e-13	1.99017e-12	20.5106
AC023512.1	-1.56374	-3.37599	-7.61986	1.15817e-13	2.03711e-12	20.4872
KRT18P57	-1.79332	-2.64349	-7.61971	1.15939e-13	2.03758e-12	20.4859
EIF4A1P7	-1.43463	-3.19234	-7.61606	1.18937e-13	2.08267e-12	20.4617
AC002075.2	-1.97143	-1.3044	-7.61558	1.19335e-13	2.08771e-12	20.454
AC068389.3	-1.09319	-4.5979	-7.61018	1.23925e-13	2.16117e-12	20.42
OR7E148P	-1.16916	-4.6163	-7.60868	1.25227e-13	2.17665e-12	20.4098
RPL23AP65	-2.68565	-0.0724901	-7.60324	1.30077e-13	2.25266e-12	20.3499
ETF1P2	-1.93753	-0.997422	-7.60236	1.30871e-13	2.26475e-12	20.3598
AC092597.1	-1.87051	-0.996415	-7.59663	1.36214e-13	2.35548e-12	20.3236
RPL7P32	-2.77564	-0.256929	-7.59637	1.36456e-13	2.35794e-12	20.308
Z73417.1	-1.58441	-3.04937	-7.59574	1.37056e-13	2.36485e-12	20.3244
DUTP7	-1.23757	-4.29361	-7.59532	1.3746e-13	2.37008e-12	20.3201
RPS4XP6	-2.04603	-0.756562	-7.59504	1.37729e-13	2.37298e-12	20.3095
CCT6P2	-1.79945	-2.90929	-7.5944	1.38344e-13	2.38184e-12	20.3153
AC092155.2	-1.54854	-1.65263	-7.5939	1.3883e-13	2.38847e-12	20.3103
AC008277.1	-1.3185	-3.37046	-7.58597	1.46717e-13	2.51132e-12	20.2583
AC016734.1	-2.04706	-1.22484	-7.58452	1.48211e-13	2.53139e-12	20.2438
VPS9D1-AS1	-1.06146	1.92264	-7.58396	1.4878e-13	2.53928e-12	20.1137
ATF4P3	-1.80016	-0.736359	-7.58203	1.50797e-13	2.56812e-12	20.2214
FTH1P3	-1.3439	0.276914	-7.58149	1.51371e-13	2.57417e-12	20.1933
SPATA31A6	-1.01819	-5.04898	-7.57836	1.54705e-13	2.62142e-12	20.2041
COL4A2-AS2	-1.40967	-3.27299	-7.57727	1.5588e-13	2.63756e-12	20.1997
SNORA19	-1.68026	-3.51355	-7.57644	1.56784e-13	2.65094e-12	20.1938
ANKRD61	-1.30386	-0.266448	-7.57452	1.58888e-13	2.68267e-12	20.1612
AL590762.3	-1.22865	-2.21334	-7.5722	1.61471e-13	2.72153e-12	20.1656
GTF3C2-AS1	-1.06037	-0.645936	-7.57165	1.62092e-13	2.72896e-12	20.1509
TMEM14DP	-1.46132	-3.61419	-7.56752	1.66813e-13	2.80643e-12	20.1337
AL023775.1	-1.96233	-1.87141	-7.56564	1.69014e-13	2.84144e-12	20.1194
AL031729.1	-1.99942	-1.73089	-7.56423	1.70677e-13	2.86328e-12	20.1101
ST13P4	-1.59481	-1.63403	-7.56184	1.73535e-13	2.90709e-12	20.0938
BRD7P4	-1.90604	-2.10763	-7.56096	1.74597e-13	2.92073e-12	20.0888
BX322784.1	-1.54694	-3.29716	-7.56104	1.74504e-13	2.92073e-12	20.0904
ELOCP2	-1.91516	-2.90856	-7.56071	1.74901e-13	2.92373e-12	20.0883
AC137590.1	-1.98483	-3.37435	-7.55862	1.77467e-13	2.96242e-12	20.0739
SCARNA20	-1.31924	-3.69801	-7.55374	1.83579e-13	3.05581e-12	20.0408
FAM185BP	-1.34234	0.368619	-7.55252	1.85137e-13	3.07956e-12	19.9936
RNU1-143P	-1.01402	-4.85161	-7.54989	1.88556e-13	3.12993e-12	20.0128
AC113155.1	-1.90077	-2.84871	-7.54895	1.8979e-13	3.14808e-12	20.0087
KRT18P7	-1.73153	-1.88128	-7.54659	1.92915e-13	3.19542e-12	19.9909
BTF3P2	-1.51547	-3.6217	-7.54425	1.96079e-13	3.24101e-12	19.9771
MRPL3P1	-1.54692	-3.19942	-7.53917	2.03107e-13	3.34079e-12	19.9435
AL137013.1	-1.32113	-1.37958	-7.53667	2.0665e-13	3.39432e-12	19.9232
RPL7P26	-2.4291	-1.74543	-7.53532	2.086e-13	3.42282e-12	19.9151
AC010978.1	-1.4642	-2.17326	-7.53519	2.08783e-13	3.42282e-12	19.9163
AL356968.2	-1.69988	-1.66655	-7.52945	2.17256e-13	3.55369e-12	19.8757
AL365258.3	-1.78847	-2.62721	-7.52883	2.18186e-13	3.56643e-12	19.8742
ALG1L11P	-1.6929	-3.12565	-7.52869	2.18403e-13	3.5675e-12	19.8732
STRA8	-1.37183	-3.88115	-7.52453	2.24789e-13	3.66167e-12	19.8444
VDAC1P3	-2.08996	-2.87814	-7.52314	2.2695e-13	3.69431e-12	19.8359
RPS5P2	-1.50456	-3.36425	-7.52246	2.28024e-13	3.70924e-12	19.8313
KRT43P	-1.04138	-4.91502	-7.51278	2.43811e-13	3.9497e-12	19.7637
ANXA2P1	-1.49464	-0.0651919	-7.51104	2.46767e-13	3.9921e-12	19.7278
ST13P6	-1.90263	-1.09217	-7.50725	2.53311e-13	4.08955e-12	19.7227
AC089984.2	-1.65361	-2.71808	-7.5029	2.61048e-13	4.2001e-12	19.7004
AC133435.1	-1.76695	-0.485979	-7.50151	2.6357e-13	4.23777e-12	19.6746
ZMYM4-AS1	-1.34352	-3.32216	-7.50141	2.63749e-13	4.23777e-12	19.6905
GRIN3B	-1.7425	-0.07826	-7.50108	2.6434e-13	4.24437e-12	19.6627
FOXD4L4	-2.05003	-1.70725	-7.49985	2.66605e-13	4.27492e-12	19.6777
BCRP7	-1.12021	-4.73738	-7.49603	2.73719e-13	4.38601e-12	19.652
PFN1P1	-2.10252	-1.06819	-7.49075	2.83886e-13	4.53046e-12	19.6122
FER1L6-AS2	-1.88574	-2.49452	-7.48994	2.85479e-13	4.54972e-12	19.6135
SEPTIN10P1	-1.61569	-2.13232	-7.48945	2.86443e-13	4.56201e-12	19.6101
AC026427.1	-1.0219	-4.88835	-7.4838	2.97823e-13	4.72411e-12	19.5699
HNRNPMP1	-1.22548	-3.76053	-7.4768	3.1254e-13	4.93102e-12	19.5255
AC104316.1	-2.39557	-2.53251	-7.47537	3.15617e-13	4.96959e-12	19.5163
RPL21P11	-2.11123	-1.18092	-7.47355	3.1961e-13	5.02576e-12	19.4984
HNRNPA1P10	-2.54336	0.667295	-7.47261	3.2168e-13	5.05494e-12	19.4424
ACTBP2	-2.37866	0.599207	-7.47234	3.22277e-13	5.06096e-12	19.4436
AC026111.1	-1.7809	-2.7208	-7.46846	3.31013e-13	5.18777e-12	19.4702
AL358115.1	-1.43122	-1.69574	-7.46813	3.31759e-13	5.19602e-12	19.4667
AC131206.1	-1.20809	-2.15279	-7.46677	3.34877e-13	5.24137e-12	19.4592
AC007238.1	-1.82901	-0.0445245	-7.46456	3.40002e-13	5.31101e-12	19.4165
CYCSP55	-1.59926	-3.68468	-7.46437	3.40456e-13	5.31459e-12	19.4428
MYH16	-1.12065	0.985524	-7.46073	3.49067e-13	5.4418e-12	19.347
AC100763.1	-1.03824	-4.84086	-7.45544	3.62011e-13	5.62501e-12	19.3809
OR2A1	-1.49651	-3.26386	-7.45485	3.63473e-13	5.64029e-12	19.38
AC111200.2	-1.9028	-3.28379	-7.45474	3.63756e-13	5.64097e-12	19.3792
PMS2P9	-1.69197	-2.75776	-7.4533	3.67362e-13	5.68567e-12	19.3699
SNORD88A	-1.5604	-3.70612	-7.45306	3.67981e-13	5.69152e-12	19.3675
AC118465.1	-1.22939	-3.99631	-7.44703	3.83525e-13	5.92029e-12	19.3269
NUP210L	-1.67089	-0.997174	-7.4463	3.85455e-13	5.93842e-12	19.3155
TCP1P3	-1.48832	-3.02479	-7.44488	3.89236e-13	5.99276e-12	19.314
AC245052.4	-1.32548	0.508213	-7.44287	3.94634e-13	6.064e-12	19.2519
AGAP9	-1.10284	4.20248	-7.44233	3.96114e-13	6.08083e-12	18.9254
MIR622	-1.09335	-4.84579	-7.43771	4.08868e-13	6.2542e-12	19.263
SPDYE5	-1.91008	0.846997	-7.43238	4.24095e-13	6.46197e-12	19.1649
EIF2S2P4	-2.20988	-0.209158	-7.4307	4.29004e-13	6.53255e-12	19.1954
PRB1	-1.74249	-2.35889	-7.43022	4.30433e-13	6.55008e-12	19.2157
AC079781.3	-1.45381	-2.6876	-7.43	4.31057e-13	6.55534e-12	19.2153
RPL17P50	-1.35334	0.640882	-7.42845	4.35666e-13	6.61691e-12	19.1494
OPTC	-1.45404	-3.46465	-7.42425	4.48378e-13	6.79248e-12	19.1766
AL353807.3	-1.78026	0.544098	-7.42372	4.50037e-13	6.81324e-12	19.1221
RPL26P35	-1.48528	-3.87269	-7.42347	4.50802e-13	6.81673e-12	19.1707
RNY3P7	-1.11867	-4.87904	-7.41684	4.71714e-13	7.10039e-12	19.1245
DNAJC19P9	-1.83179	-2.71121	-7.40846	4.9956e-13	7.49563e-12	19.0724
SRP14P2	-1.49301	-1.50935	-7.40681	5.05234e-13	7.57595e-12	19.0581
RPS26P35	-1.11039	-4.30344	-7.40512	5.11093e-13	7.65407e-12	19.0483
NDUFB1P1	-1.60704	-3.6496	-7.40436	5.13775e-13	7.68935e-12	19.0445
RPL23AP63	-1.84302	-0.604817	-7.40145	5.24087e-13	7.81888e-12	19.0092
AL158212.2	-1.23317	-1.51224	-7.40086	5.26214e-13	7.84068e-12	19.0191
AC018735.1	-1.16961	-4.71521	-7.39937	5.31575e-13	7.91557e-12	19.0092
RPSAP45	-1.54549	-2.88466	-7.39766	5.37854e-13	8.00401e-12	19.0011
AL136968.2	-1.79866	-2.52424	-7.39595	5.44147e-13	8.08236e-12	18.9896
AC009690.2	-2.03684	0.51085	-7.38912	5.70129e-13	8.4201e-12	18.8932
RPS10P16	-1.37573	-2.57743	-7.38706	5.78219e-13	8.52403e-12	18.9312
UBQLN4P1	-1.65176	-2.14053	-7.38195	5.98697e-13	8.79843e-12	18.8967
AC092045.1	-1.21564	-1.58411	-7.38107	6.02294e-13	8.83261e-12	18.8891
FAM25A	-1.46167	-2.92021	-7.3808	6.03422e-13	8.84031e-12	18.8898
RPL26P30	-1.86751	-1.65198	-7.37934	6.0947e-13	8.92339e-12	18.8774
DLSTP1	-1.60369	-0.575262	-7.37574	6.24617e-13	9.13382e-12	18.8388
SMCR5	-1.37363	-2.89419	-7.375	6.27756e-13	9.16268e-12	18.8516
AC007601.1	-1.37336	-3.00394	-7.37153	6.42786e-13	9.36467e-12	18.8286
OR7E55P	-1.49503	-4.08586	-7.37056	6.4702e-13	9.41472e-12	18.8205
AL391058.1	-1.83186	0.156028	-7.36905	6.53721e-13	9.50637e-12	18.7742
AC011242.1	-1.70715	-3.79067	-7.36748	6.60755e-13	9.59682e-12	18.8007
RANP1	-2.18398	-1.50592	-7.36605	6.67227e-13	9.68324e-12	18.7884
AC055716.2	-1.43923	-3.63961	-7.36598	6.67527e-13	9.68324e-12	18.7912
LIMS3	-1.627	-3.28103	-7.36551	6.69668e-13	9.70834e-12	18.7886
KRT18P15	-2.17314	-0.159845	-7.36409	6.76168e-13	9.79053e-12	18.7507
RPL35P5	-2.63685	0.168224	-7.36382	6.77427e-13	9.79738e-12	18.7388
AL356320.2	-1.05558	-4.41382	-7.36381	6.77472e-13	9.79738e-12	18.7752
ALG1L6P	-1.72091	0.307832	-7.3623	6.84463e-13	9.89242e-12	18.7235
H3P14	-1.59155	-1.81176	-7.36165	6.87495e-13	9.93015e-12	18.7618
PSMC1P1	-2.17371	-0.42651	-7.36039	6.93414e-13	1.00034e-11	18.735
TDGP1	-1.28022	-3.83808	-7.35898	7.001e-13	1.00937e-11	18.7448
SPANXC	-1.04802	-4.89286	-7.35731	7.08087e-13	1.02026e-11	18.7311
AC139887.1	-1.30002	-1.63319	-7.35602	7.14341e-13	1.02676e-11	18.724
ACTG1P20	-1.09057	-0.568459	-7.35458	7.21396e-13	1.03627e-11	18.7005
TPT1P9	-2.31143	0.198536	-7.34667	7.61225e-13	1.08884e-11	18.6246
PPP1R2B	-1.57994	-2.47355	-7.34594	7.64993e-13	1.09357e-11	18.6601
AC138932.4	-1.43959	0.5181	-7.34407	7.74781e-13	1.10555e-11	18.5949
MTHFD1P1	-1.97803	-0.366362	-7.34302	7.80313e-13	1.1121e-11	18.6153
BX664615.1	-1.25711	-2.3167	-7.34306	7.80105e-13	1.1121e-11	18.6413
AC211476.3	-1.76645	-3.46968	-7.33375	8.31017e-13	1.17796e-11	18.5795
HMGB3P6	-1.46104	-4.08059	-7.33362	8.31756e-13	1.1783e-11	18.5774
AC112196.1	-1.63906	-3.61259	-7.3334	8.32992e-13	1.17934e-11	18.5769
AC008696.1	-1.11779	-4.75089	-7.33106	8.46301e-13	1.19674e-11	18.5589
MIR616	-1.52244	-2.3162	-7.33066	8.48622e-13	1.19931e-11	18.5591
DENND10P1	-1.82518	-2.09914	-7.3298	8.53559e-13	1.20484e-11	18.5532
RPL7P19	-1.33447	-2.97864	-7.32871	8.59909e-13	1.21235e-11	18.5473
ANKRD36	-1.66702	5.10894	-7.32592	8.76331e-13	1.23403e-11	18.0688
HSPA8P1	-1.7894	-0.194466	-7.32366	8.89852e-13	1.25083e-11	18.4865
KRTAP2-4	-1.01502	-5.03694	-7.32352	8.90683e-13	1.25125e-11	18.5086
PPIAP40	-1.79317	-1.88029	-7.31978	9.13556e-13	1.28035e-11	18.4848
AC080023.2	-1.25145	-3.44275	-7.31721	9.29578e-13	1.2997e-11	18.4713
PBX2P1	-1.50762	-2.02276	-7.31501	9.43532e-13	1.31765e-11	18.4563
CATSPER3	-1.04275	-0.00654998	-7.31383	9.51111e-13	1.32588e-11	18.4176
AC138028.2	-1.61364	-0.198031	-7.31241	9.60277e-13	1.3359e-11	18.4133
AL355490.3	-1.4122	-2.86512	-7.31248	9.59886e-13	1.3359e-11	18.4409
TMEM183B	-1.60884	-0.86263	-7.31119	9.68242e-13	1.34499e-11	18.4207
EEF1A1P25	-1.84507	-0.0308452	-7.31043	9.73252e-13	1.35036e-11	18.3947
ARMC10P1	-1.80435	-2.66361	-7.30957	9.78971e-13	1.35749e-11	18.4216
AC091874.1	-1.60035	-4.26038	-7.30514	1.0087e-12	1.39462e-11	18.3903
GPRC5D	-1.42468	1.09393	-7.30497	1.00991e-12	1.39547e-11	18.3059
FHP1	-1.62937	-3.11969	-7.30426	1.01478e-12	1.40138e-11	18.3868
KRT38	-1.09103	-4.74303	-7.30341	1.02063e-12	1.40781e-11	18.3776
AC111152.3	-1.30859	-2.52286	-7.30242	1.02747e-12	1.4156e-11	18.3749
GAGE10	-1.12902	-4.11785	-7.30187	1.03127e-12	1.42e-11	18.3693
FTH1P5	-1.6031	-1.09866	-7.30076	1.03904e-12	1.42986e-11	18.3561
AC012157.2	-1.3629	-3.2469	-7.29953	1.04775e-12	1.43932e-11	18.3558
KRT8P35	-1.47433	-2.06339	-7.2939	1.08834e-12	1.48988e-11	18.3183
DCDC2B	-1.5876	-0.801209	-7.28933	1.12248e-12	1.52951e-11	18.275
AF201337.1	-1.89444	0.277546	-7.28881	1.12641e-12	1.5331e-11	18.2413
AL358472.1	-1.58179	-3.14651	-7.28374	1.16564e-12	1.58101e-11	18.2527
ANKRD36B	-1.68833	4.18145	-7.28356	1.16703e-12	1.58109e-11	17.8689
RPS15AP16	-1.38237	-3.32997	-7.28364	1.16646e-12	1.58109e-11	18.2519
ANKRD36C	-1.89803	6.04933	-7.28199	1.17951e-12	1.59616e-11	17.721
MRPS36P1	-1.44563	-3.87615	-7.28125	1.1854e-12	1.60154e-11	18.2351
AC093840.1	-1.89989	-1.85621	-7.28058	1.19073e-12	1.60582e-11	18.2291
AL627402.1	-1.22359	0.693571	-7.27974	1.19756e-12	1.61411e-11	18.1628
GGTLC4P	-1.50654	-2.52979	-7.27951	1.19935e-12	1.6156e-11	18.225
HAUS6P1	-1.35874	-3.63955	-7.27747	1.21602e-12	1.63618e-11	18.211
CARD11-AS1	-1.50187	-2.6217	-7.27491	1.23717e-12	1.65941e-11	18.1952
SNORA5A	-1.45053	-0.474777	-7.27487	1.2375e-12	1.65941e-11	18.1741
IL31RA	-1.33867	-0.317868	-7.27185	1.26295e-12	1.68969e-11	18.1513
KRTAP4-2	-1.05855	-4.94146	-7.27175	1.26378e-12	1.68984e-11	18.1702
SNORD83A	-1.23907	-3.08579	-7.27129	1.26772e-12	1.69415e-11	18.1718
RBMS1P1	-1.93354	0.0195688	-7.27027	1.27645e-12	1.70485e-11	18.1283
AL592293.2	-1.49225	-3.28019	-7.26968	1.28156e-12	1.70973e-11	18.1609
AC079250.1	-2.67633	0.231265	-7.26571	1.31632e-12	1.75313e-11	18.0908
AL133260.2	-1.17943	-4.51848	-7.26572	1.31619e-12	1.75313e-11	18.1321
SPDYE2	-2.21025	0.557589	-7.26509	1.32179e-12	1.75762e-11	18.0724
NTF4	-1.3593	-0.153022	-7.26508	1.32192e-12	1.75762e-11	18.1017
WDFY3-AS1	-1.40289	-4.11321	-7.26275	1.34282e-12	1.78339e-11	18.1139
FCF1P8	-1.82928	-3.24166	-7.25811	1.38537e-12	1.83473e-11	18.085
TUBA3D	-1.401	-0.961246	-7.2573	1.39295e-12	1.84271e-11	18.0694
AC016746.1	-1.18366	-4.54376	-7.25576	1.40745e-12	1.85877e-11	18.0672
AC023813.2	-2.00492	-3.24647	-7.2541	1.42332e-12	1.87657e-11	18.0586
RPS29P5	-2.27727	-1.84076	-7.25327	1.43123e-12	1.88489e-11	18.0517
DIAPH3-AS1	-1.31978	-4.4029	-7.25237	1.43996e-12	1.89428e-11	18.0455
AC079385.1	-1.76635	-2.60299	-7.25228	1.44085e-12	1.89438e-11	18.0478
TMPRSS9	-1.34649	-0.858326	-7.24831	1.47985e-12	1.9381e-11	18.01
NAP1L4P3	-1.79345	-2.72543	-7.24408	1.52249e-12	1.98949e-11	17.9945
AC092916.2	-1.47526	-3.89029	-7.23963	1.56863e-12	2.04529e-11	17.9641
C1orf147	-1.51216	-1.65841	-7.23945	1.57057e-12	2.04668e-11	17.9616
AC084871.2	-1.5004	-2.66949	-7.23679	1.59889e-12	2.08146e-11	17.9469
GK3P	-2.21569	-2.02548	-7.23599	1.60754e-12	2.08795e-11	17.9357
FAM151A	-1.4781	-0.368606	-7.23603	1.60708e-12	2.08795e-11	17.9187
HSPE1P2	-2.10829	-1.83649	-7.23452	1.62342e-12	2.10509e-11	17.93
RPSAP54	-2.26227	-0.427001	-7.2335	1.63458e-12	2.11723e-11	17.903
RPL7P46	-1.71146	-1.72444	-7.23277	1.64259e-12	2.12644e-11	17.9173
AL035405.1	-1.79255	-2.90086	-7.22808	1.69508e-12	2.18839e-11	17.8899
SNORD59A	-1.57382	-2.91654	-7.22785	1.69774e-12	2.19063e-11	17.8893
SNORD116-18	-1.66003	-4.29317	-7.22559	1.72368e-12	2.22167e-11	17.8718
COX20P2	-1.39564	-4.05538	-7.22367	1.74598e-12	2.2455e-11	17.8601
EEF1GP5	-1.09773	-1.74944	-7.22317	1.75187e-12	2.25184e-11	17.8566
AC022973.1	-1.05775	-4.69573	-7.21911	1.8002e-12	2.30518e-11	17.8286
RPS11P5	-2.18078	0.994796	-7.218	1.81368e-12	2.3174e-11	17.7421
RPS29P3	-2.27818	-2.51113	-7.21755	1.81913e-12	2.32185e-11	17.8218
ASPM	-1.07757	5.27805	-7.21759	1.81866e-12	2.32185e-11	17.3421
AC009884.2	-1.08588	-4.56239	-7.21709	1.82476e-12	2.32778e-11	17.8159
PIPSL	-1.86941	0.232865	-7.21393	1.8638e-12	2.37117e-11	17.754
KRT8P36	-1.22625	0.237244	-7.21337	1.87079e-12	2.37562e-11	17.7505
AL391863.2	-1.01802	-4.75042	-7.21115	1.89881e-12	2.40792e-11	17.7769
AC022540.1	-1.4674	-3.51644	-7.20933	1.92204e-12	2.43476e-11	17.7685
E2F6P1	-1.42839	-4.31203	-7.2055	1.97192e-12	2.49286e-11	17.7416
PGAM1P5	-1.96774	-1.28412	-7.20175	2.02212e-12	2.54513e-11	17.7127
PRMT5-AS1	-2.08367	-0.854898	-7.20104	2.03168e-12	2.5558e-11	17.7024
RAD54L	-1.00524	2.72488	-7.19861	2.06503e-12	2.59636e-11	17.4665
AL161747.2	-1.0799	-4.94937	-7.1971	2.08588e-12	2.61145e-11	17.6853
BZW1P1	-1.34188	-3.26888	-7.19624	2.09794e-12	2.62515e-11	17.6844
ABHD14A-ACY1	-1.77212	-0.262859	-7.19614	2.09928e-12	2.62544e-11	17.6569
AL592114.1	-2.35804	0.271069	-7.19578	2.10438e-12	2.63041e-11	17.6335
FSCN1P1	-1.77765	-3.14454	-7.19029	2.18309e-12	2.71299e-11	17.6459
HSPB1P2	-1.3601	-2.02738	-7.19001	2.18719e-12	2.71666e-11	17.6434
WWP1P1	-1.5766	-2.96219	-7.18268	2.29678e-12	2.84379e-11	17.5971
MRGPRX4	-1.02754	-4.93236	-7.18195	2.30804e-12	2.85323e-11	17.5875
PARP1P1	-1.58504	-3.28018	-7.18178	2.3107e-12	2.85502e-11	17.5909
EGLN3P1	-1.51637	-3.59792	-7.17978	2.34171e-12	2.8888e-11	17.5774
EIF4BP5	-1.80133	-2.55574	-7.17889	2.35572e-12	2.90387e-11	17.5713
HBQ1	-1.1398	-4.62009	-7.17855	2.36098e-12	2.90802e-11	17.5665
RPL24P7	-1.74998	-3.22652	-7.17828	2.36521e-12	2.9117e-11	17.5683
AC106872.6	-1.91526	-3.16874	-7.17756	2.37664e-12	2.91967e-11	17.5637
USP17L2	-1.8126	-3.34975	-7.17761	2.37582e-12	2.91967e-11	17.5634
GLIPR1L1	-1.47469	-1.19479	-7.17714	2.38332e-12	2.92635e-11	17.5531
CTAGE14P	-1.40921	-3.98177	-7.17559	2.40806e-12	2.95367e-11	17.5493
HNRNPA3P3	-1.66296	-2.2967	-7.17511	2.41586e-12	2.96169e-11	17.5478
UBE2Q2P12	-1.1898	-4.49743	-7.17192	2.4677e-12	3.0221e-11	17.5241
ACTBP11	-1.58453	-1.08128	-7.16866	2.52188e-12	3.08365e-11	17.4973
YBX1P2	-1.85002	-1.01083	-7.16775	2.53736e-12	3.10097e-11	17.4901
AC092017.2	-2.3074	-2.32863	-7.16743	2.54271e-12	3.10429e-11	17.4975
AC069029.1	-1.02514	-4.68298	-7.16734	2.5442e-12	3.10451e-11	17.4941
SPDYE18	-1.9956	0.164508	-7.16668	2.55541e-12	3.11657e-11	17.4476
AC013451.1	-1.33736	-3.2088	-7.16431	2.59618e-12	3.16139e-11	17.4784
AC103591.1	-1.65321	-2.52234	-7.15942	2.68207e-12	3.24587e-11	17.4469
CEP170P1	-1.54835	-0.279112	-7.15577	2.74804e-12	3.3138e-11	17.3955
RPS7P3	-1.48193	-0.589418	-7.15432	2.77465e-12	3.34418e-11	17.3952
FAM231A	-1.07437	-4.97721	-7.15236	2.81111e-12	3.37777e-11	17.3966
GNG5P2	-1.80224	-3.12056	-7.15094	2.83773e-12	3.40802e-11	17.3924
AC007494.1	-1.39697	-3.62477	-7.14806	2.89255e-12	3.4668e-11	17.373
AC084198.3	-1.16302	-4.78869	-7.14512	2.94971e-12	3.53172e-11	17.3506
RPL34P21	-1.26299	-4.23608	-7.14416	2.96855e-12	3.55066e-11	17.3463
RPL12P42	-1.50809	-0.758193	-7.13928	3.06649e-12	3.65572e-11	17.3005
OPA1-AS1	-1.10579	-3.62631	-7.13927	3.06665e-12	3.65572e-11	17.3167
ACSM4	-1.38828	-2.38105	-7.13817	3.08905e-12	3.67801e-11	17.3103
FXYD6-FXYD2	-1.22447	-4.40656	-7.13256	3.20635e-12	3.80807e-11	17.2712
SUCLA2P1	-1.38572	-3.48961	-7.13034	3.25399e-12	3.8627e-11	17.2596
AL354714.2	-2.11016	0.0602994	-7.12714	3.32369e-12	3.93751e-11	17.1991
AC211486.1	-1.57593	-3.39691	-7.12668	3.33387e-12	3.94442e-11	17.2363
MIR629	-1.39345	-4.28897	-7.12669	3.33362e-12	3.94442e-11	17.2339
LAMA5-AS1	-1.20823	-2.76413	-7.12568	3.35602e-12	3.96784e-11	17.2308
ABHD17AP6	-1.34499	-3.50396	-7.12367	3.40124e-12	4.01527e-11	17.2168
RBMXP2	-1.23365	-1.28082	-7.12082	3.46609e-12	4.08773e-11	17.1924
SUB1P3	-1.70445	-2.69869	-7.11986	3.48814e-12	4.11168e-11	17.1932
KRT8P33	-1.24681	1.58178	-7.11953	3.49582e-12	4.11662e-11	17.0612
AC108863.1	-1.11203	-4.51916	-7.11941	3.49846e-12	4.11768e-11	17.1865
PP2D1	-2.00595	-0.961166	-7.119	3.50799e-12	4.12683e-11	17.1751
AF131216.1	-1.22895	-1.15347	-7.1182	3.52685e-12	4.14488e-11	17.1743
IGKV1OR-3	-2.00882	-2.36885	-7.11791	3.53358e-12	4.15072e-11	17.1798
CTBP2P4	-2.17938	-2.38543	-7.11641	3.56887e-12	4.18384e-11	17.1701
AC023271.2	-1.47548	-3.14688	-7.11645	3.56779e-12	4.18384e-11	17.171
AL669983.1	-2.07372	-2.18804	-7.11569	3.5858e-12	4.2016e-11	17.1652
SNORD82	-1.56928	-4.14708	-7.1136	3.63597e-12	4.25615e-11	17.1504
OLA1P1	-1.99915	-0.0930513	-7.11203	3.67383e-12	4.29621e-11	17.108
MIR149	-1.31257	-4.39481	-7.11183	3.67879e-12	4.29988e-11	17.1383
IGKV1OR9-1	-1.34743	-4.13438	-7.11159	3.6845e-12	4.30442e-11	17.1377
CTAGE9	-1.708	-1.74519	-7.11116	3.69514e-12	4.31045e-11	17.1338
FDPSP1	-1.38448	-3.93228	-7.11051	3.71109e-12	4.32692e-11	17.1314
HSPA8P9	-1.61978	-1.67685	-7.10947	3.73664e-12	4.35223e-11	17.1231
EIF4BP2	-1.57108	-2.27449	-7.10751	3.78545e-12	4.40056e-11	17.1127
AC117503.1	-1.47553	-3.76574	-7.10698	3.79891e-12	4.41186e-11	17.1092
TCP1P1	-1.63946	-3.09978	-7.10512	3.84573e-12	4.46404e-11	17.0988
RPS12P26	-1.56721	0.222058	-7.10209	3.92366e-12	4.55226e-11	17.0319
ZNF750	-1.64577	0.130991	-7.10197	3.92696e-12	4.55385e-11	17.0327
FTH1P8	-1.9144	1.31073	-7.10113	3.94875e-12	4.57461e-11	16.9641
B3GNT4	-1.57174	0.452712	-7.10093	3.95389e-12	4.57832e-11	17.0145
CBX1P1	-1.48418	-3.03948	-7.0967	4.06616e-12	4.69679e-11	17.045
GAPDHS	-1.63602	-3.347	-7.09394	4.14097e-12	4.77619e-11	17.0269
DSPP	-1.9211	-3.42948	-7.09219	4.18916e-12	4.82705e-11	17.0149
HSPB1P1	-1.73804	0.174253	-7.09143	4.21019e-12	4.84891e-11	16.9652
Z95152.1	-1.49396	-2.39362	-7.09101	4.22197e-12	4.86011e-11	17.0079
MIR135B	-1.36445	-3.50933	-7.08785	4.31091e-12	4.95041e-11	16.9877
AC009302.1	-1.72507	-3.18899	-7.08754	4.31969e-12	4.95508e-11	16.9863
RPL9P18	-1.51663	-2.11299	-7.08749	4.32128e-12	4.95508e-11	16.9853
AL162151.2	-1.84272	-0.782447	-7.08721	4.32914e-12	4.96168e-11	16.968
AC130366.1	-1.86394	-3.60609	-7.08653	4.34883e-12	4.98183e-11	16.9786
HSPD1P7	-1.51604	-3.56136	-7.0854	4.38136e-12	5.01423e-11	16.9718
SKP1P1	-1.66981	0.222631	-7.08377	4.42881e-12	5.06361e-11	16.9149
AC064799.1	-2.76947	0.51019	-7.07816	4.5958e-12	5.23677e-11	16.8637
AL591846.2	-1.79779	-0.574305	-7.07449	4.70845e-12	5.35479e-11	16.8805
RNF7P1	-1.26342	-4.20018	-7.07108	4.81529e-12	5.45263e-11	16.8787
RPS4XP17	-1.58621	-1.06594	-7.06922	4.87468e-12	5.5151e-11	16.8591
AC007731.2	-1.50329	-0.448798	-7.06783	4.91957e-12	5.56004e-11	16.8349
MUC4	-1.93252	6.91199	-7.06576	4.98736e-12	5.62856e-11	16.2745
RPL19P16	-1.59343	-2.5394	-7.06579	4.9864e-12	5.62856e-11	16.8479
AC005822.1	-1.2493	-1.48719	-7.06464	5.02415e-12	5.65925e-11	16.8352
KRT37	-1.05507	-4.71152	-7.06067	5.15714e-12	5.78969e-11	16.8107
AC068522.1	-2.02114	-1.47168	-7.05872	5.22378e-12	5.85894e-11	16.797
ALG1L2	-1.17302	0.209961	-7.05707	5.2808e-12	5.92007e-11	16.7451
ARPC3P5	-1.53353	-3.01885	-7.05295	5.42596e-12	6.06838e-11	16.7663
CYP2F1	-1.26128	-3.16094	-7.05282	5.43061e-12	6.0707e-11	16.7654
AL133268.1	-1.50841	-1.9278	-7.05221	5.45244e-12	6.08934e-11	16.7596
AC011495.1	-2.0074	-0.318118	-7.0512	5.48885e-12	6.12368e-11	16.726
AP001282.1	-1.41591	-3.19407	-7.04992	5.53528e-12	6.16725e-11	16.7468
ELL2P1	-1.26559	-2.08109	-7.04837	5.59199e-12	6.22455e-11	16.7364
RPL34P34	-2.08246	-1.91109	-7.04442	5.73911e-12	6.37328e-11	16.7095
KRT16P3	-1.46471	-3.05915	-7.04114	5.86414e-12	6.506e-11	16.6911
AC011979.1	-1.87572	-1.51127	-7.04099	5.86993e-12	6.50936e-11	16.685
AL355497.1	-1.18481	-4.69324	-7.03785	5.99225e-12	6.63876e-11	16.6656
RPEL1	-1.46132	-2.39517	-7.03716	6.01934e-12	6.66251e-11	16.666
KRT3	-1.38899	-2.9706	-7.03647	6.04678e-12	6.68975e-11	16.6618
AC110813.1	-1.69729	-3.02089	-7.03482	6.11283e-12	6.75648e-11	16.6504
RPL7AP30	-2.26879	-0.250509	-7.03411	6.14142e-12	6.7849e-11	16.6148
LINC02228	-1.52973	-3.66098	-7.03279	6.19478e-12	6.83745e-11	16.6369
MAGEA5	-1.20597	-4.00665	-7.02841	6.37526e-12	7.03007e-11	16.6082
TMPRSS11D	-1.58963	-1.9753	-7.02778	6.40188e-12	7.05284e-11	16.6037
AC234781.5	-1.4656	-3.73205	-7.02122	6.68315e-12	7.32847e-11	16.5634
AC010733.1	-1.30804	-0.385617	-7.02044	6.7176e-12	7.36283e-11	16.5336
SPANXB1	-1.08892	-4.65654	-7.02019	6.7285e-12	7.37135e-11	16.5538
AP000936.3	-2.39891	-0.270379	-7.01872	6.79359e-12	7.4323e-11	16.5164
GGT8P	-1.45914	-2.90993	-7.01774	6.83753e-12	7.47094e-11	16.5429
RNU6-701P	-1.12853	-4.68246	-7.01643	6.8964e-12	7.52384e-11	16.5298
RNU6-1003P	-1.1149	-5.09837	-7.01518	6.95323e-12	7.57883e-11	16.5203
KRT17P3	-1.5838	-2.17167	-7.01506	6.95841e-12	7.58097e-11	16.5242
RPS4XP11	-2.2982	-0.824092	-7.01349	7.03036e-12	7.65582e-11	16.4992
USP17L6P	-1.13436	-4.62107	-7.01242	7.07982e-12	7.70612e-11	16.5047
OCLNP1	-1.8346	-0.620566	-7.01112	7.14059e-12	7.76869e-11	16.4773
GAGE12H	-1.00313	-4.86119	-7.00899	7.24075e-12	7.86677e-11	16.4821
HMGB1P1	-1.1908	-0.606493	-7.00811	7.28268e-12	7.89777e-11	16.4618
LRRC37A2	-1.12048	4.10307	-7.00696	7.33769e-12	7.94646e-11	16.0759
CHCHD2P6	-1.58	-0.851947	-7.00571	7.39759e-12	7.99665e-11	16.452
AC124069.1	-1.10226	-4.25912	-7.00559	7.40346e-12	7.99724e-11	16.4628
HNRNPA3P6	-2.03292	0.225551	-7.00435	7.46405e-12	8.05741e-11	16.4073
HMGN2P4	-1.50398	-1.55672	-7.00211	7.57392e-12	8.15363e-11	16.4397
FAM86FP	-1.21419	0.59974	-6.99395	7.98932e-12	8.56564e-11	16.3233
FAM86HP	-1.02158	1.27778	-6.99138	8.12455e-12	8.69877e-11	16.2635
GRIK1	-1.51495	-0.501566	-6.99076	8.1573e-12	8.72987e-11	16.3473
MAK	-1.16244	1.5465	-6.98922	8.23993e-12	8.80631e-11	16.2291
AP000426.1	-1.06407	-4.84748	-6.98631	8.39787e-12	8.95887e-11	16.3388
ZBTB45P2	-1.57613	-3.86488	-6.9851	8.46451e-12	9.01154e-11	16.3347
AC019288.1	-1.07518	-4.70316	-6.98146	8.66833e-12	9.19334e-11	16.3087
AC138392.1	-1.66899	-0.807343	-6.97827	8.85036e-12	9.36955e-11	16.2768
ATP5MGL	-1.48795	-2.33134	-6.97672	8.94023e-12	9.44772e-11	16.2836
RPL41P2	-2.08815	0.321005	-6.97379	9.1131e-12	9.61748e-11	16.2091
NPIPB11	-1.67976	2.48767	-6.97365	9.12125e-12	9.62178e-11	16.0448
PLET1	-1.48994	-3.38801	-6.97271	9.17741e-12	9.67237e-11	16.2578
AL020995.1	-2.41187	-2.70725	-6.97099	9.28084e-12	9.77264e-11	16.247
KATNBL1P6	-1.21531	-3.34217	-6.97071	9.29739e-12	9.7857e-11	16.2457
RPS4XP13	-1.49797	-2.33144	-6.96918	9.39102e-12	9.87544e-11	16.2362
AL391416.1	-1.08228	-3.59289	-6.96769	9.4826e-12	9.96285e-11	16.226
MT1P3	-1.37252	-3.44722	-6.96673	9.54212e-12	1.00165e-10	16.2203
AC108471.1	-1.77235	-3.10813	-6.96534	9.62889e-12	1.00896e-10	16.212
PHBP12	-1.34273	-2.91084	-6.96522	9.63625e-12	1.00928e-10	16.2116
AP004289.2	-1.50458	-4.22542	-6.96515	9.64086e-12	1.00932e-10	16.2077
AL592295.1	-1.09347	-0.868314	-6.96498	9.65141e-12	1.00997e-10	16.1946
GAGE2A	-1.01658	-4.80127	-6.96406	9.70912e-12	1.01556e-10	16.1988
YWHAEP1	-1.44258	-3.12708	-6.95873	1.0052e-11	1.0491e-10	16.1707
ADGRD2	-1.07128	-4.25653	-6.95114	1.05609e-11	1.09688e-10	16.1196
SRRM1P3	-1.82285	-1.64799	-6.95098	1.05718e-11	1.09704e-10	16.113
RPS20P10	-1.87907	-2.58852	-6.94885	1.07196e-11	1.11091e-10	16.1084
PARGP1	-1.27599	2.70915	-6.94878	1.07245e-11	1.11093e-10	15.861
AC092567.1	-1.29916	-4.30412	-6.94629	1.08994e-11	1.12707e-10	16.0889
GAGE12C	-1.02277	-4.83689	-6.94596	1.0923e-11	1.12902e-10	16.0848
AC022210.1	-1.77161	-1.83635	-6.94358	1.10927e-11	1.14555e-10	16.0729
GAGE12D	-1.01348	-4.84264	-6.94308	1.11287e-11	1.14827e-10	16.0668
KRT17P2	-1.76075	-2.06492	-6.94289	1.1143e-11	1.14924e-10	16.0681
SNORD42B	-1.04869	-4.43707	-6.94144	1.12483e-11	1.15959e-10	16.058
PRPS1P2	-1.38332	-0.767874	-6.93886	1.1438e-11	1.1776e-10	16.0276
AC024940.1	-1.17313	-2.35219	-6.93554	1.16878e-11	1.20122e-10	16.0252
RAB1C	-1.96545	-2.45035	-6.93448	1.17686e-11	1.2077e-10	16.0179
AC133555.1	-1.64405	-3.84503	-6.93307	1.18764e-11	1.21689e-10	16.0076
AMELX	-1.75724	-3.33745	-6.93222	1.19424e-11	1.22206e-10	16.0032
GREB1L	-1.09065	3.15372	-6.93001	1.21145e-11	1.23806e-10	15.6904
CTAGE4	-1.92448	0.109703	-6.9296	1.21466e-11	1.2408e-10	15.9381
TUBA3E	-1.23687	-3.51482	-6.9265	1.23934e-11	1.26164e-10	15.9676
RPSAP11	-1.1635	-2.66522	-6.92587	1.2444e-11	1.26516e-10	15.9652
AC110619.1	-1.31378	-1.11426	-6.92497	1.25171e-11	1.27149e-10	15.9485
GAGE12F	-1.02185	-4.83167	-6.92438	1.25652e-11	1.27583e-10	15.9495
AP003064.1	-1.1861	-4.60979	-6.92361	1.26278e-11	1.28163e-10	15.9455
AL033519.3	-2.3453	-0.813699	-6.92323	1.2659e-11	1.28315e-10	15.9299
HSP90B2P	-1.29231	0.343173	-6.92213	1.27501e-11	1.29072e-10	15.8833
GAGE12G	-1.01886	-4.82814	-6.92181	1.27763e-11	1.29281e-10	15.9334
CHMP4BP1	-1.21923	0.834735	-6.92015	1.29144e-11	1.30511e-10	15.843
AC113404.3	-2.07302	0.158247	-6.91955	1.29651e-11	1.30911e-10	15.8749
CICP4	-1.0094	-4.4362	-6.9178	1.3113e-11	1.3217e-10	15.9099
Z74021.1	-2.66394	0.439256	-6.91729	1.31564e-11	1.32502e-10	15.8464
RPL23AP17	-1.356	-3.87266	-6.91544	1.33149e-11	1.33984e-10	15.8972
RPL13AP6	-1.40655	-0.417947	-6.91502	1.33511e-11	1.34291e-10	15.8663
KRT18P11	-2.15138	-0.662584	-6.91446	1.33995e-11	1.34721e-10	15.8718
NT5C1B	-1.32126	-1.51346	-6.91314	1.35146e-11	1.35762e-10	15.8793
GGTLC2	-1.29277	-3.68338	-6.91221	1.35962e-11	1.3635e-10	15.8777
SNORD33	-1.16227	-4.71074	-6.90581	1.41708e-11	1.4169e-10	15.8338
AC087257.1	-1.0139	-4.385	-6.90494	1.42508e-11	1.42369e-10	15.8297
RPS15AP38	-2.24801	-1.64053	-6.90445	1.42966e-11	1.42762e-10	15.8253
POTEE	-2.07741	-0.421066	-6.90439	1.43022e-11	1.42762e-10	15.7963
RPL21P93	-2.02365	-1.68819	-6.90107	1.46118e-11	1.45667e-10	15.8051
POLQ	-1.03724	3.50473	-6.9007	1.4647e-11	1.45894e-10	15.4649
PA2G4P4	-1.84373	0.731676	-6.90011	1.47032e-11	1.46393e-10	15.7232
HNRNPLP2	-1.44853	0.243256	-6.8983	1.48766e-11	1.47986e-10	15.7385
PSMC1P5	-1.28851	-4.10059	-6.89812	1.48938e-11	1.47986e-10	15.7881
EPGN	-1.27064	-3.02442	-6.89786	1.49189e-11	1.48103e-10	15.7896
AC004967.1	-1.09233	1.35614	-6.89753	1.49501e-11	1.4835e-10	15.6643
SNRPFP1	-1.84332	-3.39558	-6.89278	1.54168e-11	1.52212e-10	15.7569
GAGE12J	-1.04696	-4.76315	-6.88644	1.60611e-11	1.58055e-10	15.7126
AC006460.1	-1.83988	-1.96968	-6.88585	1.61215e-11	1.58573e-10	15.7125
GAPDHP61	-1.53885	-1.36955	-6.88483	1.6228e-11	1.59355e-10	15.6971
AC044787.1	-2.10829	-0.443961	-6.87878	1.68738e-11	1.65215e-10	15.6424
FAM86B2	-1.27604	-1.18598	-6.87759	1.70046e-11	1.66358e-10	15.6532
AC104046.1	-1.63322	-0.113041	-6.87664	1.71082e-11	1.67302e-10	15.6157
RPL10P4	-1.21588	-3.24507	-6.87588	1.71923e-11	1.68054e-10	15.6524
AC019070.2	-1.13015	-4.63337	-6.87524	1.72635e-11	1.6854e-10	15.6434
AC104390.1	-1.42935	-3.59114	-6.87439	1.73584e-11	1.69327e-10	15.6421
AL137191.1	-1.16673	-4.13832	-6.8734	1.74694e-11	1.70058e-10	15.634
FTH1P4	-1.68875	-0.776398	-6.87092	1.77517e-11	1.72521e-10	15.5983
NT5DC4	-1.70351	-0.537184	-6.86852	1.80274e-11	1.74697e-10	15.5819
GOLGA8H	-1.12086	-0.183914	-6.86832	1.8051e-11	1.74854e-10	15.5686
AC010260.1	-1.87309	-1.74926	-6.86429	1.85256e-11	1.7923e-10	15.5767
RPS15AP12	-1.94316	-1.24393	-6.863	1.86796e-11	1.80646e-10	15.5628
RPL6P12	-1.3244	-4.05558	-6.86131	1.88841e-11	1.82281e-10	15.5591
MIR302CHG	-1.81215	-2.15837	-6.86096	1.89266e-11	1.82362e-10	15.5586
ADAM21	-1.2297	-1.22302	-6.85909	1.91566e-11	1.84427e-10	15.5374
IL1A	-1.44869	0.927429	-6.8529	1.99337e-11	1.91674e-10	15.4155
RPL37AP1	-1.62906	-1.28999	-6.85153	2.011e-11	1.93212e-10	15.4926
RPL7AP31	-1.63164	-2.29831	-6.85124	2.01486e-11	1.93425e-10	15.499
ZC3H11B	-1.86891	-0.412639	-6.84985	2.03295e-11	1.95002e-10	15.4567
AL139022.1	-1.65753	-2.10931	-6.84505	2.09656e-11	2.00371e-10	15.4598
PNPLA3	-1.08883	2.2191	-6.84303	2.1239e-11	2.02737e-10	15.2452
AP004290.1	-1.85091	-2.56311	-6.84132	2.14736e-11	2.04729e-10	15.4352
KRT18P38	-1.85568	-2.44406	-6.84067	2.15642e-11	2.05509e-10	15.4334
AC019068.1	-1.22776	-4.46696	-6.83571	2.22614e-11	2.11897e-10	15.3985
RPL24P8	-2.51609	0.198271	-6.83486	2.2383e-11	2.12968e-10	15.3432
GMPSP1	-1.79024	-2.06152	-6.833	2.26525e-11	2.15445e-10	15.3849
AC004980.5	-1.38423	-3.9324	-6.82879	2.32717e-11	2.20889e-10	15.3578
VDAC1P2	-1.39917	-1.05528	-6.8274	2.34809e-11	2.22695e-10	15.3392
YEATS2-AS1	-1.06538	-0.252164	-6.82701	2.35384e-11	2.23151e-10	15.3143
AL161787.1	-2.26122	0.219985	-6.82412	2.39796e-11	2.26787e-10	15.2753
AL158823.1	-1.36718	-1.6789	-6.82416	2.39721e-11	2.26787e-10	15.3281
AL445189.2	-1.91215	-2.59262	-6.82387	2.40173e-11	2.27052e-10	15.3297
SMIM18	-1.32558	-2.03904	-6.8191	2.47633e-11	2.3373e-10	15.2989
RPL23AP74	-2.06912	-0.976422	-6.81817	2.49103e-11	2.35024e-10	15.2796
PAGE2B	-1.07487	-3.81998	-6.81782	2.49672e-11	2.35466e-10	15.2905
AC007160.1	-1.15993	-3.70476	-6.80997	2.62534e-11	2.4661e-10	15.2424
SMARCA5-AS1	-1.22649	-3.38308	-6.80915	2.63918e-11	2.47516e-10	15.2383
AL590128.1	-1.50254	-3.86171	-6.8087	2.64679e-11	2.48131e-10	15.2339
YBX1P1	-2.40988	0.70187	-6.80532	2.70455e-11	2.53345e-10	15.1331
SRRM5	-1.45669	0.977258	-6.80302	2.74463e-11	2.5659e-10	15.1015
FGF23	-1.00829	-4.47426	-6.80158	2.76994e-11	2.58751e-10	15.1875
AC132942.1	-1.14875	-0.398025	-6.80105	2.77932e-11	2.59525e-10	15.1594
STRC	-1.81739	0.266714	-6.79811	2.83216e-11	2.63936e-10	15.1128
BX547991.1	-1.61027	-3.41222	-6.79631	2.86476e-11	2.66763e-10	15.159
AL732366.1	-2.22044	-2.58461	-6.7929	2.92788e-11	2.72211e-10	15.1333
NPM1P39	-1.90579	-0.825325	-6.78874	3.0067e-11	2.79209e-10	15.0947
UPF3AP2	-1.38978	-1.10072	-6.78473	3.08456e-11	2.86101e-10	15.0765
KRT32	-1.00644	-4.09762	-6.78455	3.08806e-11	2.86313e-10	15.0842
FAUP1	-1.78132	-1.22443	-6.78235	3.13173e-11	2.89565e-10	15.0636
GNRHR	-1.54036	-1.97051	-6.77804	3.21894e-11	2.97163e-10	15.0437
SNORD2	-1.04837	-4.7801	-6.77693	3.24191e-11	2.98905e-10	15.0343
SPTLC1P1	-1.62609	-2.15418	-6.7761	3.25898e-11	3.00155e-10	15.0325
H2AZ2P1	-1.21345	-1.31643	-6.77612	3.25857e-11	3.00155e-10	15.0277
MIR559	-1.64533	-2.01041	-6.76833	3.4245e-11	3.1405e-10	14.9852
ALOX12	-1.27704	0.302704	-6.76367	3.52751e-11	3.22619e-10	14.8982
GABPAP	-1.42514	-3.42686	-6.7627	3.54926e-11	3.24357e-10	14.9523
EIF4BP3	-1.76249	0.593349	-6.75913	3.63089e-11	3.31688e-10	14.8541
SRP68P2	-1.26096	-4.22758	-6.75741	3.67069e-11	3.35122e-10	14.9168
KRT18P4	-1.07731	-0.718877	-6.75576	3.70956e-11	3.37958e-10	14.89
SLC16A6P1	-1.33431	-2.01908	-6.75517	3.72338e-11	3.39087e-10	14.9048
HNRNPA1P26	-1.42626	-2.9718	-6.75398	3.75163e-11	3.41395e-10	14.8999
CDSN	-1.31295	-1.48302	-6.75367	3.75895e-11	3.4193e-10	14.8911
KRT18P10	-2.37067	-0.531206	-6.75305	3.77391e-11	3.43158e-10	14.866
ALG1L8P	-1.31699	-2.54173	-6.75268	3.7828e-11	3.43834e-10	14.8921
RPL3P2	-2.00187	0.454837	-6.75063	3.8323e-11	3.48065e-10	14.809
AC020931.1	-1.1131	-2.54801	-6.74918	3.86795e-11	3.50898e-10	14.8706
AC005000.1	-1.98824	-0.841946	-6.7482	3.89211e-11	3.52682e-10	14.8453
ALOXE3	-1.0348	-0.800809	-6.74723	3.91611e-11	3.54721e-10	14.8401
RPL5P34	-2.10882	0.34583	-6.74645	3.93546e-11	3.56336e-10	14.7895
AC013472.1	-1.02777	-4.67901	-6.74622	3.94114e-11	3.56714e-10	14.8462
SHOC1	-1.29264	0.585414	-6.74542	3.96122e-11	3.58178e-10	14.7698
KCTD9P3	-1.08284	-4.33706	-6.74539	3.96217e-11	3.58178e-10	14.8426
AC093155.1	-1.53643	-2.4444	-6.74476	3.97801e-11	3.59362e-10	14.8423
AL136454.1	-2.3922	0.618935	-6.74268	4.03075e-11	3.63987e-10	14.7509
AC087276.3	-2.10364	-1.78639	-6.73974	4.10664e-11	3.6999e-10	14.8082
AC084866.1	-1.07084	-4.73563	-6.73919	4.12115e-11	3.71156e-10	14.8028
COL18A1-AS1	-1.22365	-3.25622	-6.7374	4.16821e-11	3.74821e-10	14.7977
RPL3P7	-1.23192	-1.12426	-6.73586	4.20912e-11	3.77923e-10	14.7773
AC009487.2	-1.23592	0.395081	-6.73542	4.22077e-11	3.78826e-10	14.7198
BX842568.2	-1.18898	-0.815167	-6.73285	4.29023e-11	3.8462e-10	14.7511
FTH1P20	-1.89191	1.34711	-6.73167	4.3223e-11	3.87201e-10	14.6338
AC027612.1	-1.79567	-2.35576	-6.73082	4.3458e-11	3.89159e-10	14.757
AC073136.1	-1.57436	-2.12372	-6.72551	4.49433e-11	4.01849e-10	14.7242
MCCC1-AS1	-1.35915	-1.40612	-6.72504	4.5077e-11	4.02892e-10	14.7146
ARPC4-TTLL3	-1.78807	0.503143	-6.72362	4.54855e-11	4.06235e-10	14.641
RPS15AP11	-1.94613	-1.66162	-6.72286	4.57048e-11	4.08039e-10	14.7041
SNRPEP4	-1.89271	-1.10912	-6.72186	4.59958e-11	4.10482e-10	14.6902
FTH1P7	-1.86932	0.498728	-6.71933	4.67362e-11	4.16707e-10	14.6148
AC079781.1	-1.24618	-3.68023	-6.71809	4.71054e-11	4.19273e-10	14.6784
RWDD4P2	-1.45606	-0.105649	-6.71614	4.76894e-11	4.23513e-10	14.6251
NUTM1	-1.48305	-2.01833	-6.71516	4.79873e-11	4.25998e-10	14.659
MKRN4P	-1.21353	-3.64448	-6.71401	4.83384e-11	4.28792e-10	14.6536
DGKZP1	-1.47006	-0.400256	-6.71279	4.87126e-11	4.31462e-10	14.6162
RPL35P1	-1.82571	-0.711789	-6.71228	4.88701e-11	4.3237e-10	14.6223
AL109741.2	-1.35929	-3.04691	-6.71182	4.90109e-11	4.33291e-10	14.642
SHLD2P2	-1.7865	-2.39181	-6.71171	4.9046e-11	4.33404e-10	14.6383
AC090527.3	-1.99501	-2.85383	-6.70807	5.01862e-11	4.42686e-10	14.6186
EEF1DP1	-1.75078	-0.576746	-6.70717	5.04717e-11	4.44872e-10	14.587
NACA4P	-1.49245	-0.655203	-6.70721	5.04599e-11	4.44872e-10	14.5906
RPS18P12	-2.11926	-0.740033	-6.70412	5.14562e-11	4.5321e-10	14.5729
SMARCE1P1	-1.69292	-1.80403	-6.69841	5.33449e-11	4.68207e-10	14.5546
BX679664.3	-2.5593	0.79797	-6.69256	5.53509e-11	4.84439e-10	14.4324
AC016597.2	-1.27106	-2.97011	-6.69195	5.5564e-11	4.85943e-10	14.5212
PRAMEF6	-1.03432	-4.76484	-6.69146	5.57376e-11	4.8692e-10	14.5113
AC073333.1	-1.96975	-2.53635	-6.68987	5.6299e-11	4.9146e-10	14.5078
AC091132.1	-1.9486	-1.89318	-6.68676	5.74117e-11	5.00063e-10	14.4855
KRT87P	-1.81025	0.094761	-6.68444	5.82569e-11	5.07237e-10	14.4207
AC004951.2	-1.25459	-0.104038	-6.68436	5.82883e-11	5.07323e-10	14.4296
AC104332.1	-1.50158	-3.88052	-6.68306	5.87671e-11	5.11302e-10	14.4641
COX6A1P2	-2.0088	0.352738	-6.68029	5.98028e-11	5.19164e-10	14.3839
RPF2P1	-1.27912	-4.0638	-6.67712	6.10082e-11	5.29434e-10	14.4273
RPL7P8	-1.49185	-2.8724	-6.67493	6.18536e-11	5.36375e-10	14.4177
HMGA1P1	-1.26251	-3.35096	-6.67356	6.23923e-11	5.40848e-10	14.4085
HMGB1P10	-2.04737	0.418535	-6.67209	6.29722e-11	5.45074e-10	14.3299
AC090281.1	-1.58831	-3.50428	-6.66957	6.3976e-11	5.52748e-10	14.3837
AP001160.1	-1.63719	-0.423005	-6.66725	6.49158e-11	5.59638e-10	14.3396
KRT79	-1.21725	-1.2888	-6.66552	6.56273e-11	5.65358e-10	14.3511
AL138785.2	-1.22086	-2.82887	-6.66231	6.69656e-11	5.76256e-10	14.3415
AC097523.1	-1.49128	-1.86773	-6.66218	6.70198e-11	5.76302e-10	14.3374
RPS19P3	-2.10819	-0.135306	-6.66037	6.77862e-11	5.8162e-10	14.2856
IFITM9P	-1.67096	-1.42092	-6.66016	6.78777e-11	5.81982e-10	14.3172
USP17L7	-1.81877	-3.23374	-6.65372	7.06801e-11	6.03815e-10	14.2874
AL009174.1	-2.06075	-0.846283	-6.6533	7.08652e-11	6.04739e-10	14.2665
KRT19P1	-1.29858	-0.669804	-6.65302	7.09881e-11	6.05568e-10	14.2595
ESX1	-1.07237	-4.73184	-6.6476	7.34461e-11	6.25406e-10	14.2453
MIR572	-1.10973	-4.61147	-6.64659	7.39118e-11	6.28917e-10	14.2397
AGAP4	-1.08649	2.8663	-6.64638	7.4009e-11	6.29517e-10	13.9579
C11orf91	-1.13267	-1.42513	-6.645	7.46541e-11	6.34775e-10	14.2292
DDX11L8	-1.27279	-4.41184	-6.64049	7.67978e-11	6.52062e-10	14.2037
DTX2P1	-1.17801	3.1017	-6.63768	7.8161e-11	6.6316e-10	13.8774
AL590617.1	-1.6759	-1.83148	-6.63722	7.83871e-11	6.64625e-10	14.1837
AC106760.1	-1.05482	-4.77663	-6.63661	7.86885e-11	6.66676e-10	14.1785
AC087620.1	-1.23805	-4.01768	-6.63612	7.89258e-11	6.68207e-10	14.1792
GPAT2P2	-1.08574	-3.59384	-6.63135	8.13242e-11	6.86786e-10	14.1522
FO393411.1	-2.27562	-0.0771322	-6.63121	8.13944e-11	6.86887e-10	14.1057
AC024451.1	-1.54929	-2.95713	-6.63122	8.13871e-11	6.86887e-10	14.1522
ALG1L9P	-1.25499	-1.37897	-6.62937	8.23343e-11	6.93578e-10	14.1339
HNRNPA1P68	-1.74675	-2.40458	-6.62886	8.26012e-11	6.95578e-10	14.1355
RPS7P11	-2.46693	0.807361	-6.62605	8.40676e-11	7.07013e-10	14.0264
RPL21P120	-1.68277	-2.0536	-6.62602	8.4079e-11	7.07013e-10	14.1197
SNORA15	-1.33208	-3.91029	-6.62049	8.70421e-11	7.30107e-10	14.0853
AC005255.1	-1.27097	-1.35356	-6.6186	8.80769e-11	7.38e-10	14.0686
NPIPA3	-2.41024	0.0408175	-6.61613	8.94481e-11	7.48691e-10	14.0087
AC110588.1	-1.13799	-4.66729	-6.61396	9.06653e-11	7.58341e-10	14.0424
TTC21B-AS1	-1.27763	-3.43743	-6.61214	9.17024e-11	7.6593e-10	14.0369
RGS21	-1.29716	-4.18276	-6.6103	9.27645e-11	7.73431e-10	14.0226
ST13P15	-1.30555	-1.35764	-6.60878	9.36473e-11	7.79964e-10	14.0089
AL031133.1	-1.3946	-3.47548	-6.60818	9.39996e-11	7.82622e-10	14.0129
C10orf55	-1.93641	0.678842	-6.60533	9.56892e-11	7.95566e-10	13.9096
PRDX3P1	-1.44381	-0.856042	-6.6048	9.60054e-11	7.97914e-10	13.9708
HSPA8P5	-1.75562	-0.967601	-6.6039	9.65489e-11	8.01865e-10	13.9711
RPS19P1	-1.63919	-1.64442	-6.59705	1.00762e-10	8.31876e-10	13.942
CTBP2P8	-1.32877	-0.0790936	-6.59151	1.04304e-10	8.59612e-10	13.867
PTTG2	-1.37438	-2.11988	-6.5889	1.06012e-10	8.72723e-10	13.897
CBX5P1	-1.58046	-2.99441	-6.58415	1.09197e-10	8.96181e-10	13.8688
RPS27AP7	-1.5561	-3.73711	-6.58391	1.09356e-10	8.97172e-10	13.8658
AL139274.1	-1.29201	-4.17948	-6.58379	1.09437e-10	8.97526e-10	13.8633
KCP	-1.20087	4.00857	-6.58212	1.10585e-10	9.05124e-10	13.4347
AC139497.1	-1.17379	-4.78154	-6.58211	1.10593e-10	9.05124e-10	13.8502
H2BC4	-1.45192	4.47475	-6.58069	1.11576e-10	9.11897e-10	13.3786
AP002490.1	-1.20422	-0.167265	-6.58079	1.11499e-10	9.11897e-10	13.8072
FTLP3	-1.75107	1.13624	-6.57697	1.14184e-10	9.31924e-10	13.7064
NBPF13P	-1.43081	-1.47978	-6.57563	1.15144e-10	9.38459e-10	13.8114
AL049597.1	-1.11949	-3.03627	-6.57381	1.1645e-10	9.47467e-10	13.808
CHCHD2P2	-1.41752	-1.3547	-6.57271	1.17247e-10	9.52966e-10	13.7921
RPL23AP18	-1.47226	-0.796257	-6.57083	1.18631e-10	9.63879e-10	13.7637
ZAN	-1.18898	-3.49717	-6.56913	1.1989e-10	9.73773e-10	13.7784
NAP1L4P1	-1.05621	1.18194	-6.5655	1.22627e-10	9.94294e-10	13.6334
BTBD10P1	-1.28596	-3.66569	-6.56153	1.25688e-10	1.01771e-09	13.7322
EEF1A1P19	-1.0743	1.81916	-6.56068	1.26349e-10	1.02202e-09	13.5491
BCAS2P2	-1.36104	-2.43845	-6.55896	1.27704e-10	1.03156e-09	13.7185
MIR7-1	-1.1307	-4.69916	-6.55818	1.28327e-10	1.03531e-09	13.7072
NPM1P26	-1.67419	-0.319018	-6.55666	1.29543e-10	1.04427e-09	13.6616
SNORA40B	-1.50908	-2.60365	-6.55214	1.33227e-10	1.07213e-09	13.6777
RPS7P10	-2.50823	0.54733	-6.55014	1.34884e-10	1.08326e-09	13.584
FTH1P1	-1.45001	-1.98742	-6.54834	1.36401e-10	1.09469e-09	13.6508
BX276092.3	-1.00944	-5.04696	-6.54702	1.37519e-10	1.10253e-09	13.6387
BTF3P9	-1.34386	-3.44928	-6.54578	1.38583e-10	1.10956e-09	13.6389
RPL21P7	-1.30899	-2.29194	-6.54188	1.41974e-10	1.13478e-09	13.6166
AL031727.1	-1.54679	0.900322	-6.53696	1.46366e-10	1.16791e-09	13.4828
AC073167.1	-1.38634	-3.87088	-6.53674	1.4656e-10	1.16873e-09	13.5832
AC090543.3	-1.77029	-1.63724	-6.53592	1.47307e-10	1.17304e-09	13.5755
MIR1304	-1.13327	-4.69688	-6.53404	1.4903e-10	1.18555e-09	13.563
SNORD86	-1.07339	-4.71194	-6.53334	1.4968e-10	1.18992e-09	13.5588
AC010542.3	-1.64646	-2.59624	-6.53224	1.50698e-10	1.19681e-09	13.5592
SNORD99	-1.4057	-1.49677	-6.53171	1.51198e-10	1.20038e-09	13.5491
FER1L4	-1.05723	5.09679	-6.53131	1.51566e-10	1.20289e-09	13.0275
HSD3BP5	-1.35819	-1.70463	-6.5289	1.53842e-10	1.21972e-09	13.5337
CHRNG	-1.77379	-1.4231	-6.52745	1.55234e-10	1.22952e-09	13.514
RPL34P27	-1.75641	-2.24427	-6.52468	1.57913e-10	1.24854e-09	13.5131
ARF1P2	-1.36748	-2.76866	-6.52438	1.58206e-10	1.24979e-09	13.5126
AC008132.2	-1.00095	-4.8234	-6.52437	1.58218e-10	1.24979e-09	13.5047
RPL37P6	-1.75021	-0.523654	-6.52353	1.59043e-10	1.25547e-09	13.4766
AC144530.1	-1.70151	0.990605	-6.52291	1.59645e-10	1.25938e-09	13.3921
AL049869.2	-1.17142	-4.00631	-6.52194	1.60605e-10	1.26653e-09	13.4944
GJA1P1	-1.92662	-2.14294	-6.51979	1.62755e-10	1.28049e-09	13.4771
AP002336.3	-1.43526	-3.88042	-6.5195	1.6305e-10	1.28238e-09	13.4804
SNORA63B	-1.15852	-4.65245	-6.51799	1.64574e-10	1.29394e-09	13.4676
AC124944.1	-1.30057	-0.902684	-6.51225	1.70508e-10	1.33525e-09	13.4188
AP000523.1	-1.17355	-2.16951	-6.50854	1.7446e-10	1.36078e-09	13.4172
RPL17P36	-1.75611	-0.693386	-6.50844	1.74566e-10	1.36116e-09	13.3926
KCTD4	-1.48138	-1.9862	-6.50436	1.79013e-10	1.39398e-09	13.3898
C6orf201	-1.77213	-1.2514	-6.50205	1.81579e-10	1.41257e-09	13.3678
DNAJB7	-1.08853	-2.34983	-6.50106	1.82696e-10	1.42032e-09	13.374
Z84488.1	-1.00045	-4.77184	-6.50078	1.83003e-10	1.42224e-09	13.3647
KRT18P34	-1.04718	-1.29536	-6.49866	1.8542e-10	1.4396e-09	13.3493
RPS26P31	-1.70811	-1.97745	-6.49823	1.85907e-10	1.44281e-09	13.3545
ARHGEF3-AS1	-1.02816	-4.54646	-6.49819	1.85956e-10	1.44281e-09	13.3505
SNORA26	-1.02459	-0.386205	-6.49713	1.87165e-10	1.45118e-09	13.3154
BMS1P13	-1.71261	-3.74158	-6.49072	1.94708e-10	1.50675e-09	13.3099
RPL37P2	-2.40631	-0.73395	-6.48912	1.9663e-10	1.51863e-09	13.2772
TOX4P1	-1.46399	-2.71346	-6.48778	1.98257e-10	1.5297e-09	13.2953
RPS20P14	-2.00766	0.194641	-6.4857	2.00807e-10	1.54785e-09	13.2195
AC004453.1	-2.44083	0.885748	-6.48505	2.01621e-10	1.55362e-09	13.1733
PIGY	-1.1556	-4.69918	-6.48394	2.02994e-10	1.56369e-09	13.2651
CYP4Z1	-1.30562	-2.06162	-6.48064	2.07162e-10	1.5932e-09	13.2511
RPL12P31	-1.22414	-4.36705	-6.4781	2.10415e-10	1.61558e-09	13.2323
MIR589	-1.17226	-3.54643	-6.47722	2.11563e-10	1.62228e-09	13.2309
SDHDP6	-1.1658	-1.99408	-6.47647	2.12539e-10	1.62923e-09	13.2261
AC012046.1	-1.084	-4.67811	-6.47459	2.15004e-10	1.64652e-09	13.2099
AL161668.3	-1.57864	-1.2862	-6.47258	2.17676e-10	1.6659e-09	13.1944
OR7E66P	-1.36761	-4.04075	-6.47233	2.18005e-10	1.66789e-09	13.1998
FAM230E	-1.07905	-4.70451	-6.47134	2.1934e-10	1.67755e-09	13.1905
AL450998.1	-1.80044	-0.556199	-6.46987	2.21329e-10	1.69167e-09	13.1588
RPL26P19	-2.44799	0.261319	-6.46971	2.2154e-10	1.69273e-09	13.1204
TUBA4B	-1.27499	-1.74904	-6.46948	2.21854e-10	1.69441e-09	13.1823
POTEF	-1.71696	-1.17719	-6.46657	2.25848e-10	1.7223e-09	13.152
BX276092.8	-1.02222	-4.96443	-6.46605	2.2658e-10	1.72677e-09	13.1578
AC146944.1	-1.51876	-4.09497	-6.46538	2.27504e-10	1.73269e-09	13.1584
NBPF22P	-1.28421	-4.46547	-6.46268	2.31301e-10	1.75934e-09	13.1405
DNAJB3	-1.86599	-2.73194	-6.46222	2.31957e-10	1.76262e-09	13.1413
AC004870.3	-1.0394	-4.53635	-6.46108	2.33583e-10	1.77326e-09	13.1308
LIPK	-1.21673	-3.21347	-6.45988	2.35313e-10	1.78525e-09	13.1296
AC093225.1	-1.30921	-4.57449	-6.45866	2.37075e-10	1.79803e-09	13.1161
RPL10P6	-2.54916	0.1033	-6.45747	2.38818e-10	1.80951e-09	13.0553
RPL4P3	-1.5998	-1.95844	-6.45706	2.39418e-10	1.81172e-09	13.1109
OR7E128P	-1.4036	-1.67881	-6.45485	2.42676e-10	1.8352e-09	13.0928
RPL12P1	-1.67969	-3.24247	-6.45306	2.45353e-10	1.85426e-09	13.0891
GTF2IRD2P1	-1.49836	-0.956375	-6.4511	2.48325e-10	1.87492e-09	13.06
AC000032.1	-1.25332	-3.92759	-6.44792	2.53206e-10	1.9081e-09	13.0562
AC131182.1	-1.84984	-2.74111	-6.44659	2.55264e-10	1.92238e-09	13.0488
AC002400.1	-1.42761	-3.19275	-6.44607	2.56083e-10	1.92794e-09	13.0478
NPM1P32	-1.21766	-2.60737	-6.44444	2.58655e-10	1.94544e-09	13.0396
DPP9-AS1	-1.25942	-1.3496	-6.44429	2.58891e-10	1.94597e-09	13.0287
SLC6A10P	-1.51362	-2.51415	-6.4418	2.62861e-10	1.97519e-09	13.0224
BX276092.5	-1.03535	-4.96394	-6.44153	2.63289e-10	1.97714e-09	13.0131
ZACN	-1.61764	-0.811843	-6.43933	2.66871e-10	1.99958e-09	12.9867
RPS4XP2	-1.29147	-2.36066	-6.43873	2.67851e-10	2.00629e-09	13.0055
TMPRSS11F	-1.05912	-4.14915	-6.43835	2.68467e-10	2.01026e-09	12.9987
GAPDHP55	-1.31258	-3.8905	-6.43578	2.72714e-10	2.03883e-09	12.9848
CTNNA1P1	-1.11119	-1.38172	-6.43537	2.73401e-10	2.04267e-09	12.9766
AC136632.1	-2.00627	1.0584	-6.43326	2.76954e-10	2.0666e-09	12.8532
MIR15B	-1.23512	-4.48534	-6.43157	2.7982e-10	2.086e-09	12.957
RPL7L1P8	-1.52375	-3.6234	-6.42898	2.84294e-10	2.11735e-09	12.946
AC004987.2	-1.57073	-0.461079	-6.42341	2.94118e-10	2.18362e-09	12.8807
BX276092.6	-1.01566	-4.9674	-6.42313	2.94629e-10	2.18604e-09	12.9047
ISCA1P1	-1.26437	-3.53185	-6.42248	2.958e-10	2.19266e-09	12.9083
SNORD52	-1.11547	-4.84474	-6.42199	2.96679e-10	2.19848e-09	12.8987
CPSF4L	-1.40274	-1.91342	-6.42059	2.99231e-10	2.2167e-09	12.8962
AL139156.2	-1.26407	-2.48343	-6.41142	3.16425e-10	2.33746e-09	12.8453
RPL5P4	-1.7435	0.197157	-6.41126	3.16737e-10	2.33904e-09	12.7793
AC107032.1	-1.76158	-1.37547	-6.40959	3.19976e-10	2.36e-09	12.8241
NPIPB14P	-1.28158	1.50559	-6.40788	3.23328e-10	2.38323e-09	12.6658
TMPRSS11A	-1.43506	-3.30904	-6.40765	3.2377e-10	2.38575e-09	12.8218
PSMC1P9	-1.34393	-2.03668	-6.40698	3.25103e-10	2.39482e-09	12.8168
FTH1P10	-2.55248	0.252312	-6.40491	3.29217e-10	2.42436e-09	12.7372
SNORD4A	-1.04495	-4.72409	-6.40478	3.29496e-10	2.42566e-09	12.7983
EDDM3CP	-1.37057	-4.30097	-6.40437	3.30303e-10	2.43084e-09	12.7982
AC011998.3	-1.00979	-4.69079	-6.40077	3.3762e-10	2.47928e-09	12.7751
RPL10AP2	-1.91936	-1.55503	-6.39897	3.41344e-10	2.50429e-09	12.7646
AC007731.4	-1.01994	-4.26673	-6.39416	3.51468e-10	2.5747e-09	12.7386
SLC26A5	-1.96722	0.336899	-6.39404	3.51741e-10	2.57576e-09	12.6696
TBC1D3P4	-1.00906	-4.89249	-6.39291	3.5416e-10	2.59266e-09	12.7279
RPS4XP1	-1.14071	-2.20089	-6.3902	3.6005e-10	2.6317e-09	12.7203
RNU6-123P	-1.10824	-4.44077	-6.38613	3.69043e-10	2.68993e-09	12.6907
AC139713.1	-1.04027	-4.71904	-6.38571	3.69995e-10	2.6952e-09	12.6867
FAM90A20P	-1.53032	-2.71755	-6.38357	3.74843e-10	2.72964e-09	12.6809
KRT74	-1.11799	-4.24511	-6.38305	3.7602e-10	2.73487e-09	12.6737
AL359091.1	-1.02946	-4.88459	-6.38034	3.82255e-10	2.77765e-09	12.6544
HSPA8P7	-1.38529	-3.37885	-6.37864	3.8622e-10	2.80474e-09	12.6521
RPL7AP10	-1.13451	-2.09798	-6.37653	3.91195e-10	2.83649e-09	12.639
RPS27AP13	-1.0662	-4.71623	-6.36824	4.11372e-10	2.97183e-09	12.5846
ANKRD20A9P	-1.32354	-3.14093	-6.36691	4.14698e-10	2.99403e-09	12.5843
BOLA3P3	-1.14364	-4.46057	-6.36531	4.18731e-10	3.01852e-09	12.5689
CEP295NL	-1.49069	0.702557	-6.3636	4.23086e-10	3.04527e-09	12.468
AC023232.1	-1.02404	-4.23606	-6.3623	4.26442e-10	3.06661e-09	12.5526
HSPE1P3	-1.70994	-1.72208	-6.36138	4.28811e-10	3.08177e-09	12.5474
BX276092.1	-1.01486	-4.99329	-6.35868	4.35869e-10	3.12963e-09	12.5273
AL080243.4	-1.93773	-0.354788	-6.35552	4.44284e-10	3.18327e-09	12.4785
RP11-56A10.1	-1.35363	-2.32348	-6.35512	4.45373e-10	3.18914e-09	12.5154
AC025162.1	-1.02557	-4.74163	-6.35422	4.47797e-10	3.20552e-09	12.5028
RPL22P13	-1.10241	-4.57045	-6.35216	4.53405e-10	3.24468e-09	12.4917
RPL7P23	-2.02646	-0.0553895	-6.35135	4.55641e-10	3.25871e-09	12.4408
TNPO1P2	-1.36218	-3.11376	-6.34978	4.59994e-10	3.28585e-09	12.4846
HMGN2P5	-2.46669	0.947956	-6.34907	4.61974e-10	3.29899e-09	12.3659
SUDS3P1	-1.09721	-0.724421	-6.3485	4.63553e-10	3.30927e-09	12.4514
AC009299.2	-1.18592	-1.59118	-6.34783	4.65451e-10	3.32081e-09	12.4675
SNORA20	-1.82935	-1.27613	-6.34537	4.72415e-10	3.36337e-09	12.4441
CYP51A1P2	-1.01289	-0.515497	-6.34296	4.79346e-10	3.40963e-09	12.4124
TNNT1	-1.47895	1.99444	-6.34216	4.81658e-10	3.42504e-09	12.2319
SPRR2B	-1.05609	-4.69349	-6.34035	4.86944e-10	3.45742e-09	12.4223
RHEBP1	-1.87411	-1.89607	-6.34005	4.87853e-10	3.46283e-09	12.4243
NPIPB4	-1.45637	3.88374	-6.33949	4.89504e-10	3.47351e-09	11.9984
Z99496.1	-1.47839	-3.26741	-6.33937	4.89833e-10	3.4748e-09	12.4232
PCDHGC5	-1.38234	0.979939	-6.33926	4.90163e-10	3.47609e-09	12.3058
GPX1P1	-1.30549	0.814536	-6.33773	4.94729e-10	3.5032e-09	12.309
AL136418.3	-1.47276	-1.64264	-6.33641	4.98669e-10	3.52792e-09	12.4013
ANKRD18A	-1.06099	3.04777	-6.33352	5.07436e-10	3.58565e-09	12.0614
GGT3P	-1.54693	-2.8941	-6.3334	5.0781e-10	3.58721e-09	12.3898
AC007952.3	-1.00467	-4.643	-6.33323	5.08323e-10	3.58977e-09	12.3812
AC133919.2	-1.76779	-1.28854	-6.33079	5.15867e-10	3.63651e-09	12.3618
RNU6-942P	-1.12386	-4.41231	-6.32947	5.19992e-10	3.66121e-09	12.3607
RN7SKP219	-1.0346	-4.60544	-6.32729	5.26878e-10	3.70858e-09	12.3469
AC107016.1	-1.05252	-4.6028	-6.327	5.27808e-10	3.71291e-09	12.3452
AC012667.1	-1.18557	-4.6518	-6.32585	5.31482e-10	3.73542e-09	12.3382
AL138752.2	-2.42826	-1.29546	-6.32414	5.36971e-10	3.77175e-09	12.3224
CNOT6LP1	-1.17617	-2.30342	-6.32343	5.39289e-10	3.78465e-09	12.3311
AC092747.2	-1.1355	-1.82432	-6.32169	5.44955e-10	3.821e-09	12.3184
OR2V2	-1.27822	-4.75155	-6.32061	5.48521e-10	3.84146e-09	12.3072
RNU7-170P	-1.0343	-4.69468	-6.32066	5.48337e-10	3.84146e-09	12.308
AL353997.1	-1.022	-5.06068	-6.32017	5.49984e-10	3.8494e-09	12.303
AC131235.2	-2.00125	-0.43251	-6.31849	5.5557e-10	3.88398e-09	12.2659
AC078950.1	-1.05878	-4.37394	-6.31728	5.59634e-10	3.91114e-09	12.2902
H2BC18	-1.57861	4.16614	-6.31693	5.60789e-10	3.91805e-09	11.8351
FABP5P7	-2.00599	-1.23854	-6.31344	5.72691e-10	3.9941e-09	12.2605
AC027808.2	-1.23244	-2.09436	-6.31081	5.81843e-10	4.04597e-09	12.257
AC026894.3	-1.0382	-4.18709	-6.31043	5.83181e-10	4.05408e-09	12.2516
SNORD5	-1.18641	-4.63381	-6.30974	5.85612e-10	4.06978e-09	12.245
AL157938.2	-1.65159	-2.46245	-6.30956	5.86225e-10	4.07284e-09	12.2513
AC106799.2	-1.06298	-4.64171	-6.30919	5.87534e-10	4.08073e-09	12.2418
PSME2P2	-1.75659	0.0317689	-6.30836	5.90466e-10	4.09868e-09	12.1862
RPL21P3	-1.1991	-2.60928	-6.30542	6.01008e-10	4.16328e-09	12.2283
AC090673.1	-1.03094	-4.35615	-6.30231	6.12337e-10	4.2343e-09	12.2037
AL136126.1	-1.32271	-1.97379	-6.30202	6.13427e-10	4.24059e-09	12.2059
FMO6P	-1.26459	-3.27181	-6.29901	6.24621e-10	4.31039e-09	12.1897
AC007533.2	-1.09358	-4.17121	-6.2984	6.26911e-10	4.32367e-09	12.1821
IFNK	-1.75535	-3.26118	-6.29746	6.30436e-10	4.34544e-09	12.1796
HMGN1P38	-1.78075	-0.392318	-6.29735	6.30849e-10	4.34702e-09	12.1413
AC016822.1	-1.00096	-4.70334	-6.2957	6.37134e-10	4.38599e-09	12.1635
ST13P13	-1.27875	-3.4611	-6.29558	6.37588e-10	4.38705e-09	12.1694
LIN28B	-1.0694	-4.3759	-6.29265	6.48911e-10	4.45715e-09	12.1477
OR7E12P	-1.18944	-2.60225	-6.29254	6.49341e-10	4.45881e-09	12.1538
PDSS1P1	-1.64931	-2.73261	-6.29234	6.50107e-10	4.46277e-09	12.1503
MAP3K19	-1.11748	-2.05243	-6.29158	6.53099e-10	4.4807e-09	12.1459
AL513523.6	-1.01378	-4.69925	-6.28984	6.59947e-10	4.52636e-09	12.1296
RHEBP2	-1.62185	-0.909877	-6.28925	6.62301e-10	4.53855e-09	12.1133
GLTPP1	-1.08396	-4.6355	-6.28808	6.66942e-10	4.56903e-09	12.1198
TRPC5	-1.13372	-3.52712	-6.28786	6.67826e-10	4.57243e-09	12.1246
RPS3AP5	-2.06369	0.00844407	-6.28488	6.79881e-10	4.64957e-09	12.0506
NUS1P1	-1.17403	-0.512136	-6.28475	6.80406e-10	4.65046e-09	12.0738
MIR671	-1.10825	-4.6584	-6.28477	6.80329e-10	4.65046e-09	12.1005
BX276092.2	-1.00714	-4.97202	-6.28445	6.8164e-10	4.65619e-09	12.0969
AL356535.1	-1.55102	-1.64913	-6.28388	6.83948e-10	4.6679e-09	12.0973
AC008620.2	-1.25372	-4.62833	-6.2811	6.95459e-10	4.74372e-09	12.0795
RNU6ATAC30P	-1.06088	-4.80478	-6.28087	6.96424e-10	4.74893e-09	12.0772
AC104852.1	-1.51072	-2.00247	-6.27996	7.00214e-10	4.77064e-09	12.0762
AL163636.2	-1.46087	-1.94325	-6.27254	7.32045e-10	4.96171e-09	12.0351
AC010261.2	-1.10996	-3.19438	-6.26688	7.57261e-10	5.12084e-09	12.0051
AC068385.1	-1.06419	-4.65762	-6.26046	7.86871e-10	5.29981e-09	11.9605
AC018797.2	-1.75296	-2.38839	-6.26012	7.88453e-10	5.30895e-09	11.9614
SPAG5-AS1	-1.49568	1.15534	-6.25808	7.98124e-10	5.3664e-09	11.8199
AC093535.1	-1.27262	-1.30016	-6.25759	8.00484e-10	5.37921e-09	11.9404
SEC63P1	-1.02496	0.58969	-6.25548	8.10616e-10	5.44264e-09	11.8474
AC024940.3	-1.88504	0.7099	-6.25401	8.1777e-10	5.48755e-09	11.8298
POU5F1P4	-1.83997	-2.13728	-6.25294	8.23e-10	5.51637e-09	11.9169
KRT83	-1.01408	-3.33639	-6.25159	8.2968e-10	5.55799e-09	11.9167
RGPD1	-2.06342	-0.352652	-6.24475	8.6426e-10	5.77027e-09	11.8333
HES7	-1.02859	-2.8534	-6.24474	8.64306e-10	5.77027e-09	11.8789
KCNJ13	-1.64989	-0.895986	-6.23911	8.9377e-10	5.9535e-09	11.8178
AC244107.1	-1.17169	-4.47633	-6.23725	9.0377e-10	6.00844e-09	11.8283
BMS1P12	-1.37115	-4.1631	-6.23621	9.09342e-10	6.04358e-09	11.8242
DDX11L1	-1.23663	-4.2271	-6.23288	9.27596e-10	6.14585e-09	11.8047
C1DP1	-1.29972	-1.96346	-6.2317	9.34118e-10	6.18385e-09	11.8011
OCM2	-1.03966	-4.63291	-6.22451	9.74971e-10	6.42723e-09	11.7545
RLBP1	-1.13895	-3.02219	-6.22411	9.77277e-10	6.44064e-09	11.7602
TMEM262	-1.52032	0.114267	-6.22323	9.82426e-10	6.46734e-09	11.6903
LRRC9	-1.09518	-2.47743	-6.22307	9.83351e-10	6.47162e-09	11.7546
SLC5A2	-1.34198	0.713342	-6.22286	9.8456e-10	6.47597e-09	11.6506
HIST2H2BC	-1.05374	-0.836967	-6.22188	9.90345e-10	6.51039e-09	11.7242
PRB2	-1.37634	-2.21858	-6.2215	9.92581e-10	6.52327e-09	11.7436
POM121B	-1.77578	0.16455	-6.2213	9.93741e-10	6.52907e-09	11.6759
MEGF11	-1.09611	0.260769	-6.22078	9.96802e-10	6.54736e-09	11.6678
AC092957.1	-1.04916	-4.6287	-6.22001	1.00138e-09	6.57376e-09	11.7288
RPL30P4	-1.68574	-2.82369	-6.2165	1.02252e-09	6.69952e-09	11.7165
RPS29P12	-1.4687	-3.67016	-6.2165	1.0225e-09	6.69952e-09	11.714
HSP90AB3P	-1.81458	1.26798	-6.21531	1.02974e-09	6.7356e-09	11.5642
API5P2	-1.52296	-2.2093	-6.21391	1.03834e-09	6.78805e-09	11.699
PPIAP29	-2.27252	0.813542	-6.2133	1.0421e-09	6.80884e-09	11.5881
LDHBP2	-1.30602	-3.95204	-6.21301	1.04392e-09	6.81889e-09	11.6927
AC114812.1	-1.15116	-4.2935	-6.2114	1.05392e-09	6.8785e-09	11.6815
EEF1A1P4	-1.17787	0.854525	-6.21119	1.05524e-09	6.88328e-09	11.573
AC104339.1	-1.39827	-3.0247	-6.20752	1.07852e-09	7.02156e-09	11.6653
MYH2	-1.28826	-2.62492	-6.20638	1.08581e-09	7.06314e-09	11.6588
FRG1JP	-1.19523	0.777417	-6.20569	1.09025e-09	7.08423e-09	11.5474
AC005828.1	-1.00992	-4.46372	-6.20547	1.09171e-09	7.08832e-09	11.6467
HSP90AA2P	-1.77973	1.73807	-6.20199	1.11449e-09	7.22379e-09	11.4463
GRTP1-AS1	-1.18476	-1.99134	-6.19814	1.14021e-09	7.37229e-09	11.61
AL513534.1	-1.05026	-4.61254	-6.19665	1.1503e-09	7.42736e-09	11.5955
TSBP1	-1.78175	-3.01553	-6.19475	1.16335e-09	7.50545e-09	11.5921
SNORA1	-1.17771	-4.61738	-6.19457	1.16455e-09	7.51116e-09	11.5836
TATDN2P2	-1.28411	0.376613	-6.19381	1.16984e-09	7.53907e-09	11.5056
OR2V1	-1.26312	-4.69016	-6.19241	1.17956e-09	7.5934e-09	11.5708
EIF1P3	-1.05884	-3.26444	-6.19062	1.19211e-09	7.67001e-09	11.5686
OR7E37P	-1.21393	-4.3861	-6.18564	1.22779e-09	7.86955e-09	11.5341
ATP5MC2P4	-1.24107	-3.51141	-6.18537	1.22978e-09	7.88013e-09	11.5375
TRPV1	-1.27988	0.478564	-6.18448	1.23624e-09	7.91507e-09	11.446
AC114728.1	-1.92419	-1.50968	-6.18111	1.26116e-09	8.05713e-09	11.5058
AL161626.1	-1.682	-3.58684	-6.18097	1.26217e-09	8.05924e-09	11.5118
RNU2-58P	-1.08569	-4.48421	-6.18024	1.26766e-09	8.08774e-09	11.5028
SNORA33	-1.74989	-0.431635	-6.17611	1.29897e-09	8.26736e-09	11.4472
TYRO3P	-1.80898	-0.226225	-6.17456	1.31091e-09	8.33212e-09	11.4252
SNORD89	-1.56751	-0.814774	-6.17402	1.31509e-09	8.35644e-09	11.4413
AL139811.1	-1.23838	-2.25171	-6.16686	1.37192e-09	8.69175e-09	11.4322
AC243562.2	-1.1353	-1.66317	-6.16182	1.41329e-09	8.92583e-09	11.3996
EZR-AS1	-1.13932	-3.60743	-6.16052	1.42419e-09	8.98434e-09	11.3959
FOXD1	-1.44449	0.835743	-6.16047	1.42462e-09	8.98463e-09	11.2844
DDX18P1	-1.48724	-1.82283	-6.15759	1.44904e-09	9.12889e-09	11.3726
AP006296.1	-1.28602	-2.79779	-6.15652	1.4582e-09	9.1817e-09	11.376
AL136038.4	-1.0694	-4.65626	-6.15623	1.46069e-09	9.19247e-09	11.3655
HMGN2P28	-1.23019	-1.62853	-6.15536	1.46816e-09	9.23454e-09	11.3611
KRT16P4	-1.06908	-4.78964	-6.15404	1.4797e-09	9.29722e-09	11.3522
AC127459.1	-1.03566	-4.6487	-6.15393	1.48062e-09	9.29842e-09	11.3525
AL451070.1	-1.2693	-3.80426	-6.15175	1.49972e-09	9.40295e-09	11.3452
AC009927.1	-1.71046	-1.13207	-6.15024	1.51315e-09	9.47958e-09	11.3141
ANKRD18B	-1.23051	-0.349325	-6.14846	1.5291e-09	9.57441e-09	11.287
AL049779.1	-1.94807	-1.9289	-6.14363	1.57319e-09	9.827e-09	11.2986
AC007318.1	-2.02132	0.510978	-6.13976	1.60947e-09	1.0035e-08	11.1891
AL034379.1	-1.34704	-1.86923	-6.13979	1.60913e-09	1.0035e-08	11.2774
PADI1	-1.62956	4.25304	-6.13778	1.62828e-09	1.01309e-08	10.788
RPL22P3	-1.30769	-2.41	-6.135	1.65512e-09	1.02789e-08	11.2539
AC092747.1	-1.03739	-4.55248	-6.13116	1.69285e-09	1.04801e-08	11.2243
GCSHP5	-2.0472	-1.50222	-6.129	1.71443e-09	1.05998e-08	11.2099
AC008264.1	-1.42986	-3.59714	-6.12595	1.74546e-09	1.07747e-08	11.2004
AC091874.2	-1.22993	-4.77729	-6.12417	1.76376e-09	1.08743e-08	11.1833
MORF4L1P3	-1.61907	-2.38746	-6.11962	1.81146e-09	1.115e-08	11.1629
SRMP2	-1.03868	-4.21206	-6.11864	1.822e-09	1.1209e-08	11.1557
RPS3AP47	-1.6783	0.122664	-6.1166	1.84392e-09	1.13232e-08	11.0823
PLCZ1	-1.61396	-2.20551	-6.11616	1.84862e-09	1.13416e-08	11.1452
GPR22	-1.75594	-1.91289	-6.1157	1.85362e-09	1.1368e-08	11.1349
PSG1	-1.26747	-3.87575	-6.11524	1.85864e-09	1.13929e-08	11.1385
AC025518.1	-1.44486	-2.92925	-6.11475	1.86394e-09	1.14224e-08	11.1397
FOXO1B	-1.22361	-4.749	-6.11333	1.87952e-09	1.15089e-08	11.1224
AL590440.1	-1.01201	-4.71271	-6.11141	1.90086e-09	1.16366e-08	11.1119
AC099560.2	-2.49191	-0.0331084	-6.11108	1.90453e-09	1.16529e-08	11.0581
AC122108.2	-1.12826	-4.60946	-6.10882	1.92993e-09	1.17894e-08	11.0979
UGT1A5	-2.17149	-1.29677	-6.10668	1.95426e-09	1.19263e-08	11.0752
RPL31P49	-1.58598	-2.6138	-6.10546	1.96819e-09	1.19989e-08	11.0875
MIR941-1	-1.95615	-2.61335	-6.09839	2.0513e-09	1.24669e-08	11.0416
COL7A1	-1.23041	6.00836	-6.09823	2.0533e-09	1.24759e-08	10.4263
SLC10A1	-1.03138	-2.2053	-6.0975	2.06205e-09	1.25257e-08	11.0419
SNORD56	-1.1285	-4.61221	-6.09572	2.08365e-09	1.2644e-08	11.0242
PSMD12P	-1.19159	-4.23408	-6.09433	2.1006e-09	1.27403e-08	11.0188
AC125388.1	-1.09027	-4.64566	-6.09098	2.14213e-09	1.29777e-08	10.9974
AL136982.2	-1.10452	-4.61793	-6.08972	2.158e-09	1.30648e-08	10.9905
AL590632.1	-1.15248	-4.1631	-6.08701	2.19239e-09	1.32561e-08	10.9781
AC027808.1	-1.50369	-3.02095	-6.08518	2.21598e-09	1.33884e-08	10.9732
EEF1B2P3	-2.0871	1.19853	-6.0827	2.24822e-09	1.35589e-08	10.8146
AC090695.2	-1.10953	-2.32526	-6.08041	2.27855e-09	1.37383e-08	10.9462
SPATA16	-1.10327	-3.9781	-6.07847	2.30439e-09	1.38764e-08	10.9314
UGT1A9	-1.9622	-0.416933	-6.07714	2.32242e-09	1.39671e-08	10.8824
FAM207BP	-1.11768	-3.08509	-6.07705	2.32367e-09	1.3971e-08	10.928
AC004945.1	-1.03234	-5.01037	-6.07654	2.33055e-09	1.40088e-08	10.9141
AC015971.1	-1.46306	-1.55116	-6.07626	2.3343e-09	1.40242e-08	10.9155
C10orf113	-1.56919	-2.24583	-6.07595	2.33858e-09	1.40428e-08	10.9174
RPL23AP25	-1.23243	-2.41564	-6.07146	2.40064e-09	1.43825e-08	10.8968
RNU6-283P	-1.05157	-4.69851	-6.07097	2.40747e-09	1.44161e-08	10.8849
AC211433.1	-1.68884	-1.60078	-6.06822	2.44631e-09	1.46264e-08	10.8708
AL365273.1	-1.39577	-3.97353	-6.06806	2.44867e-09	1.46331e-08	10.873
TP53TG5	-1.11836	-0.670273	-6.06809	2.44816e-09	1.46331e-08	10.8472
ZAR1	-1.56963	-3.44195	-6.06701	2.46358e-09	1.47185e-08	10.87
AP002433.1	-1.55008	-3.89913	-6.06612	2.4765e-09	1.47769e-08	10.8626
ARHGAP42P1	-1.10466	-4.32936	-6.06535	2.48756e-09	1.48392e-08	10.8558
SDHCP4	-1.10914	-3.752	-6.06093	2.55246e-09	1.52148e-08	10.8345
SCARNA3	-1.6503	-2.33607	-6.05916	2.57875e-09	1.53521e-08	10.8251
RP1	-1.40649	-0.467898	-6.05873	2.58525e-09	1.53869e-08	10.7845
HNRNPA1P40	-1.42919	-1.33805	-6.05768	2.60116e-09	1.54699e-08	10.8048
AC023157.1	-1.28749	-2.32833	-6.05749	2.60398e-09	1.54827e-08	10.8182
SNORD104	-1.82111	-0.454752	-6.05511	2.64021e-09	1.56784e-08	10.7646
AC026461.2	-1.08079	-4.67734	-6.05467	2.64704e-09	1.5715e-08	10.7938
AC096741.1	-1.13574	-4.13372	-6.05147	2.69675e-09	1.599e-08	10.7794
POTEI	-1.50429	-1.01998	-6.04962	2.72581e-09	1.6146e-08	10.7523
FAM91A3P	-1.38492	-2.43054	-6.04633	2.77844e-09	1.6429e-08	10.7561
AC138811.1	-1.68093	-3.33161	-6.04619	2.78081e-09	1.64354e-08	10.754
NUTM2B	-1.15244	0.419726	-6.04333	2.82734e-09	1.66972e-08	10.6509
AL662795.1	-1.08029	-4.66524	-6.04198	2.84952e-09	1.68198e-08	10.7231
AC025678.2	-1.41514	-4.23995	-6.04187	2.85137e-09	1.68222e-08	10.7251
FREM3	-1.17467	-2.81894	-6.04189	2.85102e-09	1.68222e-08	10.7319
SEPTIN7P3	-1.11337	-3.80488	-6.04078	2.86939e-09	1.69201e-08	10.7218
AC120036.1	-1.88972	-3.08995	-6.03807	2.91491e-09	1.71756e-08	10.7094
RBBP4P1	-1.05312	0.203436	-6.03777	2.92002e-09	1.71928e-08	10.6338
HNRNPA1P2	-1.16609	-3.0663	-6.03691	2.93458e-09	1.72699e-08	10.7038
EGFR-AS1	-1.17074	-1.68327	-6.03291	3.00346e-09	1.76533e-08	10.6747
AL121869.1	-1.21448	-4.56952	-6.02942	3.06486e-09	1.79784e-08	10.6536
ANKRD18CP	-1.56193	-1.28557	-6.02899	3.07253e-09	1.80188e-08	10.6456
SNORD36A	-1.19615	-4.5636	-6.02734	3.10195e-09	1.81823e-08	10.6421
AC004980.2	-1.13544	-0.859769	-6.02595	3.12699e-09	1.832e-08	10.6171
C4B-AS1	-1.05268	-4.65794	-6.02273	3.18593e-09	1.86329e-08	10.6159
AC002350.1	-1.18332	-4.56731	-6.01897	3.25591e-09	1.89998e-08	10.5956
AC108479.1	-1.52746	-3.31744	-6.01869	3.26134e-09	1.90268e-08	10.6012
AC024569.1	-1.09263	-4.54195	-6.01691	3.29498e-09	1.92088e-08	10.5843
AL355802.1	-1.74934	0.371839	-6.01659	3.30116e-09	1.92353e-08	10.5054
AL606534.2	-1.11104	-4.54769	-6.01605	3.31143e-09	1.92808e-08	10.5795
SNORA5C	-1.04136	-0.658221	-6.0159	3.31429e-09	1.92927e-08	10.5533
AC011405.1	-1.17172	-2.60398	-6.01575	3.31713e-09	1.93045e-08	10.5867
SULT6B1	-1.01507	-4.5399	-6.01319	3.36669e-09	1.95688e-08	10.5637
RPS2P7	-1.79932	-0.564783	-6.00841	3.4609e-09	2.00669e-08	10.5092
BAGE2	-1.57199	-2.34069	-6.00574	3.51467e-09	2.03537e-08	10.5288
KRT18P42	-1.22712	-3.98304	-6.00517	3.52638e-09	2.04115e-08	10.5227
AC016722.2	-1.90621	-1.01592	-6.00355	3.55957e-09	2.05834e-08	10.4975
RPSAP61	-1.55803	-1.77788	-6.00266	3.5779e-09	2.06741e-08	10.5085
PKD1L2	-1.13444	0.0578177	-5.99227	3.79883e-09	2.18757e-08	10.3897
NANOGP2	-1.96947	-2.83771	-5.99215	3.80151e-09	2.18858e-08	10.4499
FUNDC2P1	-1.07361	-2.10378	-5.99111	3.82441e-09	2.20069e-08	10.4486
NPM1P46	-1.25386	-1.42672	-5.98716	3.91229e-09	2.24797e-08	10.4173
AL365436.1	-1.14487	-0.358619	-5.98687	3.91891e-09	2.25123e-08	10.3785
QRSL1P3	-1.72789	-3.00898	-5.98589	3.94107e-09	2.2623e-08	10.4179
C2orf48	-1.10721	-0.842282	-5.98392	3.986e-09	2.2842e-08	10.3845
AC020659.2	-1.15408	-4.16515	-5.98168	4.03776e-09	2.31274e-08	10.3916
AC068490.2	-1.03625	-4.67507	-5.9793	4.09355e-09	2.34015e-08	10.3751
DDX3P1	-1.71623	-1.20403	-5.97704	4.14705e-09	2.36901e-08	10.3449
CCDC73	-1.8177	-0.363357	-5.97606	4.17049e-09	2.37952e-08	10.321
NBEAL1	-1.0945	6.40306	-5.97578	4.17707e-09	2.3827e-08	9.71681
HNRNPA1P3	-1.59826	-3.21288	-5.9756	4.18152e-09	2.38466e-08	10.3619
UGT1A7	-1.92451	-0.217403	-5.9747	4.20318e-09	2.39528e-08	10.3023
MYH13	-1.07457	-1.84529	-5.97456	4.20661e-09	2.39665e-08	10.354
FGFR3P1	-1.03443	-4.68858	-5.97319	4.23997e-09	2.41449e-08	10.3412
DTD1-AS1	-1.07813	-4.47786	-5.97266	4.25281e-09	2.42063e-08	10.3397
RNU6-1036P	-1.19774	-4.78192	-5.97182	4.2733e-09	2.43112e-08	10.333
AC233279.1	-1.39323	-3.72058	-5.96601	4.41841e-09	2.50585e-08	10.3078
AC133555.4	-1.45175	-3.97681	-5.96589	4.42144e-09	2.50694e-08	10.3055
XDH	-1.10883	5.34334	-5.96421	4.46445e-09	2.52767e-08	9.71134
AC109460.4	-1.12333	-4.60682	-5.96334	4.48679e-09	2.5385e-08	10.2874
SNORD21	-1.17992	-4.56002	-5.96312	4.49231e-09	2.54101e-08	10.2865
ABHD1	-1.10391	-0.412018	-5.96211	4.51848e-09	2.55398e-08	10.247
ATP8A2P2	-1.26047	-3.48786	-5.96161	4.53141e-09	2.56067e-08	10.2846
TUBB8P1	-1.35278	-2.71309	-5.96146	4.5355e-09	2.56237e-08	10.2856
WDR88	-1.0695	-0.671908	-5.95937	4.59023e-09	2.58895e-08	10.2422
AC005840.3	-1.21141	-2.39446	-5.9584	4.61589e-09	2.60218e-08	10.269
AL451074.1	-1.17588	-4.5845	-5.95699	4.65333e-09	2.62203e-08	10.2525
PCDHGC4	-1.43626	1.01611	-5.95578	4.68561e-09	2.6377e-08	10.1196
RPS24P7	-1.09947	-3.50749	-5.9531	4.75817e-09	2.6728e-08	10.238
LDHAL6B	-1.56919	-0.982127	-5.94576	4.96271e-09	2.78041e-08	10.1681
RGPD3	-1.57955	0.903762	-5.94123	5.09297e-09	2.84529e-08	10.0482
RPL9P7	-2.43118	0.0095023	-5.94045	5.1157e-09	2.85663e-08	10.1045
PSMD10P1	-1.23156	-1.39382	-5.94037	5.11814e-09	2.85731e-08	10.1562
H2AZP2	-1.20272	-4.19495	-5.93969	5.13812e-09	2.86779e-08	10.16
SNORD68	-1.28671	-4.49002	-5.93053	5.41443e-09	3.01487e-08	10.1077
AL591767.2	-1.01826	-4.66122	-5.92995	5.43243e-09	3.02347e-08	10.1035
RPL12P4	-2.02049	1.00111	-5.9262	5.55007e-09	3.08385e-08	9.95742
AC010245.1	-1.09876	-4.61119	-5.92458	5.60179e-09	3.10966e-08	10.0743
SERPINE3	-1.29408	-1.74472	-5.92443	5.60652e-09	3.11155e-08	10.0772
RPL7AP66	-1.79869	-0.348564	-5.92082	5.72329e-09	3.16741e-08	10.0159
RPS15AP24	-1.52987	-2.10495	-5.92061	5.73022e-09	3.17051e-08	10.0598
KRT78	-1.04812	-2.25088	-5.92046	5.73487e-09	3.17233e-08	10.0606
FANCD2OS	-1.42983	-2.52472	-5.91981	5.75633e-09	3.18346e-08	10.0574
SNORD88C	-1.08548	-4.63227	-5.91954	5.76519e-09	3.18686e-08	10.0466
RPSAP4	-1.5676	-2.43392	-5.91645	5.86788e-09	3.23907e-08	10.0385
AC025458.1	-1.23858	-3.18452	-5.91332	5.97336e-09	3.29058e-08	10.0212
AL807761.2	-1.11953	-2.86746	-5.9127	5.99466e-09	3.30133e-08	10.0189
TIMM23B	-1.03818	3.66181	-5.91057	6.06769e-09	3.33843e-08	9.57528
CGB2	-1.12973	-4.13528	-5.91032	6.07644e-09	3.34169e-08	9.99945
AC023509.2	-1.31751	-3.0433	-5.90891	6.12543e-09	3.36421e-08	9.99747
AC074050.3	-1.12608	-4.58881	-5.9089	6.12587e-09	3.36421e-08	9.98858
AL133453.1	-1.08439	-4.61444	-5.90691	6.19577e-09	3.39702e-08	9.97754
FLNB-AS1	-1.5484	1.113	-5.90424	6.29044e-09	3.44332e-08	9.82696
TAB3-AS2	-1.01219	-4.67536	-5.90363	6.31235e-09	3.45371e-08	9.95929
AC027088.1	-1.01675	-4.66706	-5.90144	6.39184e-09	3.49234e-08	9.94733
CGB7	-1.09814	-0.294757	-5.90138	6.3938e-09	3.4926e-08	9.90711
H2BC19P	-1.03106	-0.942117	-5.90046	6.4274e-09	3.50852e-08	9.9287
ARL2BPP2	-1.01848	-4.74514	-5.89792	6.5211e-09	3.54981e-08	9.92759
AC239809.1	-1.06502	-4.59245	-5.89768	6.52974e-09	3.55369e-08	9.92732
LINC02755	-1.07816	-4.59706	-5.89698	6.55585e-09	3.56543e-08	9.92345
ZDHHC20P2	-1.01893	-4.68034	-5.89626	6.58274e-09	3.57923e-08	9.919
UGT1A4	-2.05174	-1.02162	-5.89621	6.58485e-09	3.5793e-08	9.90101
MIR34AHG	-1.03482	-1.08284	-5.89487	6.63526e-09	3.60447e-08	9.90156
AP001107.6	-1.64916	-2.57124	-5.89278	6.71458e-09	3.6442e-08	9.90943
PITRM1-AS1	-1.07119	0.495323	-5.89208	6.74112e-09	3.65692e-08	9.80923
AC007000.1	-1.01093	-4.67259	-5.88684	6.94506e-09	3.75632e-08	9.86764
AC022413.1	-1.18494	-4.73478	-5.88678	6.94717e-09	3.7566e-08	9.86681
C4A-AS1	-1.05365	-4.63475	-5.88595	6.98015e-09	3.77184e-08	9.86303
MIR16-2	-1.10012	-4.59572	-5.8843	7.04574e-09	3.80466e-08	9.85429
SCARNA7	-2.68899	3.79095	-5.88177	7.14793e-09	3.85632e-08	9.41204
Z83844.2	-1.34863	-2.70003	-5.87973	7.23095e-09	3.89398e-08	9.83898
PVRIG2P	-1.12924	-4.55852	-5.87744	7.32567e-09	3.93959e-08	9.81715
KRT18P25	-1.2096	-3.05439	-5.87729	7.33197e-09	3.94029e-08	9.82523
TPT1P4	-1.34525	-0.515192	-5.87687	7.34922e-09	3.94686e-08	9.78385
AC026271.1	-1.66064	0.656579	-5.87664	7.35884e-09	3.95112e-08	9.71211
AC107016.2	-1.00867	-4.71358	-5.87534	7.41328e-09	3.97583e-08	9.80475
NDUFA9P1	-1.39322	-1.13536	-5.87123	7.58802e-09	4.06216e-08	9.77019
AP002892.1	-1.16692	-4.47811	-5.8698	7.64985e-09	4.09062e-08	9.77615
AC010619.1	-1.02087	-4.48656	-5.86964	7.65707e-09	4.09354e-08	9.77525
RNF5P1	-1.17242	-0.761481	-5.86942	7.66645e-09	4.09671e-08	9.75261
PSMA6P2	-1.19858	-3.94507	-5.86901	7.68411e-09	4.10521e-08	9.77548
RPL21P2	-1.28942	-3.30538	-5.86825	7.71742e-09	4.12114e-08	9.77499
SYCP3	-1.25028	0.048796	-5.86821	7.71938e-09	4.12125e-08	9.70695
KRT125P	-1.01218	-4.73205	-5.86801	7.72778e-09	4.1248e-08	9.76476
USP17L13	-1.11873	-4.60582	-5.86739	7.75493e-09	4.13742e-08	9.76219
ANKUB1	-1.99679	-2.26912	-5.86735	7.75677e-09	4.13747e-08	9.76935
NDUFB4P12	-1.49125	-3.3869	-5.86707	7.76908e-09	4.1431e-08	9.76804
RPS13P2	-1.96603	0.0995575	-5.86697	7.77368e-09	4.14462e-08	9.69675
MIR1825	-1.15194	-4.56479	-5.86097	8.04205e-09	4.27417e-08	9.72758
AF107885.2	-1.04572	-4.46214	-5.86054	8.06178e-09	4.28273e-08	9.726
KHSRPP1	-1.01535	-3.05687	-5.85881	8.14114e-09	4.31905e-08	9.72485
RP11-94P11.4	-1.01046	-4.47295	-5.85822	8.1684e-09	4.33059e-08	9.71333
PCDHGA8	-1.54062	0.970628	-5.85644	8.25089e-09	4.36941e-08	9.57716
IDI2-AS1	-1.73603	-1.87247	-5.85442	8.34564e-09	4.41464e-08	9.69656
SNORD48	-1.00864	-4.46423	-5.85225	8.44896e-09	4.46328e-08	9.681
AC116493.1	-1.18153	-4.334	-5.85185	8.46779e-09	4.47223e-08	9.6797
AC099677.1	-1.35036	-0.697188	-5.84025	9.04138e-09	4.7507e-08	9.58687
AL035458.2	-1.87938	-1.94774	-5.83921	9.09471e-09	4.77447e-08	9.61469
IL36G	-1.01142	-3.00466	-5.83843	9.13458e-09	4.79327e-08	9.61467
AC114402.2	-1.76453	-2.57569	-5.8328	9.4292e-09	4.9325e-08	9.5783
PTMAP2	-1.89573	1.52029	-5.83091	9.53052e-09	4.98108e-08	9.39001
AL359955.1	-1.60357	-1.6978	-5.82174	1.00354e-08	5.22529e-08	9.51586
RPL37P23	-2.1198	-1.58309	-5.82128	1.00615e-08	5.23769e-08	9.51232
GOLGA6L4	-1.40824	0.517703	-5.82105	1.00743e-08	5.24319e-08	9.41935
UBQLN1P1	-1.04528	-4.66976	-5.81823	1.02358e-08	5.31789e-08	9.49554
AC211486.2	-1.13282	-4.5688	-5.81798	1.02499e-08	5.32404e-08	9.49487
AC016766.1	-1.05141	-4.59327	-5.81759	1.02727e-08	5.33351e-08	9.49262
AC026333.3	-1.02964	-4.42472	-5.81411	1.04755e-08	5.4233e-08	9.47506
RPL34P6	-1.13754	-2.78847	-5.81317	1.05308e-08	5.45072e-08	9.47879
CTSL3P	-1.10618	-4.01724	-5.81231	1.0582e-08	5.47002e-08	9.46818
FAM157A	-1.34936	-0.438926	-5.81129	1.06431e-08	5.49559e-08	9.41919
POTEKP	-1.45053	-1.17762	-5.81019	1.07091e-08	5.52361e-08	9.44034
RPS23P8	-2.31872	0.745347	-5.80996	1.07228e-08	5.52946e-08	9.34221
HNRNPA3P7	-1.55621	-2.13216	-5.80875	1.07961e-08	5.56608e-08	9.44767
PBOV1	-1.33288	-3.27905	-5.80643	1.09374e-08	5.63524e-08	9.44031
SNORD60	-1.2726	-2.09122	-5.8005	1.13076e-08	5.80695e-08	9.40834
AP005018.2	-1.37835	-1.50325	-5.79966	1.13613e-08	5.82942e-08	9.39508
AC145285.4	-2.21083	-2.77097	-5.79815	1.14579e-08	5.87519e-08	9.39621
RPS26P55	-1.00236	-4.32733	-5.79518	1.16503e-08	5.96864e-08	9.37384
TMEM14EP	-1.89038	-2.10973	-5.7947	1.16819e-08	5.98223e-08	9.36594
AP002812.5	-1.04449	-2.131	-5.78931	1.20401e-08	6.15361e-08	9.34897
KRT18P56	-1.11114	-4.34216	-5.7851	1.23269e-08	6.29067e-08	9.31958
AL122020.1	-1.74596	-1.25633	-5.7836	1.24312e-08	6.34252e-08	9.30367
AC104619.3	-1.00913	-0.107587	-5.78248	1.25096e-08	6.37806e-08	9.25002
IL6STP1	-1.30491	-3.3265	-5.77985	1.26949e-08	6.46725e-08	9.29776
RPL7P6	-1.56711	-1.09924	-5.77875	1.2773e-08	6.50005e-08	9.27349
SNORD36B	-1.26691	-4.50314	-5.77564	1.29976e-08	6.60719e-08	9.26757
HNRNPA1P33	-1.47424	-0.37454	-5.77486	1.30542e-08	6.63312e-08	9.22473
ARHGEF19-AS1	-1.12843	-4.57333	-5.77434	1.30919e-08	6.65086e-08	9.26019
KRT8P45	-1.46415	1.23275	-5.77332	1.31672e-08	6.68336e-08	9.10341
SMG1P3	-1.44487	4.45835	-5.76946	1.34544e-08	6.82177e-08	8.71408
AP003096.1	-1.75939	-2.09249	-5.76936	1.34612e-08	6.82265e-08	9.24041
MUC16	-1.92921	6.13194	-5.76798	1.35657e-08	6.8723e-08	8.58373
ASB14	-1.40317	-0.0909917	-5.76764	1.35917e-08	6.88401e-08	9.17096
PABPC4-AS1	-1.58886	-2.09554	-5.76733	1.36154e-08	6.89305e-08	9.22977
MYRF-AS1	-1.26593	-0.161123	-5.76644	1.36832e-08	6.92436e-08	9.16811
AC022211.1	-1.26983	-4.56236	-5.76378	1.38874e-08	7.01871e-08	9.20365
AL356057.1	-1.06122	-4.36	-5.76341	1.3916e-08	7.03162e-08	9.20324
PPIAP51	-1.88563	-1.42565	-5.75939	1.42318e-08	7.17275e-08	9.16135
AC008415.1	-1.02432	-4.58308	-5.75904	1.426e-08	7.18544e-08	9.17825
UQCRHL	-1.74274	1.22672	-5.75674	1.44439e-08	7.26879e-08	9.01488
AC091874.3	-1.15124	-4.69676	-5.74759	1.51996e-08	7.61658e-08	9.1162
RPS15AP17	-1.59619	-2.60741	-5.74547	1.53799e-08	7.69755e-08	9.11527
CA1	-1.64421	-1.16656	-5.74452	1.54619e-08	7.7349e-08	9.08289
FRMPD2B	-1.33972	-3.58176	-5.74189	1.56894e-08	7.84037e-08	9.09342
AC090589.1	-1.33341	-1.98154	-5.74028	1.58309e-08	7.90438e-08	9.08498
SPRR2E	-1.0237	-4.40949	-5.74029	1.58297e-08	7.90438e-08	9.0794
KRT16	-1.40485	5.12181	-5.73856	1.59829e-08	7.97351e-08	8.4877
AL355310.2	-1.08723	-4.5898	-5.73611	1.6202e-08	8.07429e-08	9.0558
AL033529.1	-1.25885	-4.09692	-5.73543	1.62636e-08	8.1033e-08	9.05566
SCGB1A1	-1.16008	-3.71346	-5.73163	1.66107e-08	8.25706e-08	9.03803
AC008620.1	-1.15168	-4.76389	-5.73101	1.66681e-08	8.2751e-08	9.02732
AC112673.1	-1.03839	-4.49811	-5.73028	1.67359e-08	8.30352e-08	9.02542
RPL34P1	-1.0366	-4.21768	-5.72907	1.68483e-08	8.3558e-08	9.02103
AC027627.1	-1.07869	-4.41828	-5.72837	1.69145e-08	8.38154e-08	9.01581
RPL12P2	-1.10515	-3.71955	-5.72744	1.70013e-08	8.41749e-08	9.0158
AC245100.6	-1.02545	-4.61737	-5.72702	1.70418e-08	8.43576e-08	9.00721
AC008267.3	-1.2009	-1.11445	-5.72609	1.71299e-08	8.47586e-08	8.99279
GOLGA6L9	-1.55343	2.0208	-5.72599	1.71389e-08	8.47853e-08	8.7701
AL049873.1	-2.00452	-0.536188	-5.72289	1.74361e-08	8.61288e-08	8.95363
MIR25	-1.15483	-1.97461	-5.72133	1.75884e-08	8.67721e-08	8.98441
NOP56P1	-1.48232	-2.90801	-5.72074	1.76456e-08	8.70359e-08	8.98365
EIF3KP3	-1.03804	-4.5866	-5.71927	1.77905e-08	8.76774e-08	8.96623
COX17P1	-1.52013	-2.40878	-5.71681	1.80343e-08	8.88049e-08	8.96254
AC084782.1	-1.02653	-3.63535	-5.71464	1.82525e-08	8.97855e-08	8.94832
SNORD42A	-1.12601	-4.56547	-5.7119	1.85324e-08	9.10863e-08	8.92718
AC026403.1	-2.29123	0.0345686	-5.71041	1.8686e-08	9.16887e-08	8.85677
AC006064.2	-1.16299	0.0413967	-5.71043	1.8683e-08	9.16887e-08	8.85823
MMP9	-1.40394	3.85552	-5.70711	1.903e-08	9.31826e-08	8.44424
AC117382.1	-1.41499	-0.267558	-5.70587	1.91611e-08	9.37272e-08	8.84628
EEF1B2P6	-1.89568	-0.0797027	-5.7048	1.9275e-08	9.42649e-08	8.8343
NT5C1B-RDH14	-1.07199	-4.57909	-5.70303	1.94648e-08	9.50946e-08	8.88008
CTD-2576F9.1	-1.0133	-2.049	-5.7024	1.95324e-08	9.5367e-08	8.88495
AC005027.3	-1.1809	-4.38614	-5.70094	1.96912e-08	9.61012e-08	8.87037
SLC9C1	-1.37782	0.957007	-5.70062	1.97262e-08	9.62322e-08	8.73788
ACBD3-AS1	-1.01764	-0.719922	-5.69933	1.98677e-08	9.68622e-08	8.83761
SNORD45C	-1.16388	-4.53421	-5.69849	1.99601e-08	9.72523e-08	8.8563
AC138356.2	-1.05689	0.103253	-5.69779	2.00369e-08	9.76067e-08	8.78677
B3GAT2	-1.30223	-0.238023	-5.69337	2.0533e-08	9.9858e-08	8.78339
AL691442.2	-1.27151	-3.98681	-5.69148	2.07476e-08	1.00777e-07	8.82319
RNU1-125P	-1.09269	-4.6121	-5.68246	2.18076e-08	1.056e-07	8.77095
AC000089.1	-1.5567	0.912471	-5.68117	2.19636e-08	1.0629e-07	8.6382
RPL12P38	-1.11511	-1.57561	-5.67908	2.22177e-08	1.07365e-07	8.75518
RGS20	-1.23972	-0.904614	-5.67882	2.22494e-08	1.07496e-07	8.73608
QRSL1P1	-1.25507	-4.01801	-5.67242	2.3048e-08	1.10908e-07	8.72222
DBF4P1	-1.19744	-2.25586	-5.67237	2.30544e-08	1.10908e-07	8.72726
MIR1181	-1.19813	-4.50919	-5.67092	2.32395e-08	1.11572e-07	8.71075
HNRNPA1P59	-1.24572	-1.29475	-5.67085	2.32488e-08	1.11593e-07	8.70061
AC106872.2	-1.48464	-1.82275	-5.67071	2.32666e-08	1.11656e-07	8.7139
SNORD14D	-1.21625	-4.49469	-5.66937	2.34382e-08	1.12365e-07	8.7027
FO082796.1	-1.00236	-4.55405	-5.66741	2.36927e-08	1.13424e-07	8.69202
AC093668.1	-1.35386	-4.13043	-5.66734	2.37019e-08	1.13445e-07	8.69466
ANXA2P2	-1.7488	3.33275	-5.66292	2.42858e-08	1.16098e-07	8.279
AL591767.3	-1.00862	-3.801	-5.65886	2.48332e-08	1.18475e-07	8.65245
AC093724.1	-1.21293	0.185183	-5.65508	2.53548e-08	1.20671e-07	8.55274
ENO4	-1.27821	-0.250038	-5.65479	2.53959e-08	1.20842e-07	8.58004
NSRP1P1	-1.33602	-1.2077	-5.65388	2.55227e-08	1.21421e-07	8.60965
DPYD-AS1	-1.16412	-3.43208	-5.65077	2.59622e-08	1.23312e-07	8.61216
EIF4BP6	-1.3689	1.24898	-5.64993	2.6083e-08	1.23763e-07	8.44273
SNORA13	-1.08893	-1.82387	-5.64995	2.60795e-08	1.23763e-07	8.60558
SNORD14B	-1.22326	-4.49838	-5.64919	2.61885e-08	1.24212e-07	8.59642
AC007622.2	-1.29898	-1.79935	-5.6482	2.63321e-08	1.24868e-07	8.59566
AL353705.4	-1.1007	-4.32261	-5.64777	2.6393e-08	1.25107e-07	8.59034
RPL5P17	-1.72892	-2.22145	-5.64504	2.67926e-08	1.26823e-07	8.58208
EIF2S2P2	-1.21885	-3.07658	-5.64484	2.68213e-08	1.26933e-07	8.58266
CGB8	-1.49279	-1.26104	-5.6433	2.70495e-08	1.27782e-07	8.55852
IGHJ6	-1.13559	-4.91312	-5.64155	2.73099e-08	1.28935e-07	8.55319
PADI3	-1.30609	-0.30909	-5.64092	2.74036e-08	1.29326e-07	8.50913
RPS20P31	-1.01068	-4.30753	-5.64007	2.75321e-08	1.2988e-07	8.55003
AC019211.1	-1.05669	-4.42751	-5.63984	2.75672e-08	1.29968e-07	8.5479
CYP2A6	-1.17678	-1.90803	-5.63893	2.77054e-08	1.30567e-07	8.54642
EIF3LP2	-1.11784	-2.7358	-5.637	2.79996e-08	1.31822e-07	8.54254
CHCHD3P3	-1.08395	-2.11703	-5.63687	2.80187e-08	1.31885e-07	8.53997
LINC02254	-1.2524	-3.21485	-5.63517	2.82819e-08	1.33018e-07	8.53118
DNAH11	-1.33734	1.98036	-5.633	2.86199e-08	1.34447e-07	8.2782
RCN1P2	-1.01038	2.08529	-5.63122	2.88995e-08	1.35634e-07	8.25682
AC091492.1	-1.19553	-0.804679	-5.63098	2.89379e-08	1.35752e-07	8.47428
RAMACL	-1.42971	-1.55543	-5.63093	2.89456e-08	1.3576e-07	8.50035
CYP2A7	-1.15478	-3.34461	-5.62982	2.91217e-08	1.36451e-07	8.50254
AC009511.1	-1.12334	-4.54871	-5.62964	2.91513e-08	1.36563e-07	8.49346
KRT18P13	-1.34541	-2.5748	-5.62937	2.91934e-08	1.36636e-07	8.50218
AGBL1	-1.30928	-2.83995	-5.62806	2.94049e-08	1.37423e-07	8.49499
MT1CP	-1.00166	-4.58881	-5.62661	2.96377e-08	1.38428e-07	8.4774
TUBBP6	-1.04428	-3.93004	-5.62096	3.05691e-08	1.42328e-07	8.45259
XPOTP1	-1.21323	-1.54353	-5.61964	3.07891e-08	1.43267e-07	8.44166
AC084125.1	-1.25833	-4.32174	-5.61909	3.08823e-08	1.43644e-07	8.43991
AL353662.2	-1.25618	-2.15326	-5.61849	3.09836e-08	1.43958e-07	8.44372
AL133230.2	-1.08841	-1.24482	-5.6147	3.16324e-08	1.46642e-07	8.40902
RPS19P7	-1.76923	-3.07962	-5.61216	3.20739e-08	1.48397e-07	8.41092
KRT16P2	-1.2699	-1.38915	-5.6091	3.26144e-08	1.5075e-07	8.38076
RDH10-AS1	-1.35894	-0.761995	-5.60827	3.27623e-08	1.51345e-07	8.35943
AC138866.1	-1.84823	-0.353706	-5.60671	3.30417e-08	1.52576e-07	8.32766
AP001000.1	-1.3732	0.662327	-5.60408	3.35202e-08	1.54603e-07	8.25151
AC020718.1	-1.04468	-4.60421	-5.603	3.37167e-08	1.55388e-07	8.35382
HMGA2	-1.16776	3.4059	-5.59981	3.43089e-08	1.57901e-07	7.92752
H2BC11	-1.15366	3.07749	-5.59849	3.45567e-08	1.58949e-07	7.96244
USP8P1	-1.65391	-2.80753	-5.59661	3.49114e-08	1.60455e-07	8.33051
AC005529.1	-1.07089	-4.33064	-5.5947	3.52781e-08	1.61888e-07	8.31254
RPL17P43	-1.52608	-2.77951	-5.59153	3.58913e-08	1.64574e-07	8.30429
KRT7-AS	-1.78117	1.60783	-5.59135	3.59265e-08	1.64703e-07	8.09932
NPIPB3	-1.37086	3.43714	-5.59106	3.59841e-08	1.64935e-07	7.87794
NPIPB2	-1.04726	0.327521	-5.59017	3.61584e-08	1.65658e-07	8.20458
AL050331.2	-1.03111	-4.59097	-5.59015	3.61628e-08	1.65658e-07	8.28688
RRM1-AS1	-1.2325	-3.84865	-5.58941	3.63084e-08	1.66228e-07	8.28851
FAM184B	-1.02223	-0.594445	-5.58927	3.63357e-08	1.66289e-07	8.25376
BUB1B-PAK6	-1.50082	-3.45978	-5.58675	3.68368e-08	1.68451e-07	8.27701
IMPDH1P10	-1.23667	-2.5102	-5.58474	3.7242e-08	1.70106e-07	8.26935
AC115837.1	-1.57756	1.07885	-5.58346	3.75022e-08	1.71228e-07	8.10857
AC138951.1	-1.82221	-1.17498	-5.58203	3.77944e-08	1.72495e-07	8.21673
AC018511.2	-1.12079	-4.48654	-5.58206	3.77882e-08	1.72495e-07	8.24556
SPRR1B	-1.80883	0.365979	-5.58068	3.80737e-08	1.73569e-07	8.15025
ZIC5	-1.30856	-1.85068	-5.5767	3.89047e-08	1.76947e-07	8.22196
AC010542.2	-1.15665	-4.5099	-5.576	3.90535e-08	1.77589e-07	8.21384
FOXD1-AS1	-1.34908	-4.40832	-5.57555	3.91494e-08	1.77991e-07	8.2122
HNRNPA1P62	-1.42832	-3.0074	-5.57533	3.91965e-08	1.78171e-07	8.21841
FKBP1C	-1.08236	0.265041	-5.57462	3.93474e-08	1.78822e-07	8.12811
RPL23AP4	-1.14892	-4.28558	-5.57402	3.9475e-08	1.79333e-07	8.2053
AQP7P1	-1.181	-1.18577	-5.57203	3.99034e-08	1.8121e-07	8.18287
AC138466.2	-1.17894	-4.50317	-5.56769	4.08556e-08	1.85141e-07	8.17072
STPG4	-1.06214	-0.86423	-5.56687	4.10359e-08	1.85852e-07	8.14748
OR7E36P	-1.09221	-4.03409	-5.56478	4.15042e-08	1.87828e-07	8.15927
AF111169.1	-1.07402	-4.487	-5.56311	4.18814e-08	1.89426e-07	8.14717
AL807761.3	-1.13812	-4.46924	-5.5626	4.19968e-08	1.89911e-07	8.14465
AC024451.2	-1.19891	-0.873224	-5.5623	4.2065e-08	1.90074e-07	8.11932
RLIMP1	-1.73687	-1.93803	-5.5601	4.257e-08	1.92135e-07	8.12549
RAC1P2	-1.54573	1.53116	-5.55877	4.2877e-08	1.93447e-07	7.93642
CCDC74BP1	-1.29906	-4.17807	-5.55798	4.30624e-08	1.94135e-07	8.12287
AC067945.1	-1.32458	-1.70447	-5.5579	4.30802e-08	1.94178e-07	8.12252
ACTBP7	-1.16413	-1.11879	-5.55671	4.33593e-08	1.95384e-07	8.09888
RPS26P3	-1.84846	-2.09873	-5.55535	4.36802e-08	1.96694e-07	8.11356
BMP2KL	-1.87731	-2.76648	-5.55424	4.39425e-08	1.97838e-07	8.10376
SNORD14C	-1.16514	-4.50424	-5.55404	4.39894e-08	1.98011e-07	8.10001
HNRNPA1P30	-1.10968	-3.66095	-5.5539	4.40228e-08	1.98124e-07	8.10557
AC122718.1	-1.47238	-0.299153	-5.55378	4.40518e-08	1.98178e-07	8.04975
RPS17P2	-1.365	-3.08557	-5.55378	4.40517e-08	1.98178e-07	8.10794
AL139095.4	-1.72933	-2.57927	-5.55153	4.45926e-08	2.00344e-07	8.09625
AC004870.4	-1.06018	-4.52032	-5.54895	4.52197e-08	2.02852e-07	8.07355
POLR2J2	-2.49035	0.122195	-5.54754	4.55654e-08	2.04364e-07	7.99219
Z98884.1	-1.04183	-1.68231	-5.54691	4.57211e-08	2.04868e-07	8.06611
AL034380.1	-1.10556	-4.53824	-5.54357	4.65532e-08	2.08122e-07	8.04559
CCDC144CP	-1.4318	0.601257	-5.54186	4.69859e-08	2.10016e-07	7.93136
AC125611.2	-1.09592	-1.29849	-5.53948	4.75926e-08	2.12567e-07	8.01774
AL162734.1	-1.07383	-4.42164	-5.53731	4.81534e-08	2.14746e-07	8.01418
AC096564.1	-1.4957	-2.23443	-5.5371	4.82077e-08	2.14948e-07	8.0209
RPL10AP6	-1.8849	1.01807	-5.53642	4.83869e-08	2.15706e-07	7.86869
AC073612.1	-1.14643	-4.45113	-5.53441	4.89138e-08	2.17808e-07	7.99893
RP11-723O4.6	-1.28595	-0.212867	-5.53332	4.92018e-08	2.18961e-07	7.94349
AC108471.2	-1.26897	-4.25225	-5.53313	4.92522e-08	2.19108e-07	7.99385
SNORD23	-1.19685	-4.48338	-5.53298	4.92935e-08	2.19251e-07	7.99126
HNRNPA1P7	-2.08756	0.412199	-5.53142	4.97083e-08	2.20929e-07	7.89089
NXPE1	-1.05415	-3.38382	-5.52463	5.15631e-08	2.28655e-07	7.9561
RPL24P4	-1.75914	0.960015	-5.52396	5.17472e-08	2.29386e-07	7.8092
LINC02008	-1.07047	-4.48483	-5.52364	5.18373e-08	2.29742e-07	7.94319
SNORD88B	-1.12638	-4.5402	-5.52181	5.23509e-08	2.31713e-07	7.9333
MIR106B	-1.05047	-3.83894	-5.52157	5.24177e-08	2.31965e-07	7.93746
TMEM40	-1.22257	-0.333227	-5.50925	5.60123e-08	2.46347e-07	7.82526
AC023908.2	-1.18988	-4.49351	-5.50656	5.68267e-08	2.4965e-07	7.85518
RPS3AP49	-1.30022	-1.72884	-5.5057	5.70917e-08	2.50699e-07	7.8544
AC005632.2	-1.29613	-3.47763	-5.50305	5.79077e-08	2.53691e-07	7.84456
EHHADH-AS1	-1.1388	-4.46895	-5.50249	5.80822e-08	2.54275e-07	7.8345
CDC27P1	-1.03006	-4.15905	-5.50197	5.82445e-08	2.54929e-07	7.83428
AC022201.2	-1.1257	-4.47448	-5.49929	5.90899e-08	2.58198e-07	7.81802
RPL21P116	-1.01416	-3.35219	-5.49439	6.06628e-08	2.64385e-07	7.80111
AP001972.2	-1.07469	-4.58235	-5.49332	6.10124e-08	2.6586e-07	7.78658
RPSAP15	-2.07203	0.749928	-5.4882	6.27113e-08	2.72558e-07	7.6419
AC091117.2	-1.11417	-4.53334	-5.48586	6.35016e-08	2.75688e-07	7.74871
CYCSP52	-1.04451	-3.99671	-5.4848	6.38635e-08	2.77106e-07	7.74746
SNORD37	-1.01181	-4.46261	-5.48449	6.39692e-08	2.77513e-07	7.74231
TEX55	-1.46779	-2.86325	-5.48327	6.43891e-08	2.79284e-07	7.74383
AC211486.3	-1.13633	-4.51859	-5.47943	6.57269e-08	2.84511e-07	7.71589
SNORD38A	-1.27917	-4.30886	-5.47693	6.6613e-08	2.88188e-07	7.7047
ALX3	-1.21732	-3.94247	-5.47476	6.73877e-08	2.91433e-07	7.6965
DPRXP1	-1.07198	-4.35315	-5.47438	6.75255e-08	2.91975e-07	7.69142
MIR147B	-1.32818	-4.40831	-5.473	6.8026e-08	2.94085e-07	7.68382
PPIAL4D	-1.00587	-4.44608	-5.46543	7.08347e-08	3.05444e-07	7.645
NPIPA5	-1.21269	1.38684	-5.46436	7.12409e-08	3.07139e-07	7.46173
SLC7A5P2	-1.25276	-4.39171	-5.46322	7.16734e-08	3.08835e-07	7.63406
AC013470.3	-1.12381	-3.76747	-5.46181	7.22144e-08	3.11012e-07	7.63173
RPL23AP2	-1.97628	-0.6324	-5.46091	7.25635e-08	3.12327e-07	7.5913
AP003465.1	-1.13427	-4.46149	-5.45858	7.34695e-08	3.15996e-07	7.6099
RP11-659O3.1	-1.0726	-4.55352	-5.45735	7.39551e-08	3.17911e-07	7.6029
HADHAP1	-1.18889	-2.24317	-5.45424	7.51899e-08	3.2269e-07	7.59505
AC107081.2	-2.04147	-1.41475	-5.45265	7.58314e-08	3.25206e-07	7.5756
RPSAP19	-2.13068	0.974414	-5.45105	7.6482e-08	3.27758e-07	7.43239
AC127526.1	-1.06117	-3.31918	-5.44751	7.79377e-08	3.33572e-07	7.5618
MIR614	-1.08446	-4.55878	-5.4471	7.81075e-08	3.34117e-07	7.55064
GAPDHP1	-1.78808	1.85422	-5.44548	7.87826e-08	3.36822e-07	7.31735
TMX2P1	-1.25147	1.01144	-5.44343	7.9647e-08	3.40024e-07	7.39002
SMG1P4	-1.9313	0.202101	-5.43722	8.23216e-08	3.50554e-07	7.42061
OR13J1	-1.04455	-4.19046	-5.43565	8.30129e-08	3.53179e-07	7.49536
AL669914.1	-1.07832	-4.56051	-5.43511	8.32495e-08	3.5393e-07	7.48971
NPM1P27	-1.32398	2.70008	-5.43463	8.34632e-08	3.54775e-07	7.16014
AC036103.1	-1.50982	-2.34087	-5.43287	8.42488e-08	3.57663e-07	7.48819
AC006159.1	-1.02526	-4.33742	-5.43281	8.42741e-08	3.57706e-07	7.47983
MIR181C	-1.00232	-4.56993	-5.43132	8.4943e-08	3.60351e-07	7.47044
AC025750.3	-1.1029	-4.2238	-5.42967	8.56917e-08	3.63135e-07	7.46476
PRR5-ARHGAP8	-1.36457	-0.0941573	-5.42894	8.60253e-08	3.64418e-07	7.40086
USP50	-1.02733	-2.51248	-5.42733	8.67631e-08	3.6728e-07	7.4615
RPL7P1	-2.14936	0.828231	-5.42636	8.72108e-08	3.68976e-07	7.31877
AL158834.2	-1.20288	-1.90964	-5.42598	8.73881e-08	3.6966e-07	7.4502
KRT12	-1.16833	-2.71452	-5.42353	8.85306e-08	3.74239e-07	7.44108
RPL37AP8	-1.15623	-3.51507	-5.42352	8.85341e-08	3.74239e-07	7.43884
ANKRD33	-1.05042	-3.27045	-5.42137	8.95531e-08	3.78275e-07	7.42923
AC211476.2	-1.18928	-4.46098	-5.41638	9.19519e-08	3.87644e-07	7.39546
H2BP1	-1.22987	-1.17018	-5.41402	9.31082e-08	3.92238e-07	7.37315
RPL11P3	-1.40275	-0.266593	-5.41196	9.41288e-08	3.96113e-07	7.32422
HEATR4	-1.17845	0.950915	-5.41176	9.42289e-08	3.96464e-07	7.23401
AC012066.1	-1.52152	-0.3509	-5.40863	9.58076e-08	4.02532e-07	7.30513
MEMO1P1	-1.33128	-0.725407	-5.40801	9.61223e-08	4.0371e-07	7.32744
AC016739.1	-2.0633	1.19136	-5.40561	9.7349e-08	4.08644e-07	7.18083
AP003086.1	-1.35821	-3.22029	-5.40532	9.74973e-08	4.09048e-07	7.34831
SMG1P2	-1.0059	2.88304	-5.40273	9.88415e-08	4.14319e-07	6.97183
AC135782.3	-1.04011	-1.85513	-5.40127	9.96093e-08	4.17167e-07	7.323
NACA3P	-1.63082	0.277437	-5.39957	1.00508e-07	4.20484e-07	7.22616
SPCS2P4	-1.47427	0.428927	-5.39791	1.01395e-07	4.23892e-07	7.20676
AC008443.2	-1.20897	-4.42216	-5.39613	1.02351e-07	4.27661e-07	7.29343
EEF1A1P5	-1.68904	4.97236	-5.39224	1.04476e-07	4.35845e-07	6.68107
DDX11L9	-1.11408	-4.25689	-5.39027	1.05567e-07	4.40243e-07	7.26525
C4orf45	-1.29884	-3.30397	-5.38883	1.06377e-07	4.43307e-07	7.26468
SNORD20	-1.25174	-4.42334	-5.38873	1.06433e-07	4.43461e-07	7.25605
AC026464.2	-1.21013	-4.45192	-5.3859	1.08032e-07	4.49446e-07	7.24159
FLG	-1.36799	0.0798094	-5.38297	1.09716e-07	4.5577e-07	7.1519
AC023644.1	-1.50428	-3.55947	-5.38156	1.10532e-07	4.58596e-07	7.22644
SNORA3B	-1.6933	-1.48602	-5.3808	1.10974e-07	4.60187e-07	7.21398
RP11-499O7.4	-1.01278	-4.66922	-5.38082	1.10966e-07	4.60187e-07	7.21436
AC007036.3	-1.12681	-4.4868	-5.38046	1.11173e-07	4.60771e-07	7.21397
MIR1233-2	-1.22702	-4.43925	-5.37696	1.13244e-07	4.6894e-07	7.19669
CFHR2	-1.03596	-4.47221	-5.3764	1.13581e-07	4.70173e-07	7.19367
TRBV29OR9-2	-1.23466	-2.50568	-5.37413	1.14947e-07	4.75244e-07	7.19098
AC026786.1	-1.16273	-4.46219	-5.36506	1.20561e-07	4.96103e-07	7.13675
RPL39P5	-1.45842	-2.74151	-5.36456	1.20878e-07	4.97324e-07	7.14445
RPL7P52	-1.26474	-2.3615	-5.35806	1.25077e-07	5.12544e-07	7.10843
CTAGE7P	-1.18416	-0.753724	-5.35714	1.25685e-07	5.14676e-07	7.06768
EIF4BP7	-1.11386	1.6744	-5.3569	1.25843e-07	5.15146e-07	6.88456
AC093801.1	-1.00087	-4.27053	-5.35548	1.26787e-07	5.18739e-07	7.0903
SNORA32	-1.21407	-4.43319	-5.35399	1.27785e-07	5.22096e-07	7.08141
AC079684.1	-1.11038	-4.43187	-5.35361	1.28038e-07	5.22948e-07	7.07958
MIR611	-1.23766	-4.45865	-5.35223	1.28966e-07	5.26373e-07	7.0724
YBX1P10	-1.50521	1.00105	-5.35186	1.29218e-07	5.27039e-07	6.92606
AC008870.5	-1.04172	-3.04937	-5.35135	1.29566e-07	5.28093e-07	7.07803
ANKRD20A2	-1.22708	-2.54375	-5.34312	1.35274e-07	5.49553e-07	7.03668
R3HDML	-1.01561	-3.10155	-5.33589	1.40493e-07	5.6958e-07	7.00038
SNORD121B	-1.01413	-4.33458	-5.33532	1.4092e-07	5.71112e-07	6.98891
RPSAP9	-1.49765	0.515849	-5.3334	1.42336e-07	5.76358e-07	6.87477
ATP5F1EP2	-1.62052	-0.265489	-5.33213	1.43286e-07	5.80005e-07	6.92225
AL512356.1	-1.31169	-3.99403	-5.33214	1.43281e-07	5.80005e-07	6.97569
ANKRD20A17P	-1.44545	-2.50362	-5.33076	1.44316e-07	5.83774e-07	6.97243
NBEAP3	-1.12251	-4.16509	-5.33031	1.44658e-07	5.84956e-07	6.96527
C1orf105	-1.29113	-2.58685	-5.32958	1.45214e-07	5.87004e-07	6.96969
SNORA50A	-1.4245	-2.1565	-5.32261	1.506e-07	6.07733e-07	6.93184
SNORA46	-1.30909	-2.26717	-5.32196	1.51113e-07	6.0949e-07	6.92896
AL450306.1	-1.41883	-1.25151	-5.31676	1.55264e-07	6.25486e-07	6.88792
DMP1	-1.11838	-2.93504	-5.31572	1.56113e-07	6.28799e-07	6.89989
AC084756.1	-1.09283	-4.47311	-5.31428	1.57294e-07	6.32907e-07	6.88282
ASS1P12	-1.00299	-1.65597	-5.31369	1.57779e-07	6.34749e-07	6.88102
AC010273.2	-1.3574	-2.02388	-5.3134	1.5801e-07	6.35568e-07	6.88611
FOXH1	-1.14948	-0.71354	-5.31323	1.58154e-07	6.36042e-07	6.85116
SHANK2-AS3	-1.36307	-2.96446	-5.31273	1.58566e-07	6.37262e-07	6.8839
ZRSR2P1	-1.23077	-1.74207	-5.31249	1.58768e-07	6.37966e-07	6.87776
AC018475.1	-1.1624	-2.36612	-5.30905	1.61636e-07	6.48053e-07	6.86732
RP4-669L17.4	-1.14038	-4.46802	-5.30565	1.64525e-07	6.59302e-07	6.83995
POLR3DP1	-1.18974	-2.98803	-5.30559	1.64576e-07	6.59395e-07	6.84977
CASKIN1	-1.19069	-0.560981	-5.30184	1.67825e-07	6.71157e-07	6.78753
ALG1L12P	-1.05168	-2.52115	-5.30057	1.68932e-07	6.75014e-07	6.82564
AL161757.5	-1.1555	-4.40092	-5.29926	1.70092e-07	6.79303e-07	6.80876
TAS2R43	-1.30129	-1.81165	-5.29751	1.71652e-07	6.85068e-07	6.8006
RPL22P21	-1.05477	-4.55798	-5.29711	1.72002e-07	6.86349e-07	6.79684
RPS27AP12	-1.17446	-0.211564	-5.2961	1.72914e-07	6.8964e-07	6.7356
SNORA25	-1.23562	-4.41126	-5.29581	1.73168e-07	6.90535e-07	6.79154
FLNC-AS1	-1.13097	-4.07002	-5.2938	1.74995e-07	6.96876e-07	6.7844
HIST2H2BB	-1.09042	-0.217715	-5.2903	1.78203e-07	7.08337e-07	6.70889
NPIPB6	-1.36584	-0.896223	-5.29009	1.78396e-07	7.08868e-07	6.74254
AC139256.1	-1.12362	-4.38718	-5.2835	1.84606e-07	7.31446e-07	6.73077
AC023590.1	-1.07206	0.107985	-5.28046	1.87542e-07	7.41958e-07	6.64005
AC092966.1	-1.10214	-4.47808	-5.28043	1.87579e-07	7.41979e-07	6.71478
ZBTB45P1	-1.03743	-2.58533	-5.2789	1.89072e-07	7.47726e-07	6.71839
FAT2	-1.16832	0.871711	-5.27835	1.89605e-07	7.49615e-07	6.56961
AC004980.3	-1.16844	-2.08702	-5.27579	1.92141e-07	7.5888e-07	6.70021
TERT	-1.05048	-1.21115	-5.27437	1.93565e-07	7.6412e-07	6.67636
SNORD15B	-1.76617	1.37941	-5.27154	1.9642e-07	7.7487e-07	6.48923
NPM1P37	-1.08326	-0.727121	-5.2638	2.0445e-07	8.0413e-07	6.60458
ATP5MGP2	-1.29922	-3.59844	-5.26059	2.07872e-07	8.16906e-07	6.62377
AC113208.5	-1.18082	-4.45161	-5.25945	2.09101e-07	8.21188e-07	6.61137
AC020898.1	-1.47613	0.607621	-5.25914	2.09442e-07	8.22393e-07	6.49705
PMS2P11	-1.06432	-4.36502	-5.25733	2.11414e-07	8.29584e-07	6.60165
RNU6-1201P	-1.02288	-4.44235	-5.24834	2.21459e-07	8.64684e-07	6.55677
AC138969.3	-1.29649	0.900019	-5.24803	2.2181e-07	8.65769e-07	6.41666
AC025678.1	-1.19187	-4.43231	-5.2468	2.23225e-07	8.70857e-07	6.54919
LSMEM2	-1.38529	-2.08744	-5.24667	2.23375e-07	8.71297e-07	6.55653
AL117350.1	-1.13414	-4.44867	-5.24635	2.23742e-07	8.72299e-07	6.54688
C3orf49	-1.58232	-1.50775	-5.24435	2.26059e-07	8.80896e-07	6.53573
AL929472.2	-1.04272	-4.50651	-5.2415	2.29413e-07	8.92341e-07	6.52257
AC024995.1	-1.28832	-3.31105	-5.24024	2.30905e-07	8.97701e-07	6.52551
SNORA21B	-1.31313	-4.24833	-5.23429	2.38095e-07	9.2307e-07	6.48923
AC005840.1	-1.00198	-1.77823	-5.23347	2.39098e-07	9.26196e-07	6.48869
C11orf65	-1.03915	0.336555	-5.2331	2.39562e-07	9.27842e-07	6.39077
AC087190.1	-1.11378	-4.48402	-5.23065	2.42592e-07	9.38651e-07	6.46946
AC025917.1	-1.15162	-1.50601	-5.22861	2.45164e-07	9.4798e-07	6.45896
SNORD45A	-1.22724	-4.41219	-5.22732	2.46793e-07	9.53967e-07	6.45366
EME1	-1.11074	1.74597	-5.22682	2.47424e-07	9.55778e-07	6.227
AC093014.1	-1.06477	-3.73667	-5.22584	2.48682e-07	9.60251e-07	6.45201
RNY4P7	-1.05717	-4.43847	-5.22582	2.48704e-07	9.60251e-07	6.44616
AC046185.1	-1.28564	-4.34309	-5.22124	2.5462e-07	9.81489e-07	6.42446
MIR1184-3	-1.28793	-4.38204	-5.21971	2.56633e-07	9.88925e-07	6.41662
TBCAP1	-1.46485	-0.899772	-5.21935	2.57115e-07	9.90456e-07	6.39455
SNORA75	-1.37679	-1.78266	-5.21868	2.58e-07	9.93543e-07	6.41553
AL023584.1	-1.1274	-4.46439	-5.21795	2.58965e-07	9.96933e-07	6.40736
RNU6-513P	-1.18561	-4.4395	-5.21673	2.60596e-07	1.00256e-06	6.40156
RPL23AP32	-1.13899	-2.15986	-5.21584	2.61794e-07	1.00651e-06	6.40421
FAM167A-AS1	-1.09814	-3.3901	-5.21499	2.62932e-07	1.0099e-06	6.40137
AC009563.1	-1.0641	-4.17609	-5.21475	2.63255e-07	1.01048e-06	6.39417
AC136443.2	-1.30227	-4.26718	-5.2147	2.63321e-07	1.01057e-06	6.39308
FAM85B	-1.02762	-1.53129	-5.21369	2.6469e-07	1.01549e-06	6.38652
AC006011.2	-1.25056	-4.36775	-5.21024	2.69423e-07	1.03298e-06	6.3704
IGHJ5	-1.08551	-4.85236	-5.20439	2.77625e-07	1.06063e-06	6.33776
EEF1A1P9	-1.1607	1.75979	-5.20422	2.77868e-07	1.06139e-06	6.11387
KRT8P4	-1.16537	-4.17453	-5.20244	2.80413e-07	1.07024e-06	6.33393
SNORD38B	-1.2669	-4.37609	-5.20074	2.82863e-07	1.07889e-06	6.32393
MCCD1	-1.02627	-4.2716	-5.19398	2.92825e-07	1.11347e-06	6.29193
AL391422.3	-1.068	-4.42863	-5.19193	2.95911e-07	1.12376e-06	6.28059
AC010468.1	-1.60332	-1.04951	-5.19092	2.97446e-07	1.12886e-06	6.26094
SATL1	-1.12153	-4.01391	-5.19031	2.9837e-07	1.13218e-06	6.27619
KRT17P1	-1.10298	-2.81768	-5.18994	2.98936e-07	1.13397e-06	6.28111
MIR1184-1	-1.30209	-4.36531	-5.18913	3.00183e-07	1.13796e-06	6.26738
OPN1SW	-1.21399	0.296864	-5.18701	3.03451e-07	1.14869e-06	6.16631
RAD23BP1	-1.28761	-2.9598	-5.18373	3.08575e-07	1.16622e-06	6.25091
SNRPEP3	-1.42499	-3.97568	-5.18294	3.09823e-07	1.17056e-06	6.24051
SPDYE3	-1.24596	2.04177	-5.18259	3.10385e-07	1.17249e-06	5.97562
AL133215.1	-1.2371	-2.65385	-5.18214	3.11095e-07	1.17461e-06	6.24372
AC012184.2	-1.61196	-2.85243	-5.18113	3.127e-07	1.18029e-06	6.23785
RPL10P16	-1.64552	2.05953	-5.17961	3.15141e-07	1.18875e-06	5.96003
RPE65	-1.2715	-2.83386	-5.17912	3.15937e-07	1.19137e-06	6.22849
ZIC2	-1.26516	0.116845	-5.17882	3.16414e-07	1.19297e-06	6.13946
AC246787.1	-1.91931	0.23588	-5.17367	3.24841e-07	1.22045e-06	6.10577
MKRN9P	-1.00062	-2.90465	-5.17202	3.27589e-07	1.22941e-06	6.19437
RPS27P29	-1.49285	-2.71286	-5.16978	3.31338e-07	1.24131e-06	6.18329
RPS15AP1	-1.61467	0.895569	-5.16807	3.34247e-07	1.25002e-06	6.02424
MIR1184-2	-1.29465	-4.36878	-5.16721	3.35705e-07	1.25497e-06	6.1608
AC073150.1	-1.34382	-2.44185	-5.1625	3.43852e-07	1.28309e-06	6.14439
AC211476.1	-1.18898	-4.42561	-5.1616	3.45436e-07	1.2888e-06	6.13312
AC133555.2	-1.15545	-4.37855	-5.15727	3.5314e-07	1.31557e-06	6.11254
AC034102.6	-1.01488	-2.00554	-5.15725	3.53169e-07	1.31557e-06	6.11995
PSME2P6	-1.13506	-3.67003	-5.15481	3.57571e-07	1.3305e-06	6.10655
RNF212B	-1.06409	-1.86406	-5.15311	3.6068e-07	1.34186e-06	6.09797
AC138932.1	-1.01915	3.50217	-5.15064	3.6523e-07	1.35664e-06	5.63157
TTN	-1.00451	5.33294	-5.14984	3.66728e-07	1.36178e-06	5.4409
AC007375.2	-1.33159	-4.18314	-5.14654	3.72929e-07	1.38284e-06	6.06224
HRNR	-1.45698	-0.312	-5.1464	3.73192e-07	1.3836e-06	6.00021
AC068491.2	-1.02618	-4.16951	-5.14382	3.78115e-07	1.39988e-06	6.0493
MIR1282	-1.31563	-4.34072	-5.1394	3.86684e-07	1.42779e-06	6.02638
TOP3BP1	-1.02835	-3.71878	-5.13728	3.90863e-07	1.44164e-06	6.02147
AP003032.2	-1.11057	-4.50222	-5.13683	3.91758e-07	1.44407e-06	6.01264
AC068446.1	-1.26557	-1.76173	-5.13548	3.94441e-07	1.45302e-06	6.00948
GOLGA6L5P	-1.00771	1.71828	-5.13164	4.02182e-07	1.47922e-06	5.76365
KRT8P3	-1.66851	2.78911	-5.13123	4.03028e-07	1.4821e-06	5.63635
[truncated: 566 more rows]
