# Supplementary material for: Machine learning-based identification of biomarkers and drugs in immunologically cold and hot pancreatic adenocarcinomas
Source: J Transl Med. 2024 Aug 16;22:775. doi: 10.1186/s12967-024-05590-0 (PMC11328457; doi:10.1186/s12967-024-05590-0)
Supplement: Supplementary file 14 — Additional file 14: Table S3. Correlation coefficients and P-values between DPIRGs in hot-low group. [file 12967_2024_5590_MOESM14_ESM.csv]

Gene1	Gene2	r	p
NDUFA9P1	SDHAP1	0.744109911	9.01E-29
SUMO1P3	SDHAP1	0.811810751	8.22E-38
AC024451.2	SDHAP1	0.739397524	3.00E-28
AC034102.1	SDHAP1	0.741507259	1.76E-28
AC011611.5	SDHAP1	0.674072511	5.21E-22
MORF4L1P1	SDHAP1	0.743177528	1.15E-28
TAF9BP1	SDHAP1	0.809363279	2.01E-37
RGPD3	SDHAP1	0.682634773	9.80E-23
AL359263.1	SDHAP1	0.603605224	7.42E-17
EIF4EP1	SDHAP1	0.533422866	7.53E-13
RGPD4	SDHAP1	0.655996745	1.48E-20
TMSB4XP2	SDHAP1	0.677172786	2.86E-22
AC113155.1	SDHAP1	0.858354379	1.73E-46
RBMXP2	SDHAP1	0.746417466	4.95E-29
AL138752.1	SDHAP1	0.693642367	1.05E-23
AC138951.1	SDHAP1	0.725072062	9.97E-27
AC125807.1	SDHAP1	0.769618991	8.21E-32
ADAM21	SDHAP1	0.745769532	5.86E-29
CALM2P3	SDHAP1	0.621102612	5.15E-18
MIR554	SDHAP1	0.73395519	1.17E-27
SCARNA21	SDHAP1	0.736198695	6.69E-28
RPL7P21	SDHAP1	0.79507649	2.90E-35
ACTBP7	SDHAP1	0.613439435	1.69E-17
AC133435.1	SDHAP1	0.67897627	2.01E-22
AL732366.1	SDHAP1	0.69508334	7.80E-24
C1orf195	SDHAP1	0.865969305	3.34E-48
AC110373.1	SDHAP1	0.682054373	1.10E-22
AC130689.1	SDHAP1	0.716446825	7.40E-26
AL449212.1	SDHAP1	0.764576215	3.51E-31
ASPM	SDHAP1	0.645084293	1.00E-19
AC034105.3	SDHAP1	0.631422162	9.85E-19
AC104619.3	SDHAP1	0.642733957	1.49E-19
PTPN2P1	SDHAP1	0.737532595	4.80E-28
HMGA1P2	SDHAP1	0.815664695	1.96E-38
POLQ	SDHAP1	0.615678923	1.20E-17
TRPV1	SDHAP1	0.800347516	4.86E-36
AL354733.3	SDHAP1	0.83225277	2.72E-41
EEF1A1P4	SDHAP1	0.742840838	1.25E-28
ANXA2P1	SDHAP1	0.810296639	1.43E-37
CALM2P2	SDHAP1	0.69762145	4.58E-24
OTUD4P1	SDHAP1	0.704512018	1.05E-24
TLK2P1	SDHAP1	0.663160479	4.04E-21
GJA1P1	SDHAP1	0.757678355	2.42E-30
IGF2BP2-AS1	SDHAP1	0.742194877	1.47E-28
AC090971.5	SDHAP1	0.697632483	4.57E-24
AC104046.1	SDHAP1	0.784721256	8.38E-34
AL365217.1	SDHAP1	0.753457272	7.66E-30
ETF1P2	SDHAP1	0.81674477	1.30E-38
HMGB1P14	SDHAP1	0.737871491	4.41E-28
FTH1P3	SDHAP1	0.675496771	3.96E-22
AC007161.1	SDHAP1	0.702279015	1.70E-24
FAM86HP	SDHAP1	0.755309673	4.63E-30
FTH1P4	SDHAP1	0.815652133	1.97E-38
GPR52	SDHAP1	0.793308392	5.22E-35
PRR13P2	SDHAP1	0.728340045	4.57E-27
SNORA12	SDHAP1	0.743731039	9.94E-29
ZC3H11B	SDHAP1	0.768148071	1.26E-31
SNORD89	SDHAP1	0.693732901	1.03E-23
SDHDP6	SDHAP1	0.709619358	3.43E-25
ANKRD61	SDHAP1	0.716708674	6.97E-26
ANKRD36C	SDHAP1	0.837576261	2.82E-42
PLEC	SDHAP1	0.745160781	6.87E-29
AL591135.1	SDHAP1	0.753948251	6.70E-30
AC018797.2	SDHAP1	0.740916969	2.04E-28
AHNAK2	SDHAP1	0.423544464	3.61E-08
CHMP4BP1	SDHAP1	0.787888984	3.05E-34
GLIPR1L1	SDHAP1	0.714196315	1.23E-25
FAM157A	SDHAP1	0.76788101	1.36E-31
KRT8P33	SDHAP1	0.790156182	1.47E-34
AC087257.2	SDHAP1	0.69649515	5.81E-24
DCST1	SDHAP1	0.671796266	8.04E-22
SEC63P1	SDHAP1	0.683006447	9.11E-23
AL118556.2	SDHAP1	0.836516973	4.45E-42
KRT18P7	SDHAP1	0.733095779	1.44E-27
MORF4	SDHAP1	0.643351976	1.35E-19
AL365440.1	SDHAP1	0.698778409	3.59E-24
SMG1P3	SDHAP1	0.669226159	1.31E-21
SCARNA7	SDHAP1	0.713780196	1.35E-25
PRDX3P1	SDHAP1	0.715008594	1.03E-25
SMARCE1P1	SDHAP1	0.754284029	6.12E-30
FTH1P12	SDHAP1	0.662832534	4.29E-21
AL132777.1	SDHAP1	0.749474401	2.22E-29
RPL12P42	SDHAP1	0.644917126	1.03E-19
AL139174.1	SDHAP1	0.71796513	5.23E-26
SCARNA18	SDHAP1	0.673034858	6.35E-22
AL627402.1	SDHAP1	0.748914639	2.57E-29
SCARNA9	SDHAP1	0.689152153	2.65E-23
XDH	SDHAP1	0.733441782	1.32E-27
MPRIPP1	SDHAP1	0.693200326	1.15E-23
WASHC5-AS1	SDHAP1	0.772750203	3.27E-32
CEP295NL	SDHAP1	0.65545046	1.63E-20
MALAT1	SDHAP1	0.604101592	6.89E-17
AK3P5	SDHAP1	0.745197383	6.80E-29
AL158201.1	SDHAP1	0.776395713	1.10E-32
ITGB4	SDHAP1	0.856648192	4.06E-46
SUMO1P3	NDUFA9P1	0.836744131	4.04E-42
AC024451.2	NDUFA9P1	0.810638309	1.26E-37
AC034102.1	NDUFA9P1	0.786402213	4.91E-34
AC011611.5	NDUFA9P1	0.779606161	4.12E-33
MORF4L1P1	NDUFA9P1	0.703393471	1.34E-24
TAF9BP1	NDUFA9P1	0.81323419	4.86E-38
RGPD3	NDUFA9P1	0.781165756	2.55E-33
AL359263.1	NDUFA9P1	0.739976276	2.59E-28
EIF4EP1	NDUFA9P1	0.662100152	4.90E-21
RGPD4	NDUFA9P1	0.732280315	1.76E-27
TMSB4XP2	NDUFA9P1	0.724363812	1.18E-26
AC113155.1	NDUFA9P1	0.845965147	6.68E-44
RBMXP2	NDUFA9P1	0.687368745	3.80E-23
AL138752.1	NDUFA9P1	0.753732953	7.11E-30
AC138951.1	NDUFA9P1	0.775894951	1.28E-32
AC125807.1	NDUFA9P1	0.864539915	7.13E-48
ADAM21	NDUFA9P1	0.624822429	2.86E-18
CALM2P3	NDUFA9P1	0.705606802	8.28E-25
MIR554	NDUFA9P1	0.714072193	1.27E-25
SCARNA21	NDUFA9P1	0.760552631	1.09E-30
RPL7P21	NDUFA9P1	0.79905818	7.55E-36
ACTBP7	NDUFA9P1	0.652762104	2.63E-20
AC133435.1	NDUFA9P1	0.790239532	1.43E-34
AL732366.1	NDUFA9P1	0.737771743	4.52E-28
C1orf195	NDUFA9P1	0.760613048	1.07E-30
AC110373.1	NDUFA9P1	0.762669481	6.03E-31
AC130689.1	NDUFA9P1	0.804482375	1.15E-36
AL449212.1	NDUFA9P1	0.77723623	8.50E-33
ASPM	NDUFA9P1	0.722248022	1.94E-26
AC034105.3	NDUFA9P1	0.762256202	6.78E-31
AC104619.3	NDUFA9P1	0.83654767	4.40E-42
PTPN2P1	NDUFA9P1	0.878760293	2.46E-51
HMGA1P2	NDUFA9P1	0.891356371	8.72E-55
POLQ	NDUFA9P1	0.71542751	9.33E-26
TRPV1	NDUFA9P1	0.664432598	3.19E-21
AL354733.3	NDUFA9P1	0.755351597	4.58E-30
EEF1A1P4	NDUFA9P1	0.883341142	1.52E-52
ANXA2P1	NDUFA9P1	0.859704188	8.75E-47
CALM2P2	NDUFA9P1	0.765928564	2.39E-31
OTUD4P1	NDUFA9P1	0.799050365	7.58E-36
TLK2P1	NDUFA9P1	0.736712585	5.89E-28
GJA1P1	NDUFA9P1	0.868313048	9.43E-49
IGF2BP2-AS1	NDUFA9P1	0.811609607	8.86E-38
AC090971.5	NDUFA9P1	0.759688727	1.39E-30
AC104046.1	NDUFA9P1	0.767464308	1.54E-31
AL365217.1	NDUFA9P1	0.822474282	1.43E-39
ETF1P2	NDUFA9P1	0.83570458	6.31E-42
HMGB1P14	NDUFA9P1	0.774659264	1.85E-32
FTH1P3	NDUFA9P1	0.81839997	6.94E-39
AC007161.1	NDUFA9P1	0.812345236	6.75E-38
FAM86HP	NDUFA9P1	0.751663568	1.24E-29
FTH1P4	NDUFA9P1	0.838134837	2.21E-42
GPR52	NDUFA9P1	0.888148814	7.22E-54
PRR13P2	NDUFA9P1	0.8748038	2.49E-50
SNORA12	NDUFA9P1	0.805881781	7.01E-37
ZC3H11B	NDUFA9P1	0.844682988	1.20E-43
SNORD89	NDUFA9P1	0.798563502	8.94E-36
SDHDP6	NDUFA9P1	0.735973181	7.08E-28
ANKRD61	NDUFA9P1	0.81287034	5.56E-38
ANKRD36C	NDUFA9P1	0.70135996	2.07E-24
PLEC	NDUFA9P1	0.70906148	3.88E-25
AL591135.1	NDUFA9P1	0.842390912	3.38E-43
AC018797.2	NDUFA9P1	0.824979301	5.30E-40
AHNAK2	NDUFA9P1	0.509052172	1.16E-11
CHMP4BP1	NDUFA9P1	0.757985156	2.23E-30
GLIPR1L1	NDUFA9P1	0.684720768	6.47E-23
FAM157A	NDUFA9P1	0.638376753	3.12E-19
KRT8P33	NDUFA9P1	0.866511726	2.50E-48
AC087257.2	NDUFA9P1	0.736194947	6.70E-28
DCST1	NDUFA9P1	0.659323075	8.13E-21
SEC63P1	NDUFA9P1	0.755745068	4.12E-30
AL118556.2	NDUFA9P1	0.794486926	3.53E-35
KRT18P7	NDUFA9P1	0.807934537	3.37E-37
MORF4	NDUFA9P1	0.716829681	6.78E-26
AL365440.1	NDUFA9P1	0.755794683	4.06E-30
SMG1P3	NDUFA9P1	0.633527828	6.98E-19
SCARNA7	NDUFA9P1	0.697356717	4.85E-24
PRDX3P1	NDUFA9P1	0.844780616	1.15E-43
SMARCE1P1	NDUFA9P1	0.787151811	3.87E-34
FTH1P12	NDUFA9P1	0.718354639	4.78E-26
AL132777.1	NDUFA9P1	0.785840429	5.88E-34
RPL12P42	NDUFA9P1	0.774871269	1.74E-32
AL139174.1	NDUFA9P1	0.749616158	2.14E-29
SCARNA18	NDUFA9P1	0.623575346	3.48E-18
AL627402.1	NDUFA9P1	0.868513254	8.45E-49
SCARNA9	NDUFA9P1	0.745536848	6.23E-29
XDH	NDUFA9P1	0.647889691	6.17E-20
MPRIPP1	NDUFA9P1	0.653664344	2.24E-20
WASHC5-AS1	NDUFA9P1	0.801693934	3.05E-36
CEP295NL	NDUFA9P1	0.690282131	2.10E-23
MALAT1	NDUFA9P1	0.643650571	1.28E-19
AK3P5	NDUFA9P1	0.829208109	9.59E-41
AL158201.1	NDUFA9P1	0.880411875	9.15E-52
ITGB4	NDUFA9P1	0.751579786	1.27E-29
AC024451.2	SUMO1P3	0.767033193	1.74E-31
AC034102.1	SUMO1P3	0.800191997	5.12E-36
AC011611.5	SUMO1P3	0.785772864	6.00E-34
MORF4L1P1	SUMO1P3	0.817764716	8.84E-39
TAF9BP1	SUMO1P3	0.835471294	6.97E-42
RGPD3	SUMO1P3	0.742071779	1.52E-28
AL359263.1	SUMO1P3	0.670763523	9.78E-22
EIF4EP1	SUMO1P3	0.633605128	6.89E-19
RGPD4	SUMO1P3	0.70279125	1.52E-24
TMSB4XP2	SUMO1P3	0.736665634	5.96E-28
AC113155.1	SUMO1P3	0.82815634	1.47E-40
RBMXP2	SUMO1P3	0.758753251	1.80E-30
AL138752.1	SUMO1P3	0.847860709	2.78E-44
AC138951.1	SUMO1P3	0.781720133	2.14E-33
AC125807.1	SUMO1P3	0.831480853	3.75E-41
ADAM21	SUMO1P3	0.821907577	1.78E-39
CALM2P3	SUMO1P3	0.745369567	6.51E-29
MIR554	SUMO1P3	0.765323371	2.84E-31
SCARNA21	SUMO1P3	0.780754487	2.89E-33
RPL7P21	SUMO1P3	0.850655558	7.47E-45
ACTBP7	SUMO1P3	0.683034025	9.06E-23
AC133435.1	SUMO1P3	0.759147558	1.62E-30
AL732366.1	SUMO1P3	0.679266116	1.90E-22
C1orf195	SUMO1P3	0.864195889	8.55E-48
AC110373.1	SUMO1P3	0.714060652	1.27E-25
AC130689.1	SUMO1P3	0.744874212	7.40E-29
AL449212.1	SUMO1P3	0.888211403	6.93E-54
ASPM	SUMO1P3	0.595188637	2.53E-16
AC034105.3	SUMO1P3	0.676771856	3.09E-22
AC104619.3	SUMO1P3	0.740465653	2.29E-28
PTPN2P1	SUMO1P3	0.893308858	2.33E-55
HMGA1P2	SUMO1P3	0.87619958	1.11E-50
POLQ	SUMO1P3	0.57115839	6.93E-15
TRPV1	SUMO1P3	0.736879379	5.65E-28
AL354733.3	SUMO1P3	0.880322719	9.66E-52
EEF1A1P4	SUMO1P3	0.832406201	2.55E-41
ANXA2P1	SUMO1P3	0.824552799	6.28E-40
CALM2P2	SUMO1P3	0.857867937	2.21E-46
OTUD4P1	SUMO1P3	0.756203083	3.63E-30
TLK2P1	SUMO1P3	0.652858235	2.58E-20
GJA1P1	SUMO1P3	0.805543091	7.91E-37
IGF2BP2-AS1	SUMO1P3	0.776916373	9.37E-33
AC090971.5	SUMO1P3	0.793631938	4.69E-35
AC104046.1	SUMO1P3	0.875229864	1.95E-50
AL365217.1	SUMO1P3	0.829966187	7.02E-41
ETF1P2	SUMO1P3	0.866987447	1.93E-48
HMGB1P14	SUMO1P3	0.746453348	4.91E-29
FTH1P3	SUMO1P3	0.827054595	2.30E-40
AC007161.1	SUMO1P3	0.793152484	5.50E-35
FAM86HP	SUMO1P3	0.754026642	6.56E-30
FTH1P4	SUMO1P3	0.921258197	4.86E-65
GPR52	SUMO1P3	0.841373787	5.32E-43
PRR13P2	SUMO1P3	0.820093634	3.61E-39
SNORA12	SUMO1P3	0.799835035	5.79E-36
ZC3H11B	SUMO1P3	0.842959583	2.62E-43
SNORD89	SUMO1P3	0.707425607	5.57E-25
SDHDP6	SUMO1P3	0.71230545	1.89E-25
ANKRD61	SUMO1P3	0.758791937	1.78E-30
ANKRD36C	SUMO1P3	0.729778268	3.23E-27
PLEC	SUMO1P3	0.706125657	7.40E-25
AL591135.1	SUMO1P3	0.794587842	3.41E-35
AC018797.2	SUMO1P3	0.797916638	1.11E-35
AHNAK2	SUMO1P3	0.51377921	6.92E-12
CHMP4BP1	SUMO1P3	0.831044567	4.50E-41
GLIPR1L1	SUMO1P3	0.682523193	1.00E-22
FAM157A	SUMO1P3	0.821655949	1.97E-39
KRT8P33	SUMO1P3	0.820969891	2.57E-39
AC087257.2	SUMO1P3	0.79504795	2.93E-35
DCST1	SUMO1P3	0.777691686	7.40E-33
SEC63P1	SUMO1P3	0.752831303	9.06E-30
AL118556.2	SUMO1P3	0.890594654	1.45E-54
KRT18P7	SUMO1P3	0.782088185	1.91E-33
MORF4	SUMO1P3	0.746708249	4.59E-29
AL365440.1	SUMO1P3	0.766799681	1.86E-31
SMG1P3	SUMO1P3	0.587841738	7.16E-16
SCARNA7	SUMO1P3	0.639399099	2.63E-19
PRDX3P1	SUMO1P3	0.803243869	1.78E-36
SMARCE1P1	SUMO1P3	0.807323493	4.19E-37
FTH1P12	SUMO1P3	0.658978046	8.65E-21
AL132777.1	SUMO1P3	0.826220452	3.23E-40
RPL12P42	SUMO1P3	0.757939409	2.26E-30
AL139174.1	SUMO1P3	0.770103465	7.13E-32
SCARNA18	SUMO1P3	0.577883658	2.82E-15
AL627402.1	SUMO1P3	0.85086896	6.75E-45
SCARNA9	SUMO1P3	0.605453397	5.64E-17
XDH	SUMO1P3	0.665780268	2.49E-21
MPRIPP1	SUMO1P3	0.64836909	5.67E-20
WASHC5-AS1	SUMO1P3	0.738756425	3.53E-28
CEP295NL	SUMO1P3	0.663326461	3.91E-21
MALAT1	SUMO1P3	0.538085098	4.35E-13
AK3P5	SUMO1P3	0.854734544	1.04E-45
AL158201.1	SUMO1P3	0.816104896	1.66E-38
ITGB4	SUMO1P3	0.806945734	4.80E-37
AC034102.1	AC024451.2	0.737449789	4.90E-28
AC011611.5	AC024451.2	0.693975659	9.82E-24
MORF4L1P1	AC024451.2	0.762992643	5.51E-31
TAF9BP1	AC024451.2	0.795192134	2.79E-35
RGPD3	AC024451.2	0.848315507	2.25E-44
AL359263.1	AC024451.2	0.849164883	1.51E-44
EIF4EP1	AC024451.2	0.839827909	1.05E-42
RGPD4	AC024451.2	0.826466314	2.92E-40
TMSB4XP2	AC024451.2	0.874088565	3.76E-50
AC113155.1	AC024451.2	0.834902771	8.89E-42
RBMXP2	AC024451.2	0.726116205	7.78E-27
AL138752.1	AC024451.2	0.856658999	4.04E-46
AC138951.1	AC024451.2	0.699559613	3.04E-24
AC125807.1	AC024451.2	0.848537513	2.03E-44
ADAM21	AC024451.2	0.665674827	2.54E-21
CALM2P3	AC024451.2	0.657477195	1.13E-20
MIR554	AC024451.2	0.627916672	1.74E-18
SCARNA21	AC024451.2	0.806580536	5.47E-37
RPL7P21	AC024451.2	0.789760289	1.67E-34
ACTBP7	AC024451.2	0.712291073	1.89E-25
AC133435.1	AC024451.2	0.750898131	1.52E-29
AL732366.1	AC024451.2	0.678576483	2.18E-22
C1orf195	AC024451.2	0.7282213	4.70E-27
AC110373.1	AC024451.2	0.762569933	6.20E-31
AC130689.1	AC024451.2	0.89178673	6.54E-55
AL449212.1	AC024451.2	0.68179714	1.16E-22
ASPM	AC024451.2	0.623537811	3.50E-18
AC034105.3	AC024451.2	0.620582574	5.59E-18
AC104619.3	AC024451.2	0.823741052	8.67E-40
PTPN2P1	AC024451.2	0.788962096	2.16E-34
HMGA1P2	AC024451.2	0.836048526	5.45E-42
POLQ	AC024451.2	0.640482969	2.19E-19
TRPV1	AC024451.2	0.695686943	6.88E-24
AL354733.3	AC024451.2	0.7556484	4.23E-30
EEF1A1P4	AC024451.2	0.896607239	2.37E-56
ANXA2P1	AC024451.2	0.886767842	1.76E-53
CALM2P2	AC024451.2	0.752411182	1.01E-29
OTUD4P1	AC024451.2	0.893828834	1.63E-55
TLK2P1	AC024451.2	0.785180975	7.24E-34
GJA1P1	AC024451.2	0.867189581	1.73E-48
IGF2BP2-AS1	AC024451.2	0.779464105	4.31E-33
AC090971.5	AC024451.2	0.83876515	1.68E-42
AC104046.1	AC024451.2	0.763173099	5.23E-31
AL365217.1	AC024451.2	0.915278024	1.08E-62
ETF1P2	AC024451.2	0.808396844	2.85E-37
HMGB1P14	AC024451.2	0.851825745	4.27E-45
FTH1P3	AC024451.2	0.786232036	5.19E-34
AC007161.1	AC024451.2	0.847273755	3.65E-44
FAM86HP	AC024451.2	0.625229533	2.68E-18
FTH1P4	AC024451.2	0.750383943	1.74E-29
GPR52	AC024451.2	0.882696617	2.27E-52
PRR13P2	AC024451.2	0.822618651	1.35E-39
SNORA12	AC024451.2	0.790381665	1.36E-34
ZC3H11B	AC024451.2	0.84950583	1.29E-44
SNORD89	AC024451.2	0.836033535	5.48E-42
SDHDP6	AC024451.2	0.786362693	4.98E-34
ANKRD61	AC024451.2	0.871833265	1.35E-49
ANKRD36C	AC024451.2	0.700554878	2.46E-24
PLEC	AC024451.2	0.87713181	6.45E-51
AL591135.1	AC024451.2	0.833591969	1.55E-41
AC018797.2	AC024451.2	0.753642758	7.28E-30
AHNAK2	AC024451.2	0.49634097	4.42E-11
CHMP4BP1	AC024451.2	0.736929098	5.58E-28
GLIPR1L1	AC024451.2	0.649020768	5.06E-20
FAM157A	AC024451.2	0.562591817	2.12E-14
KRT8P33	AC024451.2	0.914348002	2.41E-62
AC087257.2	AC024451.2	0.823312007	1.03E-39
DCST1	AC024451.2	0.642734524	1.49E-19
SEC63P1	AC024451.2	0.8145975	2.92E-38
AL118556.2	AC024451.2	0.772549241	3.47E-32
KRT18P7	AC024451.2	0.869126167	6.04E-49
MORF4	AC024451.2	0.792471267	6.88E-35
AL365440.1	AC024451.2	0.822665187	1.33E-39
SMG1P3	AC024451.2	0.498296962	3.61E-11
SCARNA7	AC024451.2	0.606656465	4.71E-17
PRDX3P1	AC024451.2	0.806983074	4.74E-37
SMARCE1P1	AC024451.2	0.842274991	3.56E-43
FTH1P12	AC024451.2	0.853465386	1.94E-45
AL132777.1	AC024451.2	0.77990129	3.76E-33
RPL12P42	AC024451.2	0.73057896	2.66E-27
AL139174.1	AC024451.2	0.742678781	1.30E-28
SCARNA18	AC024451.2	0.572462592	5.83E-15
AL627402.1	AC024451.2	0.905071725	4.60E-59
SCARNA9	AC024451.2	0.722033999	2.04E-26
XDH	AC024451.2	0.619312027	6.82E-18
MPRIPP1	AC024451.2	0.840353285	8.37E-43
WASHC5-AS1	AC024451.2	0.761166357	9.20E-31
CEP295NL	AC024451.2	0.707580684	5.38E-25
MALAT1	AC024451.2	0.633728396	6.75E-19
AK3P5	AC024451.2	0.805938315	6.87E-37
AL158201.1	AC024451.2	0.776532084	1.05E-32
ITGB4	AC024451.2	0.763175364	5.23E-31
AC011611.5	AC034102.1	0.788709502	2.35E-34
MORF4L1P1	AC034102.1	0.857065689	3.30E-46
TAF9BP1	AC034102.1	0.78207848	1.92E-33
RGPD3	AC034102.1	0.789124173	2.05E-34
AL359263.1	AC034102.1	0.725210786	9.65E-27
EIF4EP1	AC034102.1	0.599775585	1.30E-16
RGPD4	AC034102.1	0.817924173	8.32E-39
TMSB4XP2	AC034102.1	0.7439598	9.37E-29
AC113155.1	AC034102.1	0.789436982	1.85E-34
RBMXP2	AC034102.1	0.734385443	1.05E-27
AL138752.1	AC034102.1	0.758839312	1.76E-30
AC138951.1	AC034102.1	0.73564518	7.68E-28
AC125807.1	AC034102.1	0.862506218	2.07E-47
ADAM21	AC034102.1	0.645330929	9.59E-20
CALM2P3	AC034102.1	0.88294917	1.94E-52
MIR554	AC034102.1	0.699862738	2.85E-24
SCARNA21	AC034102.1	0.698367176	3.92E-24
RPL7P21	AC034102.1	0.753276459	8.04E-30
ACTBP7	AC034102.1	0.616266846	1.09E-17
AC133435.1	AC034102.1	0.794024454	4.12E-35
AL732366.1	AC034102.1	0.638253664	3.18E-19
C1orf195	AC034102.1	0.748907588	2.58E-29
AC110373.1	AC034102.1	0.75626513	3.57E-30
AC130689.1	AC034102.1	0.846832923	4.48E-44
AL449212.1	AC034102.1	0.848070973	2.52E-44
ASPM	AC034102.1	0.62167176	4.71E-18
AC034105.3	AC034102.1	0.683350587	8.51E-23
AC104619.3	AC034102.1	0.76204309	7.20E-31
PTPN2P1	AC034102.1	0.761901783	7.49E-31
HMGA1P2	AC034102.1	0.855735504	6.38E-46
POLQ	AC034102.1	0.629506631	1.35E-18
TRPV1	AC034102.1	0.607107125	4.41E-17
AL354733.3	AC034102.1	0.784560611	8.81E-34
EEF1A1P4	AC034102.1	0.813265676	4.80E-38
ANXA2P1	AC034102.1	0.810730351	1.22E-37
CALM2P2	AC034102.1	0.883084075	1.79E-52
OTUD4P1	AC034102.1	0.780063025	3.58E-33
TLK2P1	AC034102.1	0.827743742	1.74E-40
GJA1P1	AC034102.1	0.817906284	8.38E-39
IGF2BP2-AS1	AC034102.1	0.779758775	3.93E-33
AC090971.5	AC034102.1	0.762827298	5.77E-31
AC104046.1	AC034102.1	0.71632688	7.60E-26
AL365217.1	AC034102.1	0.821386181	2.19E-39
ETF1P2	AC034102.1	0.822133421	1.63E-39
HMGB1P14	AC034102.1	0.781855668	2.06E-33
FTH1P3	AC034102.1	0.889634464	2.73E-54
AC007161.1	AC034102.1	0.745312658	6.60E-29
FAM86HP	AC034102.1	0.673682097	5.61E-22
FTH1P4	AC034102.1	0.800456328	4.68E-36
GPR52	AC034102.1	0.759458348	1.48E-30
PRR13P2	AC034102.1	0.821443125	2.14E-39
SNORA12	AC034102.1	0.729426675	3.52E-27
ZC3H11B	AC034102.1	0.826365492	3.04E-40
SNORD89	AC034102.1	0.774375819	2.01E-32
SDHDP6	AC034102.1	0.785602232	6.34E-34
ANKRD61	AC034102.1	0.75162955	1.25E-29
ANKRD36C	AC034102.1	0.701477287	2.02E-24
PLEC	AC034102.1	0.668653005	1.46E-21
AL591135.1	AC034102.1	0.874433294	3.08E-50
AC018797.2	AC034102.1	0.763382535	4.93E-31
AHNAK2	AC034102.1	0.453798732	2.69E-09
CHMP4BP1	AC034102.1	0.730899465	2.46E-27
GLIPR1L1	AC034102.1	0.695622883	6.97E-24
FAM157A	AC034102.1	0.621057232	5.18E-18
KRT8P33	AC034102.1	0.836902239	3.77E-42
AC087257.2	AC034102.1	0.659642043	7.67E-21
DCST1	AC034102.1	0.665153348	2.79E-21
SEC63P1	AC034102.1	0.842498237	3.22E-43
AL118556.2	AC034102.1	0.707719101	5.22E-25
KRT18P7	AC034102.1	0.6778669	2.50E-22
MORF4	AC034102.1	0.831158771	4.29E-41
AL365440.1	AC034102.1	0.809889621	1.66E-37
SMG1P3	AC034102.1	0.476386423	3.26E-10
SCARNA7	AC034102.1	0.535391685	5.98E-13
PRDX3P1	AC034102.1	0.739867317	2.67E-28
SMARCE1P1	AC034102.1	0.696896737	5.34E-24
FTH1P12	AC034102.1	0.715490168	9.20E-26
AL132777.1	AC034102.1	0.817654077	9.22E-39
RPL12P42	AC034102.1	0.741548477	1.74E-28
AL139174.1	AC034102.1	0.586709914	8.39E-16
SCARNA18	AC034102.1	0.618160752	8.16E-18
AL627402.1	AC034102.1	0.833067252	1.93E-41
SCARNA9	AC034102.1	0.583107458	1.38E-15
XDH	AC034102.1	0.621811065	4.60E-18
MPRIPP1	AC034102.1	0.70111969	2.18E-24
WASHC5-AS1	AC034102.1	0.739485618	2.94E-28
CEP295NL	AC034102.1	0.648624025	5.43E-20
MALAT1	AC034102.1	0.478960926	2.53E-10
AK3P5	AC034102.1	0.795890916	2.21E-35
AL158201.1	AC034102.1	0.885150739	4.91E-53
ITGB4	AC034102.1	0.739253923	3.11E-28
MORF4L1P1	AC011611.5	0.753533035	7.50E-30
TAF9BP1	AC011611.5	0.766683801	1.92E-31
RGPD3	AC011611.5	0.762254309	6.78E-31
AL359263.1	AC011611.5	0.705003396	9.45E-25
EIF4EP1	AC011611.5	0.637273573	3.75E-19
RGPD4	AC011611.5	0.760543627	1.10E-30
TMSB4XP2	AC011611.5	0.758081372	2.17E-30
AC113155.1	AC011611.5	0.671841032	7.97E-22
RBMXP2	AC011611.5	0.607923023	3.90E-17
AL138752.1	AC011611.5	0.687475997	3.72E-23
AC138951.1	AC011611.5	0.678705165	2.12E-22
AC125807.1	AC011611.5	0.828239167	1.42E-40
ADAM21	AC011611.5	0.743802061	9.76E-29
CALM2P3	AC011611.5	0.767558674	1.49E-31
MIR554	AC011611.5	0.647207459	6.94E-20
SCARNA21	AC011611.5	0.644915867	1.03E-19
RPL7P21	AC011611.5	0.811390773	9.60E-38
ACTBP7	AC011611.5	0.588998969	6.09E-16
AC133435.1	AC011611.5	0.73718065	5.24E-28
AL732366.1	AC011611.5	0.695659959	6.92E-24
C1orf195	AC011611.5	0.689090286	2.68E-23
AC110373.1	AC011611.5	0.669682138	1.20E-21
AC130689.1	AC011611.5	0.736366858	6.42E-28
AL449212.1	AC011611.5	0.753895492	6.80E-30
ASPM	AC011611.5	0.619194998	6.94E-18
AC034105.3	AC011611.5	0.63676131	4.08E-19
AC104619.3	AC011611.5	0.80187883	2.86E-36
PTPN2P1	AC011611.5	0.717002646	6.52E-26
HMGA1P2	AC011611.5	0.823979853	7.89E-40
POLQ	AC011611.5	0.642754742	1.49E-19
TRPV1	AC011611.5	0.495093909	5.03E-11
AL354733.3	AC011611.5	0.783248627	1.33E-33
EEF1A1P4	AC011611.5	0.839750448	1.09E-42
ANXA2P1	AC011611.5	0.742082343	1.52E-28
CALM2P2	AC011611.5	0.811025401	1.10E-37
OTUD4P1	AC011611.5	0.782594998	1.63E-33
TLK2P1	AC011611.5	0.737407094	4.95E-28
GJA1P1	AC011611.5	0.803767511	1.48E-36
IGF2BP2-AS1	AC011611.5	0.833454278	1.64E-41
AC090971.5	AC011611.5	0.789255015	1.97E-34
AC104046.1	AC011611.5	0.742077637	1.52E-28
AL365217.1	AC011611.5	0.795652466	2.39E-35
ETF1P2	AC011611.5	0.817299448	1.06E-38
HMGB1P14	AC011611.5	0.693643944	1.05E-23
FTH1P3	AC011611.5	0.834374816	1.11E-41
AC007161.1	AC011611.5	0.683115498	8.91E-23
FAM86HP	AC011611.5	0.597029809	1.94E-16
FTH1P4	AC011611.5	0.846680686	4.81E-44
GPR52	AC011611.5	0.72824739	4.68E-27
PRR13P2	AC011611.5	0.743009425	1.20E-28
SNORA12	AC011611.5	0.712465266	1.82E-25
ZC3H11B	AC011611.5	0.824151715	7.37E-40
SNORD89	AC011611.5	0.697356744	4.85E-24
SDHDP6	AC011611.5	0.640203632	2.29E-19
ANKRD61	AC011611.5	0.677290544	2.80E-22
ANKRD36C	AC011611.5	0.545834495	1.72E-13
PLEC	AC011611.5	0.647082031	7.09E-20
AL591135.1	AC011611.5	0.800199832	5.11E-36
AC018797.2	AC011611.5	0.836687611	4.14E-42
AHNAK2	AC011611.5	0.686016347	4.99E-23
CHMP4BP1	AC011611.5	0.684197989	7.18E-23
GLIPR1L1	AC011611.5	0.721422984	2.35E-26
FAM157A	AC011611.5	0.626764085	2.09E-18
KRT8P33	AC011611.5	0.786162845	5.30E-34
AC087257.2	AC011611.5	0.656806616	1.28E-20
DCST1	AC011611.5	0.575843143	3.71E-15
SEC63P1	AC011611.5	0.816367698	1.50E-38
AL118556.2	AC011611.5	0.728206181	4.72E-27
KRT18P7	AC011611.5	0.672901461	6.51E-22
MORF4	AC011611.5	0.717185342	6.25E-26
AL365440.1	AC011611.5	0.83605355	5.44E-42
SMG1P3	AC011611.5	0.468498879	6.93E-10
SCARNA7	AC011611.5	0.556830189	4.41E-14
PRDX3P1	AC011611.5	0.69252023	1.33E-23
SMARCE1P1	AC011611.5	0.722005397	2.05E-26
FTH1P12	AC011611.5	0.709537796	3.49E-25
AL132777.1	AC011611.5	0.76538018	2.79E-31
RPL12P42	AC011611.5	0.771721435	4.43E-32
AL139174.1	AC011611.5	0.581978496	1.61E-15
SCARNA18	AC011611.5	0.482060616	1.87E-10
AL627402.1	AC011611.5	0.766945526	1.78E-31
SCARNA9	AC011611.5	0.595049996	2.58E-16
XDH	AC011611.5	0.489678286	8.73E-11
MPRIPP1	AC011611.5	0.64593717	8.64E-20
WASHC5-AS1	AC011611.5	0.69640996	5.91E-24
CEP295NL	AC011611.5	0.577398634	3.01E-15
MALAT1	AC011611.5	0.510697533	9.68E-12
AK3P5	AC011611.5	0.908831569	2.37E-60
AL158201.1	AC011611.5	0.805054091	9.40E-37
ITGB4	AC011611.5	0.713271772	1.52E-25
TAF9BP1	MORF4L1P1	0.742485498	1.37E-28
RGPD3	MORF4L1P1	0.742399326	1.40E-28
AL359263.1	MORF4L1P1	0.741924221	1.58E-28
EIF4EP1	MORF4L1P1	0.593618325	3.17E-16
RGPD4	MORF4L1P1	0.754908702	5.17E-30
TMSB4XP2	MORF4L1P1	0.798544802	9.00E-36
AC113155.1	MORF4L1P1	0.740613271	2.21E-28
RBMXP2	MORF4L1P1	0.730195049	2.92E-27
AL138752.1	MORF4L1P1	0.789916083	1.59E-34
AC138951.1	MORF4L1P1	0.643320275	1.35E-19
AC125807.1	MORF4L1P1	0.794415224	3.62E-35
ADAM21	MORF4L1P1	0.643301302	1.36E-19
CALM2P3	MORF4L1P1	0.860484982	5.87E-47
MIR554	MORF4L1P1	0.598684963	1.53E-16
SCARNA21	MORF4L1P1	0.712097378	1.98E-25
RPL7P21	MORF4L1P1	0.808282106	2.97E-37
ACTBP7	MORF4L1P1	0.613168418	1.76E-17
AC133435.1	MORF4L1P1	0.786268097	5.13E-34
AL732366.1	MORF4L1P1	0.710481144	2.83E-25
C1orf195	MORF4L1P1	0.735117494	8.75E-28
AC110373.1	MORF4L1P1	0.667224779	1.90E-21
AC130689.1	MORF4L1P1	0.805110775	9.22E-37
AL449212.1	MORF4L1P1	0.805031807	9.48E-37
ASPM	MORF4L1P1	0.667910736	1.67E-21
AC034105.3	MORF4L1P1	0.669099133	1.34E-21
AC104619.3	MORF4L1P1	0.704801236	9.87E-25
PTPN2P1	MORF4L1P1	0.714107978	1.26E-25
HMGA1P2	MORF4L1P1	0.753282518	8.02E-30
POLQ	MORF4L1P1	0.6579774	1.04E-20
TRPV1	MORF4L1P1	0.586991536	8.07E-16
AL354733.3	MORF4L1P1	0.859886196	7.97E-47
EEF1A1P4	MORF4L1P1	0.787213464	3.79E-34
ANXA2P1	MORF4L1P1	0.748370848	2.97E-29
CALM2P2	MORF4L1P1	0.903106745	2.06E-58
OTUD4P1	MORF4L1P1	0.758754233	1.80E-30
TLK2P1	MORF4L1P1	0.741012621	1.99E-28
GJA1P1	MORF4L1P1	0.752423125	1.01E-29
IGF2BP2-AS1	MORF4L1P1	0.738074346	4.19E-28
AC090971.5	MORF4L1P1	0.760539918	1.10E-30
AC104046.1	MORF4L1P1	0.720298769	3.05E-26
AL365217.1	MORF4L1P1	0.847087442	3.98E-44
ETF1P2	MORF4L1P1	0.808064214	3.21E-37
HMGB1P14	MORF4L1P1	0.703442878	1.32E-24
FTH1P3	MORF4L1P1	0.793529326	4.85E-35
AC007161.1	MORF4L1P1	0.749351925	2.29E-29
FAM86HP	MORF4L1P1	0.668545041	1.48E-21
FTH1P4	MORF4L1P1	0.748974993	2.53E-29
GPR52	MORF4L1P1	0.749632227	2.13E-29
PRR13P2	MORF4L1P1	0.699136439	3.33E-24
SNORA12	MORF4L1P1	0.751945123	1.15E-29
ZC3H11B	MORF4L1P1	0.80770167	3.66E-37
SNORD89	MORF4L1P1	0.699082502	3.37E-24
SDHDP6	MORF4L1P1	0.715759343	8.65E-26
ANKRD61	MORF4L1P1	0.731155876	2.31E-27
ANKRD36C	MORF4L1P1	0.631037871	1.05E-18
PLEC	MORF4L1P1	0.725522419	8.96E-27
AL591135.1	MORF4L1P1	0.847010897	4.13E-44
AC018797.2	MORF4L1P1	0.753549541	7.47E-30
AHNAK2	MORF4L1P1	0.505009911	1.78E-11
CHMP4BP1	MORF4L1P1	0.643696247	1.27E-19
GLIPR1L1	MORF4L1P1	0.761040189	9.53E-31
FAM157A	MORF4L1P1	0.580541567	1.97E-15
KRT8P33	MORF4L1P1	0.809306909	2.05E-37
AC087257.2	MORF4L1P1	0.678646184	2.15E-22
DCST1	MORF4L1P1	0.6607257	6.30E-21
SEC63P1	MORF4L1P1	0.841981811	4.06E-43
AL118556.2	MORF4L1P1	0.760089941	1.24E-30
KRT18P7	MORF4L1P1	0.696590404	5.69E-24
MORF4	MORF4L1P1	0.825534146	4.25E-40
AL365440.1	MORF4L1P1	0.78472229	8.37E-34
SMG1P3	MORF4L1P1	0.425697837	3.02E-08
SCARNA7	MORF4L1P1	0.494564643	5.31E-11
PRDX3P1	MORF4L1P1	0.74633305	5.06E-29
SMARCE1P1	MORF4L1P1	0.7209879	2.60E-26
FTH1P12	MORF4L1P1	0.705108606	9.23E-25
AL132777.1	MORF4L1P1	0.759782638	1.35E-30
RPL12P42	MORF4L1P1	0.696605504	5.67E-24
AL139174.1	MORF4L1P1	0.628235832	1.65E-18
SCARNA18	MORF4L1P1	0.632370911	8.43E-19
AL627402.1	MORF4L1P1	0.831651655	3.49E-41
SCARNA9	MORF4L1P1	0.58260183	1.48E-15
XDH	MORF4L1P1	0.582654326	1.47E-15
MPRIPP1	MORF4L1P1	0.748372384	2.97E-29
WASHC5-AS1	MORF4L1P1	0.770084791	7.17E-32
CEP295NL	MORF4L1P1	0.583193985	1.37E-15
MALAT1	MORF4L1P1	0.436860491	1.19E-08
AK3P5	MORF4L1P1	0.777008778	9.11E-33
AL158201.1	MORF4L1P1	0.77625459	1.14E-32
ITGB4	MORF4L1P1	0.776235029	1.15E-32
RGPD3	TAF9BP1	0.789735183	1.68E-34
AL359263.1	TAF9BP1	0.713311335	1.51E-25
EIF4EP1	TAF9BP1	0.668772926	1.42E-21
RGPD4	TAF9BP1	0.766559012	1.99E-31
TMSB4XP2	TAF9BP1	0.751336648	1.35E-29
AC113155.1	TAF9BP1	0.836684619	4.14E-42
RBMXP2	TAF9BP1	0.816026994	1.71E-38
AL138752.1	TAF9BP1	0.811257322	1.01E-37
AC138951.1	TAF9BP1	0.770728987	5.93E-32
AC125807.1	TAF9BP1	0.828606281	1.23E-40
ADAM21	TAF9BP1	0.748652254	2.76E-29
CALM2P3	TAF9BP1	0.766544735	2.00E-31
MIR554	TAF9BP1	0.638974908	2.82E-19
SCARNA21	TAF9BP1	0.822118776	1.64E-39
RPL7P21	TAF9BP1	0.833468912	1.63E-41
ACTBP7	TAF9BP1	0.591438158	4.32E-16
AC133435.1	TAF9BP1	0.715720864	8.73E-26
AL732366.1	TAF9BP1	0.696828874	5.41E-24
C1orf195	TAF9BP1	0.91018244	7.93E-61
AC110373.1	TAF9BP1	0.793651401	4.66E-35
AC130689.1	TAF9BP1	0.813167777	4.98E-38
AL449212.1	TAF9BP1	0.729601391	3.37E-27
ASPM	TAF9BP1	0.592008858	3.98E-16
AC034105.3	TAF9BP1	0.72883194	4.06E-27
AC104619.3	TAF9BP1	0.744146722	8.93E-29
PTPN2P1	TAF9BP1	0.777117987	8.81E-33
HMGA1P2	TAF9BP1	0.78811651	2.84E-34
POLQ	TAF9BP1	0.557367253	4.12E-14
TRPV1	TAF9BP1	0.674023993	5.25E-22
AL354733.3	TAF9BP1	0.817491538	9.81E-39
EEF1A1P4	TAF9BP1	0.835239697	7.70E-42
ANXA2P1	TAF9BP1	0.854671216	1.08E-45
CALM2P2	TAF9BP1	0.765100712	3.03E-31
OTUD4P1	TAF9BP1	0.843433964	2.12E-43
TLK2P1	TAF9BP1	0.790751948	1.21E-34
GJA1P1	TAF9BP1	0.88520415	4.75E-53
IGF2BP2-AS1	TAF9BP1	0.788043895	2.91E-34
AC090971.5	TAF9BP1	0.857544135	2.60E-46
AC104046.1	TAF9BP1	0.843703956	1.87E-43
AL365217.1	TAF9BP1	0.83857381	1.83E-42
ETF1P2	TAF9BP1	0.882933183	1.96E-52
HMGB1P14	TAF9BP1	0.83679087	3.96E-42
FTH1P3	TAF9BP1	0.742559173	1.34E-28
AC007161.1	TAF9BP1	0.86523071	4.95E-48
FAM86HP	TAF9BP1	0.704304533	1.10E-24
FTH1P4	TAF9BP1	0.823133376	1.10E-39
GPR52	TAF9BP1	0.889906019	2.29E-54
PRR13P2	TAF9BP1	0.827092613	2.27E-40
SNORA12	TAF9BP1	0.827447074	1.97E-40
ZC3H11B	TAF9BP1	0.83358013	1.56E-41
SNORD89	TAF9BP1	0.836203144	5.10E-42
SDHDP6	TAF9BP1	0.772789328	3.23E-32
ANKRD61	TAF9BP1	0.791315743	1.01E-34
ANKRD36C	TAF9BP1	0.764176399	3.94E-31
PLEC	TAF9BP1	0.73147498	2.14E-27
AL591135.1	TAF9BP1	0.836149349	5.22E-42
AC018797.2	TAF9BP1	0.835893093	5.82E-42
AHNAK2	TAF9BP1	0.535280317	6.06E-13
CHMP4BP1	TAF9BP1	0.783795434	1.12E-33
GLIPR1L1	TAF9BP1	0.754520306	5.74E-30
FAM157A	TAF9BP1	0.676618105	3.19E-22
KRT8P33	TAF9BP1	0.828915631	1.08E-40
AC087257.2	TAF9BP1	0.70269452	1.56E-24
DCST1	TAF9BP1	0.738579456	3.69E-28
SEC63P1	TAF9BP1	0.792856252	6.06E-35
AL118556.2	TAF9BP1	0.884279745	8.49E-53
KRT18P7	TAF9BP1	0.781456964	2.33E-33
MORF4	TAF9BP1	0.752162793	1.08E-29
AL365440.1	TAF9BP1	0.780585107	3.05E-33
SMG1P3	TAF9BP1	0.563790392	1.81E-14
SCARNA7	TAF9BP1	0.677664345	2.60E-22
PRDX3P1	TAF9BP1	0.781574853	2.24E-33
SMARCE1P1	TAF9BP1	0.84442232	1.35E-43
FTH1P12	TAF9BP1	0.773976889	2.27E-32
AL132777.1	TAF9BP1	0.772177781	3.87E-32
RPL12P42	TAF9BP1	0.697119724	5.09E-24
AL139174.1	TAF9BP1	0.80391958	1.40E-36
SCARNA18	TAF9BP1	0.663218854	3.99E-21
AL627402.1	TAF9BP1	0.8010815	3.77E-36
SCARNA9	TAF9BP1	0.751772589	1.20E-29
XDH	TAF9BP1	0.77615153	1.18E-32
MPRIPP1	TAF9BP1	0.724296205	1.20E-26
WASHC5-AS1	TAF9BP1	0.755417517	4.50E-30
CEP295NL	TAF9BP1	0.662845452	4.28E-21
MALAT1	TAF9BP1	0.603823861	7.18E-17
AK3P5	TAF9BP1	0.809043693	2.26E-37
AL158201.1	TAF9BP1	0.806614746	5.40E-37
ITGB4	TAF9BP1	0.813358788	4.64E-38
AL359263.1	RGPD3	0.785380299	6.80E-34
EIF4EP1	RGPD3	0.807546534	3.87E-37
RGPD4	RGPD3	0.950441634	4.94E-80
TMSB4XP2	RGPD3	0.858091712	1.98E-46
AC113155.1	RGPD3	0.760481728	1.11E-30
RBMXP2	RGPD3	0.692521579	1.33E-23
AL138752.1	RGPD3	0.853075958	2.34E-45
AC138951.1	RGPD3	0.688975386	2.74E-23
AC125807.1	RGPD3	0.852006447	3.92E-45
ADAM21	RGPD3	0.695579035	7.03E-24
CALM2P3	RGPD3	0.753476317	7.62E-30
MIR554	RGPD3	0.614273604	1.49E-17
SCARNA21	RGPD3	0.721245364	2.45E-26
RPL7P21	RGPD3	0.772126672	3.93E-32
ACTBP7	RGPD3	0.600876782	1.11E-16
AC133435.1	RGPD3	0.745654423	6.04E-29
AL732366.1	RGPD3	0.657567769	1.12E-20
C1orf195	RGPD3	0.688514658	3.01E-23
AC110373.1	RGPD3	0.75625466	3.58E-30
AC130689.1	RGPD3	0.859319907	1.06E-46
AL449212.1	RGPD3	0.713907537	1.32E-25
ASPM	RGPD3	0.623378117	3.59E-18
AC034105.3	RGPD3	0.608368021	3.65E-17
AC104619.3	RGPD3	0.818192411	7.51E-39
PTPN2P1	RGPD3	0.74395772	9.38E-29
HMGA1P2	RGPD3	0.771689208	4.47E-32
POLQ	RGPD3	0.611030332	2.44E-17
TRPV1	RGPD3	0.625547875	2.54E-18
AL354733.3	RGPD3	0.785131631	7.36E-34
EEF1A1P4	RGPD3	0.888550845	5.56E-54
ANXA2P1	RGPD3	0.802212308	2.55E-36
CALM2P2	RGPD3	0.786626169	4.58E-34
OTUD4P1	RGPD3	0.866460536	2.57E-48
TLK2P1	RGPD3	0.796802663	1.62E-35
GJA1P1	RGPD3	0.8726343	8.58E-50
IGF2BP2-AS1	RGPD3	0.773164375	2.89E-32
AC090971.5	RGPD3	0.764021408	4.12E-31
AC104046.1	RGPD3	0.776742496	9.88E-33
AL365217.1	RGPD3	0.894257711	1.22E-55
ETF1P2	RGPD3	0.813462666	4.47E-38
HMGB1P14	RGPD3	0.769339179	8.91E-32
FTH1P3	RGPD3	0.793024664	5.73E-35
AC007161.1	RGPD3	0.822262092	1.55E-39
FAM86HP	RGPD3	0.552108872	7.95E-14
FTH1P4	RGPD3	0.787681446	3.26E-34
GPR52	RGPD3	0.834578014	1.02E-41
PRR13P2	RGPD3	0.798003117	1.08E-35
SNORA12	RGPD3	0.76256026	6.22E-31
ZC3H11B	RGPD3	0.866249835	2.87E-48
SNORD89	RGPD3	0.817988973	8.12E-39
SDHDP6	RGPD3	0.79777818	1.17E-35
ANKRD61	RGPD3	0.791583424	9.21E-35
ANKRD36C	RGPD3	0.623060139	3.78E-18
PLEC	RGPD3	0.797017855	1.51E-35
AL591135.1	RGPD3	0.842701692	2.94E-43
AC018797.2	RGPD3	0.767506715	1.52E-31
AHNAK2	RGPD3	0.607576701	4.11E-17
CHMP4BP1	RGPD3	0.711139063	2.45E-25
GLIPR1L1	RGPD3	0.703110379	1.42E-24
FAM157A	RGPD3	0.568404794	9.96E-15
KRT8P33	RGPD3	0.881859412	3.80E-52
AC087257.2	RGPD3	0.719902746	3.34E-26
DCST1	RGPD3	0.543483065	2.28E-13
SEC63P1	RGPD3	0.875410076	1.76E-50
AL118556.2	RGPD3	0.710011107	3.15E-25
KRT18P7	RGPD3	0.764170548	3.94E-31
MORF4	RGPD3	0.84774838	2.93E-44
AL365440.1	RGPD3	0.888778188	4.79E-54
SMG1P3	RGPD3	0.567031158	1.19E-14
SCARNA7	RGPD3	0.651571245	3.24E-20
PRDX3P1	RGPD3	0.779483135	4.28E-33
SMARCE1P1	RGPD3	0.802981762	1.95E-36
FTH1P12	RGPD3	0.824253735	7.08E-40
AL132777.1	RGPD3	0.762042982	7.20E-31
RPL12P42	RGPD3	0.771623483	4.56E-32
AL139174.1	RGPD3	0.623769199	3.38E-18
SCARNA18	RGPD3	0.556150676	4.80E-14
AL627402.1	RGPD3	0.856794223	3.78E-46
SCARNA9	RGPD3	0.731800986	1.98E-27
XDH	RGPD3	0.50272319	2.27E-11
MPRIPP1	RGPD3	0.797740264	1.18E-35
WASHC5-AS1	RGPD3	0.686556651	4.48E-23
CEP295NL	RGPD3	0.683822997	7.74E-23
MALAT1	RGPD3	0.705653819	8.20E-25
AK3P5	RGPD3	0.800217309	5.08E-36
AL158201.1	RGPD3	0.809823767	1.70E-37
ITGB4	RGPD3	0.708452942	4.44E-25
EIF4EP1	AL359263.1	0.636015261	4.62E-19
RGPD4	AL359263.1	0.807110943	4.52E-37
TMSB4XP2	AL359263.1	0.818861514	5.81E-39
AC113155.1	AL359263.1	0.671190066	9.02E-22
RBMXP2	AL359263.1	0.685971589	5.04E-23
AL138752.1	AL359263.1	0.756085461	3.75E-30
AC138951.1	AL359263.1	0.567768721	1.08E-14
AC125807.1	AL359263.1	0.865562746	4.15E-48
ADAM21	AL359263.1	0.496886854	4.18E-11
CALM2P3	AL359263.1	0.771956017	4.13E-32
MIR554	AL359263.1	0.439054906	9.84E-09
SCARNA21	AL359263.1	0.693035799	1.19E-23
RPL7P21	AL359263.1	0.672168372	7.49E-22
ACTBP7	AL359263.1	0.608190249	3.75E-17
AC133435.1	AL359263.1	0.812857596	5.59E-38
AL732366.1	AL359263.1	0.673988257	5.29E-22
C1orf195	AL359263.1	0.593549155	3.20E-16
AC110373.1	AL359263.1	0.6679295	1.67E-21
AC130689.1	AL359263.1	0.862986155	1.61E-47
AL449212.1	AL359263.1	0.569596068	8.52E-15
ASPM	AL359263.1	0.60798257	3.86E-17
AC034105.3	AL359263.1	0.693682778	1.04E-23
AC104619.3	AL359263.1	0.915857191	6.51E-63
PTPN2P1	AL359263.1	0.62857918	1.56E-18
HMGA1P2	AL359263.1	0.757979002	2.23E-30
POLQ	AL359263.1	0.62252538	4.11E-18
TRPV1	AL359263.1	0.523019063	2.48E-12
AL354733.3	AL359263.1	0.690967849	1.83E-23
EEF1A1P4	AL359263.1	0.898659144	5.48E-57
ANXA2P1	AL359263.1	0.786370675	4.96E-34
CALM2P2	AL359263.1	0.709343247	3.65E-25
OTUD4P1	AL359263.1	0.842717619	2.92E-43
TLK2P1	AL359263.1	0.846689138	4.79E-44
GJA1P1	AL359263.1	0.780774713	2.88E-33
IGF2BP2-AS1	AL359263.1	0.693417267	1.10E-23
AC090971.5	AL359263.1	0.827708931	1.77E-40
AC104046.1	AL359263.1	0.6140148	1.55E-17
AL365217.1	AL359263.1	0.865608779	4.05E-48
ETF1P2	AL359263.1	0.704014751	1.17E-24
HMGB1P14	AL359263.1	0.749197982	2.39E-29
FTH1P3	AL359263.1	0.71690421	6.66E-26
AC007161.1	AL359263.1	0.745458977	6.36E-29
FAM86HP	AL359263.1	0.515408116	5.79E-12
FTH1P4	AL359263.1	0.636442568	4.31E-19
GPR52	AL359263.1	0.753881292	6.83E-30
PRR13P2	AL359263.1	0.749487518	2.21E-29
SNORA12	AL359263.1	0.793280736	5.27E-35
ZC3H11B	AL359263.1	0.871705669	1.45E-49
SNORD89	AL359263.1	0.84477721	1.15E-43
SDHDP6	AL359263.1	0.829082731	1.01E-40
ANKRD61	AL359263.1	0.753266096	8.06E-30
ANKRD36C	AL359263.1	0.550345226	9.89E-14
PLEC	AL359263.1	0.795542024	2.48E-35
AL591135.1	AL359263.1	0.836021096	5.51E-42
AC018797.2	AL359263.1	0.673967775	5.31E-22
AHNAK2	AL359263.1	0.428826711	2.33E-08
CHMP4BP1	AL359263.1	0.54874926	1.20E-13
GLIPR1L1	AL359263.1	0.642973746	1.44E-19
FAM157A	AL359263.1	0.412709481	8.61E-08
KRT8P33	AL359263.1	0.858630811	1.51E-46
AC087257.2	AL359263.1	0.669088463	1.34E-21
DCST1	AL359263.1	0.533676051	7.31E-13
SEC63P1	AL359263.1	0.713430285	1.47E-25
AL118556.2	AL359263.1	0.626258155	2.27E-18
KRT18P7	AL359263.1	0.660067513	7.10E-21
MORF4	AL359263.1	0.859180776	1.14E-46
AL365440.1	AL359263.1	0.823990749	7.86E-40
SMG1P3	AL359263.1	0.384024956	7.46E-07
SCARNA7	AL359263.1	0.528523134	1.33E-12
PRDX3P1	AL359263.1	0.721068054	2.55E-26
SMARCE1P1	AL359263.1	0.721491778	2.31E-26
FTH1P12	AL359263.1	0.831241345	4.14E-41
AL132777.1	AL359263.1	0.638837899	2.89E-19
RPL12P42	AL359263.1	0.788952759	2.17E-34
AL139174.1	AL359263.1	0.595930484	2.27E-16
SCARNA18	AL359263.1	0.621960205	4.50E-18
AL627402.1	AL359263.1	0.88978539	2.48E-54
SCARNA9	AL359263.1	0.694440151	8.92E-24
XDH	AL359263.1	0.561154473	2.55E-14
MPRIPP1	AL359263.1	0.801585125	3.17E-36
WASHC5-AS1	AL359263.1	0.611853165	2.15E-17
CEP295NL	AL359263.1	0.529408163	1.20E-12
MALAT1	AL359263.1	0.525539926	1.87E-12
AK3P5	AL359263.1	0.706870665	6.29E-25
AL158201.1	AL359263.1	0.753603119	7.36E-30
ITGB4	AL359263.1	0.695670744	6.90E-24
RGPD4	EIF4EP1	0.77222403	3.82E-32
TMSB4XP2	EIF4EP1	0.754000964	6.61E-30
AC113155.1	EIF4EP1	0.705645311	8.22E-25
RBMXP2	EIF4EP1	0.587837444	7.17E-16
AL138752.1	EIF4EP1	0.749695833	2.09E-29
AC138951.1	EIF4EP1	0.5971669	1.90E-16
AC125807.1	EIF4EP1	0.69240436	1.36E-23
ADAM21	EIF4EP1	0.61845745	7.79E-18
CALM2P3	EIF4EP1	0.515891592	5.49E-12
MIR554	EIF4EP1	0.56242937	2.16E-14
SCARNA21	EIF4EP1	0.611486538	2.28E-17
RPL7P21	EIF4EP1	0.705400979	8.66E-25
ACTBP7	EIF4EP1	0.539231766	3.80E-13
AC133435.1	EIF4EP1	0.62462893	2.95E-18
AL732366.1	EIF4EP1	0.562226851	2.22E-14
C1orf195	EIF4EP1	0.572966398	5.46E-15
AC110373.1	EIF4EP1	0.717135623	6.32E-26
AC130689.1	EIF4EP1	0.74810211	3.19E-29
AL449212.1	EIF4EP1	0.574877123	4.23E-15
ASPM	EIF4EP1	0.558300542	3.66E-14
AC034105.3	EIF4EP1	0.433185061	1.62E-08
AC104619.3	EIF4EP1	0.621260541	5.02E-18
PTPN2P1	EIF4EP1	0.686160918	4.85E-23
HMGA1P2	EIF4EP1	0.669413732	1.26E-21
POLQ	EIF4EP1	0.601127232	1.07E-16
TRPV1	EIF4EP1	0.501108732	2.69E-11
AL354733.3	EIF4EP1	0.643191547	1.38E-19
EEF1A1P4	EIF4EP1	0.7384286	3.83E-28
ANXA2P1	EIF4EP1	0.723429966	1.47E-26
CALM2P2	EIF4EP1	0.669165734	1.32E-21
OTUD4P1	EIF4EP1	0.817932861	8.29E-39
TLK2P1	EIF4EP1	0.620207049	5.92E-18
GJA1P1	EIF4EP1	0.796468821	1.82E-35
IGF2BP2-AS1	EIF4EP1	0.57653852	3.38E-15
AC090971.5	EIF4EP1	0.710325808	2.93E-25
AC104046.1	EIF4EP1	0.68947642	2.48E-23
AL365217.1	EIF4EP1	0.779596375	4.13E-33
ETF1P2	EIF4EP1	0.656555777	1.34E-20
HMGB1P14	EIF4EP1	0.718107216	5.06E-26
FTH1P3	EIF4EP1	0.676698141	3.14E-22
AC007161.1	EIF4EP1	0.753885976	6.82E-30
FAM86HP	EIF4EP1	0.445953761	5.40E-09
FTH1P4	EIF4EP1	0.665804571	2.48E-21
GPR52	EIF4EP1	0.771564947	4.64E-32
PRR13P2	EIF4EP1	0.692860441	1.24E-23
SNORA12	EIF4EP1	0.649067837	5.02E-20
ZC3H11B	EIF4EP1	0.698453889	3.84E-24
SNORD89	EIF4EP1	0.708509189	4.39E-25
SDHDP6	EIF4EP1	0.632144216	8.75E-19
ANKRD61	EIF4EP1	0.834919417	8.83E-42
ANKRD36C	EIF4EP1	0.507819457	1.32E-11
PLEC	EIF4EP1	0.700258907	2.62E-24
AL591135.1	EIF4EP1	0.662589872	4.48E-21
AC018797.2	EIF4EP1	0.58721097	7.82E-16
AHNAK2	EIF4EP1	0.459154832	1.65E-09
CHMP4BP1	EIF4EP1	0.691003966	1.81E-23
GLIPR1L1	EIF4EP1	0.547801188	1.35E-13
FAM157A	EIF4EP1	0.456522537	2.10E-09
KRT8P33	EIF4EP1	0.822910503	1.20E-39
AC087257.2	EIF4EP1	0.765601867	2.62E-31
DCST1	EIF4EP1	0.50944481	1.11E-11
SEC63P1	EIF4EP1	0.737224446	5.18E-28
AL118556.2	EIF4EP1	0.606010918	5.19E-17
KRT18P7	EIF4EP1	0.835215828	7.78E-42
MORF4	EIF4EP1	0.642295392	1.61E-19
AL365440.1	EIF4EP1	0.69639433	5.93E-24
SMG1P3	EIF4EP1	0.399340347	2.42E-07
SCARNA7	EIF4EP1	0.437153735	1.16E-08
PRDX3P1	EIF4EP1	0.749665199	2.11E-29
SMARCE1P1	EIF4EP1	0.759711022	1.38E-30
FTH1P12	EIF4EP1	0.648753757	5.31E-20
AL132777.1	EIF4EP1	0.67009339	1.11E-21
RPL12P42	EIF4EP1	0.62655695	2.16E-18
AL139174.1	EIF4EP1	0.596709316	2.03E-16
SCARNA18	EIF4EP1	0.404024269	1.69E-07
AL627402.1	EIF4EP1	0.744839658	7.46E-29
SCARNA9	EIF4EP1	0.542899486	2.45E-13
XDH	EIF4EP1	0.392610986	3.99E-07
MPRIPP1	EIF4EP1	0.632346211	8.47E-19
WASHC5-AS1	EIF4EP1	0.603719573	7.29E-17
CEP295NL	EIF4EP1	0.603546584	7.48E-17
MALAT1	EIF4EP1	0.530768167	1.02E-12
AK3P5	EIF4EP1	0.768349214	1.19E-31
AL158201.1	EIF4EP1	0.629281146	1.40E-18
ITGB4	EIF4EP1	0.56990051	8.19E-15
TMSB4XP2	RGPD4	0.846454977	5.33E-44
AC113155.1	RGPD4	0.716725552	6.94E-26
RBMXP2	RGPD4	0.675832774	3.71E-22
AL138752.1	RGPD4	0.777675968	7.44E-33
AC138951.1	RGPD4	0.627610346	1.83E-18
AC125807.1	RGPD4	0.866403543	2.65E-48
ADAM21	RGPD4	0.64596507	8.60E-20
CALM2P3	RGPD4	0.777424435	8.03E-33
MIR554	RGPD4	0.581937116	1.62E-15
SCARNA21	RGPD4	0.716293435	7.66E-26
RPL7P21	RGPD4	0.711821522	2.10E-25
ACTBP7	RGPD4	0.610380375	2.69E-17
AC133435.1	RGPD4	0.772403344	3.62E-32
AL732366.1	RGPD4	0.679074505	1.98E-22
C1orf195	RGPD4	0.639699596	2.50E-19
AC110373.1	RGPD4	0.713594841	1.41E-25
AC130689.1	RGPD4	0.868252798	9.74E-49
AL449212.1	RGPD4	0.717214073	6.21E-26
ASPM	RGPD4	0.55772756	3.94E-14
AC034105.3	RGPD4	0.626948515	2.03E-18
AC104619.3	RGPD4	0.819670109	4.26E-39
PTPN2P1	RGPD4	0.711930009	2.05E-25
HMGA1P2	RGPD4	0.761839595	7.62E-31
POLQ	RGPD4	0.580259889	2.04E-15
TRPV1	RGPD4	0.547437156	1.41E-13
AL354733.3	RGPD4	0.747728973	3.51E-29
EEF1A1P4	RGPD4	0.878300908	3.24E-51
ANXA2P1	RGPD4	0.793755261	4.50E-35
CALM2P2	RGPD4	0.78500448	7.66E-34
OTUD4P1	RGPD4	0.856059455	5.44E-46
TLK2P1	RGPD4	0.85449397	1.17E-45
GJA1P1	RGPD4	0.855351004	7.72E-46
IGF2BP2-AS1	RGPD4	0.749881571	1.99E-29
AC090971.5	RGPD4	0.772308259	3.72E-32
AC104046.1	RGPD4	0.74931387	2.31E-29
AL365217.1	RGPD4	0.873738008	4.59E-50
ETF1P2	RGPD4	0.809451682	1.95E-37
HMGB1P14	RGPD4	0.78713329	3.89E-34
FTH1P3	RGPD4	0.830606502	5.39E-41
AC007161.1	RGPD4	0.797951853	1.10E-35
FAM86HP	RGPD4	0.518495093	4.12E-12
FTH1P4	RGPD4	0.756064274	3.77E-30
GPR52	RGPD4	0.759113724	1.63E-30
PRR13P2	RGPD4	0.799017842	7.66E-36
SNORA12	RGPD4	0.749436868	2.24E-29
ZC3H11B	RGPD4	0.876288604	1.06E-50
SNORD89	RGPD4	0.868378564	9.10E-49
SDHDP6	RGPD4	0.832082692	2.92E-41
ANKRD61	RGPD4	0.798271824	9.88E-36
ANKRD36C	RGPD4	0.619946186	6.17E-18
PLEC	RGPD4	0.766585426	1.98E-31
AL591135.1	RGPD4	0.888540848	5.59E-54
AC018797.2	RGPD4	0.733696421	1.24E-27
AHNAK2	RGPD4	0.590828794	4.71E-16
CHMP4BP1	RGPD4	0.695606379	6.99E-24
GLIPR1L1	RGPD4	0.665060531	2.84E-21
FAM157A	RGPD4	0.519134264	3.83E-12
KRT8P33	RGPD4	0.877646956	4.76E-51
AC087257.2	RGPD4	0.735467361	8.03E-28
DCST1	RGPD4	0.555849472	4.99E-14
SEC63P1	RGPD4	0.865037763	5.48E-48
AL118556.2	RGPD4	0.66922744	1.31E-21
KRT18P7	RGPD4	0.74885017	2.62E-29
MORF4	RGPD4	0.908185843	3.99E-60
AL365440.1	RGPD4	0.912282342	1.39E-61
SMG1P3	RGPD4	0.446663275	5.08E-09
SCARNA7	RGPD4	0.587731125	7.28E-16
PRDX3P1	RGPD4	0.754059112	6.51E-30
SMARCE1P1	RGPD4	0.759624876	1.41E-30
FTH1P12	RGPD4	0.836722678	4.08E-42
AL132777.1	RGPD4	0.7463861	4.99E-29
RPL12P42	RGPD4	0.74991566	1.97E-29
AL139174.1	RGPD4	0.577935177	2.80E-15
SCARNA18	RGPD4	0.528886476	1.27E-12
AL627402.1	RGPD4	0.851635859	4.68E-45
SCARNA9	RGPD4	0.686264113	4.75E-23
XDH	RGPD4	0.470961138	5.48E-10
MPRIPP1	RGPD4	0.800199979	5.11E-36
WASHC5-AS1	RGPD4	0.629077443	1.44E-18
CEP295NL	RGPD4	0.619104991	7.04E-18
MALAT1	RGPD4	0.597132744	1.91E-16
AK3P5	RGPD4	0.768518118	1.13E-31
AL158201.1	RGPD4	0.791381958	9.84E-35
ITGB4	RGPD4	0.702209254	1.73E-24
AC113155.1	TMSB4XP2	0.734427956	1.04E-27
RBMXP2	TMSB4XP2	0.685189943	5.89E-23
AL138752.1	TMSB4XP2	0.819009335	5.49E-39
AC138951.1	TMSB4XP2	0.700973644	2.25E-24
AC125807.1	TMSB4XP2	0.836912343	3.76E-42
ADAM21	TMSB4XP2	0.683448136	8.34E-23
CALM2P3	TMSB4XP2	0.714012666	1.29E-25
MIR554	TMSB4XP2	0.521486472	2.95E-12
SCARNA21	TMSB4XP2	0.758097965	2.16E-30
RPL7P21	TMSB4XP2	0.807077013	4.58E-37
ACTBP7	TMSB4XP2	0.672521669	7.00E-22
AC133435.1	TMSB4XP2	0.740092239	2.52E-28
AL732366.1	TMSB4XP2	0.72120325	2.47E-26
C1orf195	TMSB4XP2	0.671451546	8.58E-22
AC110373.1	TMSB4XP2	0.651324732	3.38E-20
AC130689.1	TMSB4XP2	0.861898684	2.84E-47
AL449212.1	TMSB4XP2	0.624607055	2.96E-18
ASPM	TMSB4XP2	0.582495876	1.50E-15
AC034105.3	TMSB4XP2	0.576785478	3.27E-15
AC104619.3	TMSB4XP2	0.804888961	9.97E-37
PTPN2P1	TMSB4XP2	0.67250262	7.03E-22
HMGA1P2	TMSB4XP2	0.766091651	2.28E-31
POLQ	TMSB4XP2	0.559103568	3.31E-14
TRPV1	TMSB4XP2	0.611700636	2.20E-17
AL354733.3	TMSB4XP2	0.764484512	3.61E-31
EEF1A1P4	TMSB4XP2	0.851157773	5.88E-45
ANXA2P1	TMSB4XP2	0.806990858	4.72E-37
CALM2P2	TMSB4XP2	0.774210644	2.12E-32
OTUD4P1	TMSB4XP2	0.870788628	2.41E-49
TLK2P1	TMSB4XP2	0.778465063	5.85E-33
GJA1P1	TMSB4XP2	0.796895653	1.57E-35
IGF2BP2-AS1	TMSB4XP2	0.814562467	2.96E-38
AC090971.5	TMSB4XP2	0.771529106	4.69E-32
AC104046.1	TMSB4XP2	0.701360609	2.07E-24
AL365217.1	TMSB4XP2	0.933475051	1.80E-70
ETF1P2	TMSB4XP2	0.784697383	8.44E-34
HMGB1P14	TMSB4XP2	0.777287044	8.37E-33
FTH1P3	TMSB4XP2	0.774719277	1.82E-32
AC007161.1	TMSB4XP2	0.836059588	5.42E-42
FAM86HP	TMSB4XP2	0.556332774	4.69E-14
FTH1P4	TMSB4XP2	0.746261168	5.16E-29
GPR52	TMSB4XP2	0.781463149	2.32E-33
PRR13P2	TMSB4XP2	0.733726783	1.23E-27
SNORA12	TMSB4XP2	0.789685499	1.71E-34
ZC3H11B	TMSB4XP2	0.8768363	7.67E-51
SNORD89	TMSB4XP2	0.792313545	7.25E-35
SDHDP6	TMSB4XP2	0.748824828	2.63E-29
ANKRD61	TMSB4XP2	0.738558431	3.71E-28
ANKRD36C	TMSB4XP2	0.651909177	3.05E-20
PLEC	TMSB4XP2	0.878471774	2.92E-51
AL591135.1	TMSB4XP2	0.836132345	5.26E-42
AC018797.2	TMSB4XP2	0.724774991	1.07E-26
AHNAK2	TMSB4XP2	0.666583836	2.14E-21
CHMP4BP1	TMSB4XP2	0.656005666	1.48E-20
GLIPR1L1	TMSB4XP2	0.651850844	3.09E-20
FAM157A	TMSB4XP2	0.545183257	1.86E-13
KRT8P33	TMSB4XP2	0.859437763	1.00E-46
AC087257.2	TMSB4XP2	0.729930975	3.12E-27
DCST1	TMSB4XP2	0.573934714	4.79E-15
SEC63P1	TMSB4XP2	0.864777504	6.29E-48
AL118556.2	TMSB4XP2	0.715634575	8.90E-26
KRT18P7	TMSB4XP2	0.756269119	3.57E-30
MORF4	TMSB4XP2	0.84070318	7.17E-43
AL365440.1	TMSB4XP2	0.874091741	3.75E-50
SMG1P3	TMSB4XP2	0.454069611	2.62E-09
SCARNA7	TMSB4XP2	0.550178738	1.01E-13
PRDX3P1	TMSB4XP2	0.69325392	1.14E-23
SMARCE1P1	TMSB4XP2	0.781681396	2.17E-33
FTH1P12	TMSB4XP2	0.917876459	1.08E-63
AL132777.1	TMSB4XP2	0.73179818	1.98E-27
RPL12P42	TMSB4XP2	0.71391602	1.31E-25
AL139174.1	TMSB4XP2	0.630776782	1.09E-18
SCARNA18	TMSB4XP2	0.503281894	2.14E-11
AL627402.1	TMSB4XP2	0.837454692	2.97E-42
SCARNA9	TMSB4XP2	0.701434062	2.04E-24
XDH	TMSB4XP2	0.554573499	5.85E-14
MPRIPP1	TMSB4XP2	0.890752638	1.30E-54
WASHC5-AS1	TMSB4XP2	0.695110646	7.76E-24
CEP295NL	TMSB4XP2	0.717983647	5.20E-26
MALAT1	TMSB4XP2	0.610573498	2.61E-17
AK3P5	TMSB4XP2	0.777176466	8.66E-33
AL158201.1	TMSB4XP2	0.776584181	1.04E-32
ITGB4	TMSB4XP2	0.766736251	1.89E-31
RBMXP2	AC113155.1	0.737034022	5.43E-28
AL138752.1	AC113155.1	0.770106512	7.12E-32
AC138951.1	AC113155.1	0.779917509	3.75E-33
AC125807.1	AC113155.1	0.783411813	1.26E-33
ADAM21	AC113155.1	0.703901303	1.20E-24
CALM2P3	AC113155.1	0.663145517	4.05E-21
MIR554	AC113155.1	0.800664098	4.35E-36
SCARNA21	AC113155.1	0.786054862	5.49E-34
RPL7P21	AC113155.1	0.798603146	8.82E-36
ACTBP7	AC113155.1	0.583901111	1.24E-15
AC133435.1	AC113155.1	0.684009975	7.46E-23
AL732366.1	AC113155.1	0.675695766	3.81E-22
C1orf195	AC113155.1	0.828428502	1.32E-40
AC110373.1	AC113155.1	0.821841999	1.83E-39
AC130689.1	AC113155.1	0.806670631	5.30E-37
AL449212.1	AC113155.1	0.774822698	1.76E-32
ASPM	AC113155.1	0.660071489	7.10E-21
AC034105.3	AC113155.1	0.73198488	1.89E-27
AC104619.3	AC113155.1	0.706967709	6.15E-25
PTPN2P1	AC113155.1	0.853333338	2.07E-45
HMGA1P2	AC113155.1	0.868471918	8.64E-49
POLQ	AC113155.1	0.6300087	1.24E-18
TRPV1	AC113155.1	0.737269042	5.12E-28
AL354733.3	AC113155.1	0.786178623	5.28E-34
EEF1A1P4	AC113155.1	0.818448111	6.81E-39
ANXA2P1	AC113155.1	0.878750105	2.48E-51
CALM2P2	AC113155.1	0.756326836	3.51E-30
OTUD4P1	AC113155.1	0.822291152	1.54E-39
TLK2P1	AC113155.1	0.703867553	1.21E-24
GJA1P1	AC113155.1	0.841315171	5.46E-43
IGF2BP2-AS1	AC113155.1	0.741673128	1.68E-28
AC090971.5	AC113155.1	0.776673344	1.01E-32
AC104046.1	AC113155.1	0.78055905	3.07E-33
AL365217.1	AC113155.1	0.820403086	3.21E-39
ETF1P2	AC113155.1	0.816476191	1.44E-38
HMGB1P14	AC113155.1	0.839194909	1.39E-42
FTH1P3	AC113155.1	0.714615674	1.12E-25
AC007161.1	AC113155.1	0.838645231	1.77E-42
FAM86HP	AC113155.1	0.779660546	4.05E-33
FTH1P4	AC113155.1	0.83418417	1.21E-41
GPR52	AC113155.1	0.864019847	9.38E-48
PRR13P2	AC113155.1	0.848544362	2.02E-44
SNORA12	AC113155.1	0.765459791	2.73E-31
ZC3H11B	AC113155.1	0.805254277	8.76E-37
SNORD89	AC113155.1	0.76095347	9.77E-31
SDHDP6	AC113155.1	0.749472959	2.22E-29
ANKRD61	AC113155.1	0.798203223	1.01E-35
ANKRD36C	AC113155.1	0.800181564	5.14E-36
PLEC	AC113155.1	0.729471075	3.48E-27
AL591135.1	AC113155.1	0.738851501	3.44E-28
AC018797.2	AC113155.1	0.747648538	3.59E-29
AHNAK2	AC113155.1	0.328762396	2.79E-05
CHMP4BP1	AC113155.1	0.83586202	5.90E-42
GLIPR1L1	AC113155.1	0.711765664	2.13E-25
FAM157A	AC113155.1	0.746760651	4.53E-29
KRT8P33	AC113155.1	0.865888147	3.49E-48
AC087257.2	AC113155.1	0.675366357	4.06E-22
DCST1	AC113155.1	0.662100562	4.90E-21
SEC63P1	AC113155.1	0.7604461	1.13E-30
AL118556.2	AC113155.1	0.81204016	7.56E-38
KRT18P7	AC113155.1	0.797103848	1.47E-35
MORF4	AC113155.1	0.690639508	1.95E-23
AL365440.1	AC113155.1	0.756688345	3.18E-30
SMG1P3	AC113155.1	0.595250754	2.51E-16
SCARNA7	AC113155.1	0.642530572	1.55E-19
PRDX3P1	AC113155.1	0.814717755	2.80E-38
SMARCE1P1	AC113155.1	0.760039792	1.26E-30
FTH1P12	AC113155.1	0.67139602	8.67E-22
AL132777.1	AC113155.1	0.780183423	3.45E-33
RPL12P42	AC113155.1	0.64902342	5.06E-20
AL139174.1	AC113155.1	0.743449327	1.07E-28
SCARNA18	AC113155.1	0.642954868	1.44E-19
AL627402.1	AC113155.1	0.852759534	2.73E-45
SCARNA9	AC113155.1	0.710979552	2.54E-25
XDH	AC113155.1	0.712661834	1.74E-25
MPRIPP1	AC113155.1	0.708347953	4.54E-25
WASHC5-AS1	AC113155.1	0.795437798	2.57E-35
CEP295NL	AC113155.1	0.650933137	3.63E-20
MALAT1	AC113155.1	0.578400571	2.63E-15
AK3P5	AC113155.1	0.822816228	1.25E-39
AL158201.1	AC113155.1	0.842800816	2.81E-43
ITGB4	AC113155.1	0.797832092	1.15E-35
AL138752.1	RBMXP2	0.782945874	1.46E-33
AC138951.1	RBMXP2	0.666543695	2.16E-21
AC125807.1	RBMXP2	0.774442744	1.97E-32
ADAM21	RBMXP2	0.625276676	2.66E-18
CALM2P3	RBMXP2	0.732061669	1.86E-27
MIR554	RBMXP2	0.483948966	1.55E-10
SCARNA21	RBMXP2	0.695102623	7.77E-24
RPL7P21	RBMXP2	0.753379962	7.82E-30
ACTBP7	RBMXP2	0.548525319	1.24E-13
AC133435.1	RBMXP2	0.673230345	6.12E-22
AL732366.1	RBMXP2	0.693990576	9.79E-24
C1orf195	RBMXP2	0.773789754	2.40E-32
AC110373.1	RBMXP2	0.74617958	5.27E-29
AC130689.1	RBMXP2	0.779525949	4.22E-33
AL449212.1	RBMXP2	0.6415148	1.84E-19
ASPM	RBMXP2	0.572829233	5.56E-15
AC034105.3	RBMXP2	0.591667418	4.18E-16
AC104619.3	RBMXP2	0.692455589	1.35E-23
PTPN2P1	RBMXP2	0.648002063	6.05E-20
HMGA1P2	RBMXP2	0.699546152	3.05E-24
POLQ	RBMXP2	0.552290996	7.78E-14
TRPV1	RBMXP2	0.661714427	5.26E-21
AL354733.3	RBMXP2	0.704013164	1.17E-24
EEF1A1P4	RBMXP2	0.760624709	1.07E-30
ANXA2P1	RBMXP2	0.740150449	2.48E-28
CALM2P2	RBMXP2	0.703048173	1.44E-24
OTUD4P1	RBMXP2	0.69805988	4.18E-24
TLK2P1	RBMXP2	0.713752238	1.36E-25
GJA1P1	RBMXP2	0.757844184	2.32E-30
IGF2BP2-AS1	RBMXP2	0.614443177	1.45E-17
AC090971.5	RBMXP2	0.699084312	3.36E-24
AC104046.1	RBMXP2	0.687565526	3.65E-23
AL365217.1	RBMXP2	0.743386738	1.09E-28
ETF1P2	RBMXP2	0.752678906	9.44E-30
HMGB1P14	RBMXP2	0.707088185	5.99E-25
FTH1P3	RBMXP2	0.630344952	1.17E-18
AC007161.1	RBMXP2	0.685594046	5.43E-23
FAM86HP	RBMXP2	0.63581039	4.78E-19
FTH1P4	RBMXP2	0.677396162	2.74E-22
GPR52	RBMXP2	0.770460363	6.42E-32
PRR13P2	RBMXP2	0.691844319	1.53E-23
SNORA12	RBMXP2	0.753942208	6.72E-30
ZC3H11B	RBMXP2	0.709075108	3.87E-25
SNORD89	RBMXP2	0.722446022	1.85E-26
SDHDP6	RBMXP2	0.76868727	1.08E-31
ANKRD61	RBMXP2	0.706733302	6.48E-25
ANKRD36C	RBMXP2	0.622222138	4.31E-18
PLEC	RBMXP2	0.653927443	2.14E-20
AL591135.1	RBMXP2	0.775681243	1.36E-32
AC018797.2	RBMXP2	0.746541622	4.80E-29
AHNAK2	RBMXP2	0.425773142	3.00E-08
CHMP4BP1	RBMXP2	0.606390666	4.90E-17
GLIPR1L1	RBMXP2	0.747234383	4.00E-29
FAM157A	RBMXP2	0.59016463	5.17E-16
KRT8P33	RBMXP2	0.753997632	6.62E-30
AC087257.2	RBMXP2	0.660172414	6.97E-21
DCST1	RBMXP2	0.744898072	7.35E-29
SEC63P1	RBMXP2	0.67959123	1.79E-22
AL118556.2	RBMXP2	0.725330955	9.38E-27
KRT18P7	RBMXP2	0.694809245	8.26E-24
MORF4	RBMXP2	0.68936387	2.54E-23
AL365440.1	RBMXP2	0.625292547	2.65E-18
SMG1P3	RBMXP2	0.481868203	1.91E-10
SCARNA7	RBMXP2	0.572244575	6.00E-15
PRDX3P1	RBMXP2	0.724543297	1.13E-26
SMARCE1P1	RBMXP2	0.753982302	6.64E-30
FTH1P12	RBMXP2	0.67131561	8.80E-22
AL132777.1	RBMXP2	0.646803048	7.44E-20
RPL12P42	RBMXP2	0.718938204	4.18E-26
AL139174.1	RBMXP2	0.611587315	2.24E-17
SCARNA18	RBMXP2	0.605090972	5.95E-17
AL627402.1	RBMXP2	0.720369052	3.00E-26
SCARNA9	RBMXP2	0.659000113	8.62E-21
XDH	RBMXP2	0.732032541	1.87E-27
MPRIPP1	RBMXP2	0.594335098	2.86E-16
WASHC5-AS1	RBMXP2	0.677891798	2.49E-22
CEP295NL	RBMXP2	0.57855852	2.57E-15
MALAT1	RBMXP2	0.507704698	1.34E-11
AK3P5	RBMXP2	0.638172753	3.23E-19
AL158201.1	RBMXP2	0.723913931	1.31E-26
ITGB4	RBMXP2	0.750206601	1.83E-29
AC138951.1	AL138752.1	0.731349425	2.21E-27
AC125807.1	AL138752.1	0.789637655	1.74E-34
ADAM21	AL138752.1	0.676639881	3.17E-22
CALM2P3	AL138752.1	0.741823794	1.62E-28
MIR554	AL138752.1	0.538633321	4.08E-13
SCARNA21	AL138752.1	0.777134306	8.77E-33
RPL7P21	AL138752.1	0.803483807	1.63E-36
ACTBP7	AL138752.1	0.573563067	5.04E-15
AC133435.1	AL138752.1	0.702761589	1.53E-24
AL732366.1	AL138752.1	0.586831709	8.25E-16
C1orf195	AL138752.1	0.753101757	8.42E-30
AC110373.1	AL138752.1	0.7617109	7.90E-31
AC130689.1	AL138752.1	0.781890921	2.03E-33
AL449212.1	AL138752.1	0.679004039	2.00E-22
ASPM	AL138752.1	0.595429314	2.44E-16
AC034105.3	AL138752.1	0.595762802	2.33E-16
AC104619.3	AL138752.1	0.731407824	2.18E-27
PTPN2P1	AL138752.1	0.739135376	3.21E-28
HMGA1P2	AL138752.1	0.760438589	1.13E-30
POLQ	AL138752.1	0.579117373	2.39E-15
TRPV1	AL138752.1	0.762803292	5.81E-31
AL354733.3	AL138752.1	0.776979491	9.19E-33
EEF1A1P4	AL138752.1	0.817299215	1.06E-38
ANXA2P1	AL138752.1	0.759982446	1.28E-30
CALM2P2	AL138752.1	0.769662997	8.11E-32
OTUD4P1	AL138752.1	0.832709391	2.25E-41
TLK2P1	AL138752.1	0.697283431	4.92E-24
GJA1P1	AL138752.1	0.811914462	7.92E-38
IGF2BP2-AS1	AL138752.1	0.740866053	2.07E-28
AC090971.5	AL138752.1	0.795262632	2.73E-35
AC104046.1	AL138752.1	0.750125049	1.87E-29
AL365217.1	AL138752.1	0.836766278	4.00E-42
ETF1P2	AL138752.1	0.825611593	4.12E-40
HMGB1P14	AL138752.1	0.738036991	4.23E-28
FTH1P3	AL138752.1	0.723226518	1.54E-26
AC007161.1	AL138752.1	0.828809711	1.13E-40
FAM86HP	AL138752.1	0.615348415	1.26E-17
FTH1P4	AL138752.1	0.735107103	8.78E-28
GPR52	AL138752.1	0.859096989	1.19E-46
PRR13P2	AL138752.1	0.736538556	6.15E-28
SNORA12	AL138752.1	0.762696038	5.99E-31
ZC3H11B	AL138752.1	0.762833462	5.76E-31
SNORD89	AL138752.1	0.702130244	1.76E-24
SDHDP6	AL138752.1	0.702696779	1.56E-24
ANKRD61	AL138752.1	0.805965961	6.81E-37
ANKRD36C	AL138752.1	0.613284252	1.73E-17
PLEC	AL138752.1	0.785961811	5.65E-34
AL591135.1	AL138752.1	0.789914975	1.59E-34
AC018797.2	AL138752.1	0.71344898	1.46E-25
AHNAK2	AL138752.1	0.493368292	6.00E-11
CHMP4BP1	AL138752.1	0.658813667	8.91E-21
GLIPR1L1	AL138752.1	0.692254505	1.40E-23
FAM157A	AL138752.1	0.58261736	1.48E-15
KRT8P33	AL138752.1	0.814437421	3.11E-38
AC087257.2	AL138752.1	0.770933566	5.59E-32
DCST1	AL138752.1	0.656541844	1.34E-20
SEC63P1	AL138752.1	0.812855268	5.59E-38
AL118556.2	AL138752.1	0.7814511	2.33E-33
KRT18P7	AL138752.1	0.752412692	1.01E-29
MORF4	AL138752.1	0.766218286	2.20E-31
AL365440.1	AL138752.1	0.726121764	7.77E-27
SMG1P3	AL138752.1	0.580459689	1.99E-15
SCARNA7	AL138752.1	0.586976904	8.08E-16
PRDX3P1	AL138752.1	0.776218097	1.16E-32
SMARCE1P1	AL138752.1	0.819700238	4.21E-39
FTH1P12	AL138752.1	0.72795534	5.01E-27
AL132777.1	AL138752.1	0.757049967	2.88E-30
RPL12P42	AL138752.1	0.721422121	2.35E-26
AL139174.1	AL138752.1	0.696416842	5.90E-24
SCARNA18	AL138752.1	0.575247306	4.02E-15
AL627402.1	AL138752.1	0.84865483	1.92E-44
SCARNA9	AL138752.1	0.641869443	1.73E-19
XDH	AL138752.1	0.613476758	1.68E-17
MPRIPP1	AL138752.1	0.7257661	8.46E-27
WASHC5-AS1	AL138752.1	0.702914349	1.48E-24
CEP295NL	AL138752.1	0.705680559	8.15E-25
MALAT1	AL138752.1	0.631595084	9.58E-19
AK3P5	AL138752.1	0.765338562	2.83E-31
AL158201.1	AL138752.1	0.744244485	8.71E-29
ITGB4	AL138752.1	0.73091771	2.45E-27
AC125807.1	AC138951.1	0.781892622	2.03E-33
ADAM21	AC138951.1	0.7539252	6.75E-30
CALM2P3	AC138951.1	0.601799488	9.68E-17
MIR554	AC138951.1	0.69057238	1.98E-23
SCARNA21	AC138951.1	0.667646605	1.76E-21
RPL7P21	AC138951.1	0.729435077	3.51E-27
ACTBP7	AC138951.1	0.589198253	5.92E-16
AC133435.1	AC138951.1	0.642526404	1.55E-19
AL732366.1	AC138951.1	0.629259586	1.40E-18
C1orf195	AC138951.1	0.835285091	7.55E-42
AC110373.1	AC138951.1	0.699536372	3.06E-24
AC130689.1	AC138951.1	0.657102319	1.21E-20
AL449212.1	AC138951.1	0.70900528	3.93E-25
ASPM	AC138951.1	0.60032029	1.20E-16
AC034105.3	AC138951.1	0.634866979	5.59E-19
AC104619.3	AC138951.1	0.693432841	1.10E-23
PTPN2P1	AC138951.1	0.732687694	1.59E-27
HMGA1P2	AC138951.1	0.788785751	2.29E-34
POLQ	AC138951.1	0.52084848	3.17E-12
TRPV1	AC138951.1	0.638699677	2.95E-19
AL354733.3	AC138951.1	0.7418037	1.63E-28
EEF1A1P4	AC138951.1	0.732823816	1.54E-27
ANXA2P1	AC138951.1	0.708944554	3.98E-25
CALM2P2	AC138951.1	0.652465622	2.77E-20
OTUD4P1	AC138951.1	0.676760634	3.10E-22
TLK2P1	AC138951.1	0.57571562	3.78E-15
GJA1P1	AC138951.1	0.772406106	3.62E-32
IGF2BP2-AS1	AC138951.1	0.7012384	2.13E-24
AC090971.5	AC138951.1	0.664432015	3.19E-21
AC104046.1	AC138951.1	0.705646117	8.21E-25
AL365217.1	AC138951.1	0.729631318	3.35E-27
ETF1P2	AC138951.1	0.726120333	7.77E-27
HMGB1P14	AC138951.1	0.707605183	5.35E-25
FTH1P3	AC138951.1	0.733742424	1.23E-27
AC007161.1	AC138951.1	0.658703973	9.09E-21
FAM86HP	AC138951.1	0.795699424	2.35E-35
FTH1P4	AC138951.1	0.791538925	9.35E-35
GPR52	AC138951.1	0.721292142	2.42E-26
PRR13P2	AC138951.1	0.702254019	1.71E-24
SNORA12	AC138951.1	0.663418671	3.85E-21
ZC3H11B	AC138951.1	0.724627809	1.11E-26
SNORD89	AC138951.1	0.617304462	9.32E-18
SDHDP6	AC138951.1	0.687147415	3.97E-23
ANKRD61	AC138951.1	0.664039034	3.43E-21
ANKRD36C	AC138951.1	0.709416879	3.59E-25
PLEC	AC138951.1	0.670072851	1.11E-21
AL591135.1	AC138951.1	0.702760734	1.53E-24
AC018797.2	AC138951.1	0.673220536	6.13E-22
AHNAK2	AC138951.1	0.421754924	4.17E-08
CHMP4BP1	AC138951.1	0.746583269	4.74E-29
GLIPR1L1	AC138951.1	0.660322772	6.78E-21
FAM157A	AC138951.1	0.717504968	5.81E-26
KRT8P33	AC138951.1	0.777090071	8.89E-33
AC087257.2	AC138951.1	0.648550999	5.50E-20
DCST1	AC138951.1	0.704541228	1.04E-24
SEC63P1	AC138951.1	0.751580163	1.27E-29
AL118556.2	AC138951.1	0.737524781	4.81E-28
KRT18P7	AC138951.1	0.69135046	1.69E-23
MORF4	AC138951.1	0.580748763	1.91E-15
AL365440.1	AC138951.1	0.625670432	2.49E-18
SMG1P3	AC138951.1	0.585448572	1.00E-15
SCARNA7	AC138951.1	0.54525256	1.84E-13
PRDX3P1	AC138951.1	0.645118548	9.95E-20
SMARCE1P1	AC138951.1	0.733375019	1.35E-27
FTH1P12	AC138951.1	0.645375987	9.51E-20
AL132777.1	AC138951.1	0.710094887	3.09E-25
RPL12P42	AC138951.1	0.688913114	2.78E-23
AL139174.1	AC138951.1	0.636509388	4.26E-19
SCARNA18	AC138951.1	0.489278052	9.10E-11
AL627402.1	AC138951.1	0.71839829	4.73E-26
SCARNA9	AC138951.1	0.560121247	2.90E-14
XDH	AC138951.1	0.642876266	1.46E-19
MPRIPP1	AC138951.1	0.590826916	4.71E-16
WASHC5-AS1	AC138951.1	0.757803804	2.34E-30
CEP295NL	AC138951.1	0.716628055	7.10E-26
MALAT1	AC138951.1	0.501574313	2.56E-11
AK3P5	AC138951.1	0.750850566	1.54E-29
AL158201.1	AC138951.1	0.799385459	6.76E-36
ITGB4	AC138951.1	0.742894682	1.23E-28
ADAM21	AC125807.1	0.692391478	1.36E-23
CALM2P3	AC125807.1	0.792525353	6.76E-35
MIR554	AC125807.1	0.689465843	2.48E-23
SCARNA21	AC125807.1	0.796273258	1.94E-35
RPL7P21	AC125807.1	0.796086738	2.07E-35
ACTBP7	AC125807.1	0.710612864	2.75E-25
AC133435.1	AC125807.1	0.875134289	2.06E-50
AL732366.1	AC125807.1	0.746399264	4.98E-29
C1orf195	AC125807.1	0.783444432	1.25E-33
AC110373.1	AC125807.1	0.754434885	5.88E-30
AC130689.1	AC125807.1	0.910680997	5.27E-61
AL449212.1	AC125807.1	0.790761619	1.21E-34
ASPM	AC125807.1	0.664422844	3.20E-21
AC034105.3	AC125807.1	0.67816099	2.36E-22
AC104619.3	AC125807.1	0.917680946	1.29E-63
PTPN2P1	AC125807.1	0.799757431	5.95E-36
HMGA1P2	AC125807.1	0.904013077	1.04E-58
POLQ	AC125807.1	0.688541201	3.00E-23
TRPV1	AC125807.1	0.643301143	1.36E-19
AL354733.3	AC125807.1	0.834985874	8.58E-42
EEF1A1P4	AC125807.1	0.942547608	3.19E-75
ANXA2P1	AC125807.1	0.886342578	2.31E-53
CALM2P2	AC125807.1	0.803810606	1.46E-36
OTUD4P1	AC125807.1	0.860552317	5.67E-47
TLK2P1	AC125807.1	0.881540472	4.61E-52
GJA1P1	AC125807.1	0.923495682	5.76E-66
IGF2BP2-AS1	AC125807.1	0.804111955	1.31E-36
AC090971.5	AC125807.1	0.823352407	1.01E-39
AC104046.1	AC125807.1	0.796511337	1.79E-35
AL365217.1	AC125807.1	0.91066912	5.32E-61
ETF1P2	AC125807.1	0.846088643	6.31E-44
HMGB1P14	AC125807.1	0.84516634	9.63E-44
FTH1P3	AC125807.1	0.87617572	1.13E-50
AC007161.1	AC125807.1	0.790265877	1.42E-34
FAM86HP	AC125807.1	0.674044961	5.23E-22
FTH1P4	AC125807.1	0.839165271	1.41E-42
GPR52	AC125807.1	0.835370047	7.28E-42
PRR13P2	AC125807.1	0.877403839	5.50E-51
SNORA12	AC125807.1	0.858329888	1.75E-46
ZC3H11B	AC125807.1	0.937968467	9.81E-73
SNORD89	AC125807.1	0.909379268	1.53E-60
SDHDP6	AC125807.1	0.863750399	1.08E-47
ANKRD61	AC125807.1	0.831900076	3.15E-41
ANKRD36C	AC125807.1	0.752077268	1.11E-29
PLEC	AC125807.1	0.818831776	5.88E-39
AL591135.1	AC125807.1	0.932454218	5.58E-70
AC018797.2	AC125807.1	0.812501451	6.38E-38
AHNAK2	AC125807.1	0.579487764	2.27E-15
CHMP4BP1	AC125807.1	0.787149757	3.87E-34
GLIPR1L1	AC125807.1	0.706845333	6.32E-25
FAM157A	AC125807.1	0.633221994	7.33E-19
KRT8P33	AC125807.1	0.919990507	1.58E-64
AC087257.2	AC125807.1	0.820481963	3.11E-39
DCST1	AC125807.1	0.710738643	2.68E-25
SEC63P1	AC125807.1	0.799465234	6.57E-36
AL118556.2	AC125807.1	0.780911137	2.76E-33
KRT18P7	AC125807.1	0.807684714	3.68E-37
MORF4	AC125807.1	0.859643591	9.02E-47
AL365440.1	AC125807.1	0.862392998	2.20E-47
SMG1P3	AC125807.1	0.540960359	3.09E-13
SCARNA7	AC125807.1	0.664712378	3.03E-21
PRDX3P1	AC125807.1	0.823657517	8.96E-40
SMARCE1P1	AC125807.1	0.824826311	5.64E-40
FTH1P12	AC125807.1	0.843852813	1.75E-43
AL132777.1	AC125807.1	0.801569015	3.18E-36
RPL12P42	AC125807.1	0.899508819	2.97E-57
AL139174.1	AC125807.1	0.677477569	2.70E-22
SCARNA18	AC125807.1	0.59157754	4.23E-16
AL627402.1	AC125807.1	0.908780892	2.47E-60
SCARNA9	AC125807.1	0.727532947	5.55E-27
XDH	AC125807.1	0.674945894	4.40E-22
MPRIPP1	AC125807.1	0.783533942	1.22E-33
WASHC5-AS1	AC125807.1	0.713018655	1.61E-25
CEP295NL	AC125807.1	0.722327725	1.90E-26
MALAT1	AC125807.1	0.60691563	4.53E-17
AK3P5	AC125807.1	0.838219925	2.13E-42
AL158201.1	AC125807.1	0.888169061	7.12E-54
ITGB4	AC125807.1	0.816593441	1.38E-38
CALM2P3	ADAM21	0.554501294	5.90E-14
MIR554	ADAM21	0.695488045	7.17E-24
SCARNA21	ADAM21	0.607587473	4.10E-17
RPL7P21	ADAM21	0.753599055	7.37E-30
ACTBP7	ADAM21	0.61247968	1.96E-17
AC133435.1	ADAM21	0.55967566	3.07E-14
AL732366.1	ADAM21	0.599213874	1.41E-16
C1orf195	ADAM21	0.800575434	4.49E-36
AC110373.1	ADAM21	0.559470215	3.16E-14
AC130689.1	ADAM21	0.598274646	1.62E-16
AL449212.1	ADAM21	0.78001951	3.63E-33
ASPM	ADAM21	0.461987525	1.27E-09
AC034105.3	ADAM21	0.441426122	8.02E-09
AC104619.3	ADAM21	0.62467659	2.92E-18
PTPN2P1	ADAM21	0.698019321	4.21E-24
HMGA1P2	ADAM21	0.725713872	8.56E-27
POLQ	ADAM21	0.40662907	1.38E-07
TRPV1	ADAM21	0.569056044	9.15E-15
AL354733.3	ADAM21	0.756549764	3.30E-30
EEF1A1P4	ADAM21	0.705780276	7.98E-25
ANXA2P1	ADAM21	0.722465513	1.84E-26
CALM2P2	ADAM21	0.723357861	1.49E-26
OTUD4P1	ADAM21	0.66354453	3.76E-21
TLK2P1	ADAM21	0.51771365	4.49E-12
GJA1P1	ADAM21	0.684796889	6.37E-23
IGF2BP2-AS1	ADAM21	0.682873014	9.35E-23
AC090971.5	ADAM21	0.64593303	8.65E-20
AC104046.1	ADAM21	0.795547451	2.48E-35
AL365217.1	ADAM21	0.753822101	6.94E-30
ETF1P2	ADAM21	0.722616394	1.78E-26
HMGB1P14	ADAM21	0.676281704	3.40E-22
FTH1P3	ADAM21	0.712692643	1.73E-25
AC007161.1	ADAM21	0.614921209	1.35E-17
FAM86HP	ADAM21	0.640092772	2.34E-19
FTH1P4	ADAM21	0.848272734	2.29E-44
GPR52	ADAM21	0.664891191	2.93E-21
PRR13P2	ADAM21	0.689445821	2.49E-23
SNORA12	ADAM21	0.616180032	1.11E-17
ZC3H11B	ADAM21	0.75064261	1.63E-29
SNORD89	ADAM21	0.5821106	1.59E-15
SDHDP6	ADAM21	0.608673319	3.48E-17
ANKRD61	ADAM21	0.543024177	2.41E-13
ANKRD36C	ADAM21	0.613762031	1.61E-17
PLEC	ADAM21	0.635194212	5.30E-19
AL591135.1	ADAM21	0.615225488	1.28E-17
AC018797.2	ADAM21	0.720756485	2.74E-26
AHNAK2	ADAM21	0.54541019	1.81E-13
CHMP4BP1	ADAM21	0.801476292	3.29E-36
GLIPR1L1	ADAM21	0.664009112	3.45E-21
FAM157A	ADAM21	0.852096167	3.75E-45
KRT8P33	ADAM21	0.711628565	2.19E-25
AC087257.2	ADAM21	0.650235367	4.10E-20
DCST1	ADAM21	0.676553081	3.23E-22
SEC63P1	ADAM21	0.712326252	1.88E-25
AL118556.2	ADAM21	0.745808188	5.81E-29
KRT18P7	ADAM21	0.688980642	2.74E-23
MORF4	ADAM21	0.606027896	5.18E-17
AL365440.1	ADAM21	0.747977773	3.29E-29
SMG1P3	ADAM21	0.51415825	6.64E-12
SCARNA7	ADAM21	0.583976936	1.23E-15
PRDX3P1	ADAM21	0.540987826	3.08E-13
SMARCE1P1	ADAM21	0.735733007	7.51E-28
FTH1P12	ADAM21	0.637471274	3.63E-19
AL132777.1	ADAM21	0.746163945	5.29E-29
RPL12P42	ADAM21	0.635686763	4.88E-19
AL139174.1	ADAM21	0.627683013	1.81E-18
SCARNA18	ADAM21	0.373213805	1.60E-06
AL627402.1	ADAM21	0.64203667	1.68E-19
SCARNA9	ADAM21	0.518049181	4.33E-12
XDH	ADAM21	0.538976185	3.92E-13
MPRIPP1	ADAM21	0.602155836	9.19E-17
WASHC5-AS1	ADAM21	0.618218517	8.08E-18
CEP295NL	ADAM21	0.595515668	2.41E-16
MALAT1	ADAM21	0.516620184	5.07E-12
AK3P5	ADAM21	0.756674063	3.19E-30
AL158201.1	ADAM21	0.678967477	2.02E-22
ITGB4	ADAM21	0.679065584	1.98E-22
MIR554	CALM2P3	0.516083864	5.38E-12
SCARNA21	CALM2P3	0.643643497	1.28E-19
RPL7P21	CALM2P3	0.75260048	9.64E-30
ACTBP7	CALM2P3	0.502183791	2.40E-11
AC133435.1	CALM2P3	0.81015564	1.51E-37
AL732366.1	CALM2P3	0.659409873	8.00E-21
C1orf195	CALM2P3	0.691970206	1.49E-23
AC110373.1	CALM2P3	0.676340099	3.36E-22
AC130689.1	CALM2P3	0.783195991	1.35E-33
AL449212.1	CALM2P3	0.716129437	7.95E-26
ASPM	CALM2P3	0.630612068	1.12E-18
AC034105.3	CALM2P3	0.725074173	9.96E-27
AC104619.3	CALM2P3	0.753858772	6.87E-30
PTPN2P1	CALM2P3	0.643622139	1.28E-19
HMGA1P2	CALM2P3	0.695673254	6.90E-24
POLQ	CALM2P3	0.622153853	4.36E-18
TRPV1	CALM2P3	0.516771636	4.98E-12
AL354733.3	CALM2P3	0.768395226	1.17E-31
EEF1A1P4	CALM2P3	0.783753354	1.14E-33
ANXA2P1	CALM2P3	0.692520304	1.33E-23
CALM2P2	CALM2P3	0.901001826	9.93E-58
OTUD4P1	CALM2P3	0.712240693	1.91E-25
TLK2P1	CALM2P3	0.827771094	1.72E-40
GJA1P1	CALM2P3	0.756648405	3.22E-30
IGF2BP2-AS1	CALM2P3	0.682957755	9.20E-23
AC090971.5	CALM2P3	0.762944472	5.58E-31
AC104046.1	CALM2P3	0.648308367	5.73E-20
AL365217.1	CALM2P3	0.791747793	8.73E-35
ETF1P2	CALM2P3	0.772142467	3.91E-32
HMGB1P14	CALM2P3	0.708996387	3.94E-25
FTH1P3	CALM2P3	0.767242483	1.64E-31
AC007161.1	CALM2P3	0.705775797	7.98E-25
FAM86HP	CALM2P3	0.604624777	6.38E-17
FTH1P4	CALM2P3	0.688270579	3.17E-23
GPR52	CALM2P3	0.745112724	6.95E-29
PRR13P2	CALM2P3	0.673557747	5.74E-22
SNORA12	CALM2P3	0.738409477	3.85E-28
ZC3H11B	CALM2P3	0.787562686	3.39E-34
SNORD89	CALM2P3	0.716813563	6.80E-26
SDHDP6	CALM2P3	0.766400328	2.09E-31
ANKRD61	CALM2P3	0.672929985	6.48E-22
ANKRD36C	CALM2P3	0.522387765	2.66E-12
PLEC	CALM2P3	0.583100504	1.38E-15
AL591135.1	CALM2P3	0.833737744	1.46E-41
AC018797.2	CALM2P3	0.76728018	1.62E-31
AHNAK2	CALM2P3	0.526544238	1.66E-12
CHMP4BP1	CALM2P3	0.562972809	2.02E-14
GLIPR1L1	CALM2P3	0.746523526	4.82E-29
FAM157A	CALM2P3	0.47401816	4.09E-10
KRT8P33	CALM2P3	0.765473528	2.72E-31
AC087257.2	CALM2P3	0.553891357	6.37E-14
DCST1	CALM2P3	0.596901308	1.98E-16
SEC63P1	CALM2P3	0.804186736	1.28E-36
AL118556.2	CALM2P3	0.710307877	2.95E-25
KRT18P7	CALM2P3	0.593412994	3.26E-16
MORF4	CALM2P3	0.830691033	5.21E-41
AL365440.1	CALM2P3	0.776596132	1.03E-32
SMG1P3	CALM2P3	0.445282479	5.73E-09
SCARNA7	CALM2P3	0.525839794	1.80E-12
PRDX3P1	CALM2P3	0.688283016	3.16E-23
SMARCE1P1	CALM2P3	0.720379251	2.99E-26
FTH1P12	CALM2P3	0.696535157	5.76E-24
AL132777.1	CALM2P3	0.70661432	6.65E-25
RPL12P42	CALM2P3	0.75608326	3.75E-30
AL139174.1	CALM2P3	0.580095973	2.09E-15
SCARNA18	CALM2P3	0.658742766	9.03E-21
AL627402.1	CALM2P3	0.785512028	6.52E-34
SCARNA9	CALM2P3	0.647217724	6.93E-20
XDH	CALM2P3	0.561057768	2.58E-14
MPRIPP1	CALM2P3	0.664746009	3.01E-21
WASHC5-AS1	CALM2P3	0.687388705	3.79E-23
CEP295NL	CALM2P3	0.507456673	1.37E-11
MALAT1	CALM2P3	0.462319963	1.23E-09
AK3P5	CALM2P3	0.727817866	5.18E-27
AL158201.1	CALM2P3	0.777671632	7.45E-33
ITGB4	CALM2P3	0.686629112	4.41E-23
SCARNA21	MIR554	0.651167129	3.48E-20
RPL7P21	MIR554	0.65840666	9.59E-21
ACTBP7	MIR554	0.646453563	7.90E-20
AC133435.1	MIR554	0.649388702	4.75E-20
AL732366.1	MIR554	0.461748294	1.30E-09
C1orf195	MIR554	0.726583033	6.96E-27
AC110373.1	MIR554	0.634057205	6.39E-19
AC130689.1	MIR554	0.635074386	5.40E-19
AL449212.1	MIR554	0.85980285	8.32E-47
ASPM	MIR554	0.497441338	3.94E-11
AC034105.3	MIR554	0.55160264	8.47E-14
AC104619.3	MIR554	0.549634875	1.08E-13
PTPN2P1	MIR554	0.852385522	3.27E-45
HMGA1P2	MIR554	0.821838389	1.83E-39
POLQ	MIR554	0.503969484	1.99E-11
TRPV1	MIR554	0.606100715	5.12E-17
AL354733.3	MIR554	0.779437658	4.34E-33
EEF1A1P4	MIR554	0.670600963	1.01E-21
ANXA2P1	MIR554	0.722148817	1.98E-26
CALM2P2	MIR554	0.704947696	9.56E-25
OTUD4P1	MIR554	0.604322525	6.67E-17
TLK2P1	MIR554	0.538708678	4.04E-13
GJA1P1	MIR554	0.733062345	1.45E-27
IGF2BP2-AS1	MIR554	0.68518087	5.90E-23
AC090971.5	MIR554	0.637610988	3.55E-19
AC104046.1	MIR554	0.796476018	1.81E-35
AL365217.1	MIR554	0.656018669	1.47E-20
ETF1P2	MIR554	0.687689741	3.56E-23
HMGB1P14	MIR554	0.721565477	2.27E-26
FTH1P3	MIR554	0.74840067	2.95E-29
AC007161.1	MIR554	0.593827506	3.07E-16
FAM86HP	MIR554	0.680415013	1.52E-22
FTH1P4	MIR554	0.866221229	2.92E-48
GPR52	MIR554	0.686422677	4.60E-23
PRR13P2	MIR554	0.778412596	5.94E-33
SNORA12	MIR554	0.594603021	2.75E-16
ZC3H11B	MIR554	0.698804689	3.57E-24
SNORD89	MIR554	0.594447452	2.81E-16
SDHDP6	MIR554	0.548424981	1.25E-13
ANKRD61	MIR554	0.616799451	1.01E-17
ANKRD36C	MIR554	0.787365912	3.61E-34
PLEC	MIR554	0.597179178	1.90E-16
AL591135.1	MIR554	0.57583569	3.72E-15
AC018797.2	MIR554	0.650872867	3.66E-20
AHNAK2	MIR554	0.351787528	6.69E-06
CHMP4BP1	MIR554	0.907270749	8.25E-60
GLIPR1L1	MIR554	0.479316329	2.45E-10
FAM157A	MIR554	0.799853416	5.75E-36
KRT8P33	MIR554	0.716486865	7.33E-26
AC087257.2	MIR554	0.607333854	4.26E-17
DCST1	MIR554	0.616431704	1.07E-17
SEC63P1	MIR554	0.608582248	3.53E-17
AL118556.2	MIR554	0.722385643	1.88E-26
KRT18P7	MIR554	0.713310383	1.51E-25
MORF4	MIR554	0.497818088	3.79E-11
AL365440.1	MIR554	0.689328278	2.55E-23
SMG1P3	MIR554	0.550078728	1.02E-13
SCARNA7	MIR554	0.579864918	2.16E-15
PRDX3P1	MIR554	0.666407633	2.21E-21
SMARCE1P1	MIR554	0.619555439	6.56E-18
FTH1P12	MIR554	0.488569971	9.77E-11
AL132777.1	MIR554	0.790884865	1.16E-34
RPL12P42	MIR554	0.58058871	1.95E-15
AL139174.1	MIR554	0.629328984	1.38E-18
SCARNA18	MIR554	0.406376957	1.41E-07
AL627402.1	MIR554	0.682296588	1.05E-22
SCARNA9	MIR554	0.484003858	1.54E-10
XDH	MIR554	0.574451053	4.48E-15
MPRIPP1	MIR554	0.532256786	8.62E-13
WASHC5-AS1	MIR554	0.685619285	5.41E-23
CEP295NL	MIR554	0.595825053	2.31E-16
MALAT1	MIR554	0.461750942	1.30E-09
AK3P5	MIR554	0.807090587	4.56E-37
AL158201.1	MIR554	0.729160665	3.75E-27
ITGB4	MIR554	0.683316288	8.56E-23
RPL7P21	SCARNA21	0.694831132	8.22E-24
ACTBP7	SCARNA21	0.514728697	6.24E-12
AC133435.1	SCARNA21	0.631552152	9.64E-19
AL732366.1	SCARNA21	0.577080274	3.14E-15
C1orf195	SCARNA21	0.724704368	1.09E-26
AC110373.1	SCARNA21	0.568228383	1.02E-14
AC130689.1	SCARNA21	0.801419762	3.35E-36
AL449212.1	SCARNA21	0.668299881	1.55E-21
ASPM	SCARNA21	0.497723127	3.83E-11
AC034105.3	SCARNA21	0.699868601	2.85E-24
AC104619.3	SCARNA21	0.717554138	5.74E-26
PTPN2P1	SCARNA21	0.753656845	7.25E-30
HMGA1P2	SCARNA21	0.721182086	2.48E-26
POLQ	SCARNA21	0.472188444	4.88E-10
TRPV1	SCARNA21	0.689146788	2.65E-23
AL354733.3	SCARNA21	0.69891391	3.49E-24
EEF1A1P4	SCARNA21	0.821846002	1.83E-39
ANXA2P1	SCARNA21	0.743842044	9.66E-29
CALM2P2	SCARNA21	0.663038778	4.13E-21
OTUD4P1	SCARNA21	0.847477886	3.32E-44
TLK2P1	SCARNA21	0.741844151	1.61E-28
GJA1P1	SCARNA21	0.834753704	9.47E-42
IGF2BP2-AS1	SCARNA21	0.731951166	1.91E-27
AC090971.5	SCARNA21	0.820187846	3.49E-39
AC104046.1	SCARNA21	0.714524114	1.14E-25
AL365217.1	SCARNA21	0.825627975	4.09E-40
ETF1P2	SCARNA21	0.886085006	2.72E-53
HMGB1P14	SCARNA21	0.894866739	7.99E-56
FTH1P3	SCARNA21	0.673183853	6.17E-22
AC007161.1	SCARNA21	0.803089724	1.88E-36
FAM86HP	SCARNA21	0.633592619	6.90E-19
FTH1P4	SCARNA21	0.688449295	3.05E-23
GPR52	SCARNA21	0.824990418	5.28E-40
PRR13P2	SCARNA21	0.775280649	1.53E-32
SNORA12	SCARNA21	0.805237153	8.81E-37
ZC3H11B	SCARNA21	0.805164163	9.04E-37
SNORD89	SCARNA21	0.82903382	1.03E-40
SDHDP6	SCARNA21	0.643111194	1.40E-19
ANKRD61	SCARNA21	0.7579701	2.24E-30
ANKRD36C	SCARNA21	0.788805695	2.27E-34
PLEC	SCARNA21	0.741344819	1.83E-28
AL591135.1	SCARNA21	0.773109202	2.94E-32
AC018797.2	SCARNA21	0.747378181	3.85E-29
AHNAK2	SCARNA21	0.491189345	7.49E-11
CHMP4BP1	SCARNA21	0.712022462	2.01E-25
GLIPR1L1	SCARNA21	0.627483685	1.86E-18
FAM157A	SCARNA21	0.549268484	1.13E-13
KRT8P33	SCARNA21	0.768780897	1.05E-31
AC087257.2	SCARNA21	0.721661347	2.22E-26
DCST1	SCARNA21	0.686730375	4.32E-23
SEC63P1	SCARNA21	0.751828539	1.19E-29
AL118556.2	SCARNA21	0.821540185	2.06E-39
KRT18P7	SCARNA21	0.785608105	6.33E-34
MORF4	SCARNA21	0.743059324	1.18E-28
AL365440.1	SCARNA21	0.760811444	1.02E-30
SMG1P3	SCARNA21	0.539462758	3.70E-13
SCARNA7	SCARNA21	0.708446146	4.45E-25
PRDX3P1	SCARNA21	0.817846494	8.57E-39
SMARCE1P1	SCARNA21	0.760774008	1.03E-30
FTH1P12	SCARNA21	0.773094671	2.95E-32
AL132777.1	SCARNA21	0.782306293	1.79E-33
RPL12P42	SCARNA21	0.596413731	2.12E-16
AL139174.1	SCARNA21	0.684306538	7.03E-23
SCARNA18	SCARNA21	0.489128834	9.23E-11
AL627402.1	SCARNA21	0.801530135	3.23E-36
SCARNA9	SCARNA21	0.725892879	8.20E-27
XDH	SCARNA21	0.745096872	6.98E-29
MPRIPP1	SCARNA21	0.745656202	6.04E-29
WASHC5-AS1	SCARNA21	0.614319969	1.48E-17
CEP295NL	SCARNA21	0.718348301	4.79E-26
MALAT1	SCARNA21	0.634080979	6.37E-19
AK3P5	SCARNA21	0.727314878	5.85E-27
AL158201.1	SCARNA21	0.639551811	2.56E-19
ITGB4	SCARNA21	0.803350411	1.71E-36
ACTBP7	RPL7P21	0.676079897	3.54E-22
AC133435.1	RPL7P21	0.763386233	4.93E-31
AL732366.1	RPL7P21	0.726993797	6.31E-27
C1orf195	RPL7P21	0.810993934	1.11E-37
AC110373.1	RPL7P21	0.797249407	1.40E-35
AC130689.1	RPL7P21	0.77957837	4.16E-33
AL449212.1	RPL7P21	0.752318658	1.04E-29
ASPM	RPL7P21	0.665472296	2.63E-21
AC034105.3	RPL7P21	0.656254516	1.41E-20
AC104619.3	RPL7P21	0.736104019	6.85E-28
PTPN2P1	RPL7P21	0.758490332	1.94E-30
HMGA1P2	RPL7P21	0.814144204	3.46E-38
POLQ	RPL7P21	0.633266509	7.28E-19
TRPV1	RPL7P21	0.744526133	8.10E-29
AL354733.3	RPL7P21	0.871540355	1.59E-49
EEF1A1P4	RPL7P21	0.810608236	1.28E-37
ANXA2P1	RPL7P21	0.788020497	2.93E-34
CALM2P2	RPL7P21	0.851581589	4.80E-45
OTUD4P1	RPL7P21	0.788595081	2.43E-34
TLK2P1	RPL7P21	0.690373663	2.06E-23
GJA1P1	RPL7P21	0.83022106	6.32E-41
IGF2BP2-AS1	RPL7P21	0.776567782	1.04E-32
AC090971.5	RPL7P21	0.733090995	1.44E-27
AC104046.1	RPL7P21	0.806924985	4.84E-37
AL365217.1	RPL7P21	0.843594882	1.97E-43
ETF1P2	RPL7P21	0.801786339	2.95E-36
HMGB1P14	RPL7P21	0.713102662	1.58E-25
FTH1P3	RPL7P21	0.770734603	5.92E-32
AC007161.1	RPL7P21	0.791600346	9.16E-35
FAM86HP	RPL7P21	0.706685421	6.55E-25
FTH1P4	RPL7P21	0.856017417	5.55E-46
GPR52	RPL7P21	0.838712491	1.72E-42
PRR13P2	RPL7P21	0.702649781	1.57E-24
SNORA12	RPL7P21	0.757396621	2.62E-30
ZC3H11B	RPL7P21	0.806396287	5.84E-37
SNORD89	RPL7P21	0.683860049	7.69E-23
SDHDP6	RPL7P21	0.667181182	1.92E-21
ANKRD61	RPL7P21	0.7613572	8.72E-31
ANKRD36C	RPL7P21	0.630565	1.13E-18
PLEC	RPL7P21	0.732526323	1.66E-27
AL591135.1	RPL7P21	0.781276496	2.46E-33
AC018797.2	RPL7P21	0.823126719	1.11E-39
AHNAK2	RPL7P21	0.667378377	1.85E-21
CHMP4BP1	RPL7P21	0.723619992	1.40E-26
GLIPR1L1	RPL7P21	0.799309372	6.93E-36
FAM157A	RPL7P21	0.678252504	2.32E-22
KRT8P33	RPL7P21	0.832457291	2.50E-41
AC087257.2	RPL7P21	0.702388364	1.66E-24
DCST1	RPL7P21	0.602161821	9.18E-17
SEC63P1	RPL7P21	0.799362689	6.81E-36
AL118556.2	RPL7P21	0.845103231	9.92E-44
KRT18P7	RPL7P21	0.80814373	3.12E-37
MORF4	RPL7P21	0.684301661	7.04E-23
AL365440.1	RPL7P21	0.761431347	8.55E-31
SMG1P3	RPL7P21	0.575243137	4.02E-15
SCARNA7	RPL7P21	0.597187991	1.90E-16
PRDX3P1	RPL7P21	0.737236501	5.17E-28
SMARCE1P1	RPL7P21	0.836443518	4.60E-42
FTH1P12	RPL7P21	0.731695235	2.03E-27
AL132777.1	RPL7P21	0.760644823	1.06E-30
RPL12P42	RPL7P21	0.736515523	6.19E-28
AL139174.1	RPL7P21	0.70537652	8.71E-25
SCARNA18	RPL7P21	0.574032672	4.73E-15
AL627402.1	RPL7P21	0.784693017	8.45E-34
SCARNA9	RPL7P21	0.671619123	8.31E-22
XDH	RPL7P21	0.605198795	5.86E-17
MPRIPP1	RPL7P21	0.717392805	5.96E-26
WASHC5-AS1	RPL7P21	0.819331206	4.85E-39
CEP295NL	RPL7P21	0.663984167	3.47E-21
MALAT1	RPL7P21	0.56297553	2.02E-14
AK3P5	RPL7P21	0.83752189	2.89E-42
AL158201.1	RPL7P21	0.80087433	4.05E-36
ITGB4	RPL7P21	0.777560753	7.70E-33
AC133435.1	ACTBP7	0.756252264	3.58E-30
AL732366.1	ACTBP7	0.58534627	1.01E-15
C1orf195	ACTBP7	0.607782463	3.98E-17
AC110373.1	ACTBP7	0.625381972	2.61E-18
AC130689.1	ACTBP7	0.653469374	2.32E-20
AL449212.1	ACTBP7	0.701112357	2.18E-24
ASPM	ACTBP7	0.479836776	2.33E-10
AC034105.3	ACTBP7	0.425004027	3.20E-08
AC104619.3	ACTBP7	0.615116744	1.31E-17
PTPN2P1	ACTBP7	0.706804769	6.38E-25
HMGA1P2	ACTBP7	0.781220164	2.50E-33
POLQ	ACTBP7	0.535631602	5.81E-13
TRPV1	ACTBP7	0.533902793	7.12E-13
AL354733.3	ACTBP7	0.724077373	1.26E-26
EEF1A1P4	ACTBP7	0.665033724	2.86E-21
ANXA2P1	ACTBP7	0.745990302	5.54E-29
CALM2P2	ACTBP7	0.679807454	1.71E-22
OTUD4P1	ACTBP7	0.56605133	1.35E-14
TLK2P1	ACTBP7	0.604464666	6.53E-17
GJA1P1	ACTBP7	0.635511283	5.03E-19
IGF2BP2-AS1	ACTBP7	0.717028309	6.48E-26
AC090971.5	ACTBP7	0.642666188	1.51E-19
AC104046.1	ACTBP7	0.780170988	3.46E-33
AL365217.1	ACTBP7	0.693199187	1.15E-23
ETF1P2	ACTBP7	0.60517799	5.88E-17
HMGB1P14	ACTBP7	0.565076674	1.54E-14
FTH1P3	ACTBP7	0.809494921	1.92E-37
AC007161.1	ACTBP7	0.554894595	5.62E-14
FAM86HP	ACTBP7	0.537669976	4.57E-13
FTH1P4	ACTBP7	0.769296541	9.02E-32
GPR52	ACTBP7	0.608296807	3.69E-17
PRR13P2	ACTBP7	0.734592248	9.97E-28
SNORA12	ACTBP7	0.699505576	3.08E-24
ZC3H11B	ACTBP7	0.716252692	7.73E-26
SNORD89	ACTBP7	0.617213198	9.45E-18
SDHDP6	ACTBP7	0.593314559	3.31E-16
ANKRD61	ACTBP7	0.62040118	5.75E-18
ANKRD36C	ACTBP7	0.663736134	3.63E-21
PLEC	ACTBP7	0.766403292	2.08E-31
AL591135.1	ACTBP7	0.705699324	8.12E-25
AC018797.2	ACTBP7	0.614759294	1.38E-17
AHNAK2	ACTBP7	0.557830615	3.89E-14
CHMP4BP1	ACTBP7	0.724353526	1.18E-26
GLIPR1L1	ACTBP7	0.389051232	5.18E-07
FAM157A	ACTBP7	0.670317457	1.06E-21
KRT8P33	ACTBP7	0.720457185	2.94E-26
AC087257.2	ACTBP7	0.736587771	6.08E-28
DCST1	ACTBP7	0.612943904	1.82E-17
SEC63P1	ACTBP7	0.549389139	1.11E-13
AL118556.2	ACTBP7	0.584021661	1.22E-15
KRT18P7	ACTBP7	0.669703662	1.19E-21
MORF4	ACTBP7	0.615796839	1.18E-17
AL365440.1	ACTBP7	0.667540143	1.79E-21
SMG1P3	ACTBP7	0.475602264	3.51E-10
SCARNA7	ACTBP7	0.546683121	1.55E-13
PRDX3P1	ACTBP7	0.498538202	3.52E-11
SMARCE1P1	ACTBP7	0.682329899	1.04E-22
FTH1P12	ACTBP7	0.624169736	3.17E-18
AL132777.1	ACTBP7	0.658799879	8.93E-21
RPL12P42	ACTBP7	0.622345112	4.23E-18
AL139174.1	ACTBP7	0.669353737	1.28E-21
SCARNA18	ACTBP7	0.394670973	3.43E-07
AL627402.1	ACTBP7	0.669397595	1.27E-21
SCARNA9	ACTBP7	0.48606841	1.26E-10
XDH	ACTBP7	0.509424079	1.11E-11
MPRIPP1	ACTBP7	0.638925039	2.85E-19
WASHC5-AS1	ACTBP7	0.639727441	2.49E-19
[truncated: 2,561 more rows]
