# Supplementary material for: Machine learning-based identification of biomarkers and drugs in immunologically cold and hot pancreatic adenocarcinomas
Source: J Transl Med. 2024 Aug 16;22:775. doi: 10.1186/s12967-024-05590-0 (PMC11328457; doi:10.1186/s12967-024-05590-0)
Supplement: Supplementary file 15 — Additional file 15: Table S4. Correlation coefficients and P-values between DPIRGs in cold-high group. [file 12967_2024_5590_MOESM15_ESM.csv]

Gene1	Gene2	r	p
NDUFA9P1	SDHAP1	0.727065084	1.75191385056661e-22
SUMO1P3	SDHAP1	0.723857988	3.2830661681351e-22
AC024451.2	SDHAP1	0.466018033	2.61317466193296e-08
AC034102.1	SDHAP1	0.715334957	1.67067903540958e-21
AC011611.5	SDHAP1	0.695126881	6.30223261657921e-20
MORF4L1P1	SDHAP1	0.601375113	4.84655666292265e-14
TAF9BP1	SDHAP1	0.50254101	1.29156184693127e-09
RGPD3	SDHAP1	0.616348892	7.51565386242423e-15
AL359263.1	SDHAP1	0.319424441	0.000224431
EIF4EP1	SDHAP1	0.685049563	3.45158511823568e-19
RGPD4	SDHAP1	0.609754836	1.72857668494163e-14
TMSB4XP2	SDHAP1	0.535634219	6.12643869805307e-11
AC113155.1	SDHAP1	0.638197403	4.11780173303726e-16
RBMXP2	SDHAP1	0.33739361	9.22794278627352e-05
AL138752.1	SDHAP1	0.539280606	4.28950153435503e-11
AC138951.1	SDHAP1	0.521884758	2.26252614231383e-10
AC125807.1	SDHAP1	0.513944177	4.68691813297092e-10
ADAM21	SDHAP1	0.479495609	8.97290154955249e-09
CALM2P3	SDHAP1	0.485400351	5.53530822654969e-09
MIR554	SDHAP1	0.638728091	3.82621509437596e-16
SCARNA21	SDHAP1	0.529464104	1.10911307017224e-10
RPL7P21	SDHAP1	0.623498621	2.97905539989419e-15
ACTBP7	SDHAP1	0.619435064	5.05531078877399e-15
AC133435.1	SDHAP1	0.503410076	1.19710415310265e-09
AL732366.1	SDHAP1	0.556217407	7.73557775629971e-12
C1orf195	SDHAP1	0.753285869	7.22208198540408e-25
AC110373.1	SDHAP1	0.642547116	2.24590099283532e-16
AC130689.1	SDHAP1	0.418201578	8.15748031179477e-07
AL449212.1	SDHAP1	0.766914212	3.14444934941307e-26
ASPM	SDHAP1	0.389891522	4.94045216562532e-06
AC034105.3	SDHAP1	0.519675403	2.77599055195927e-10
AC104619.3	SDHAP1	0.393067252	4.06967381930991e-06
PTPN2P1	SDHAP1	0.78971136	1.00053047484379e-28
HMGA1P2	SDHAP1	0.483761714	6.33519810395433e-09
POLQ	SDHAP1	0.519662609	2.77926840522543e-10
TRPV1	SDHAP1	0.540437625	3.82735715534006e-11
AL354733.3	SDHAP1	0.699162295	3.12726708900122e-20
EEF1A1P4	SDHAP1	0.508882492	7.38415982241438e-10
ANXA2P1	SDHAP1	0.479932886	8.66029321501831e-09
CALM2P2	SDHAP1	0.684821423	3.58421334222524e-19
OTUD4P1	SDHAP1	0.564981594	3.06768217090289e-12
TLK2P1	SDHAP1	0.495143286	2.44438644420363e-09
GJA1P1	SDHAP1	0.619761081	4.84668006409934e-15
IGF2BP2-AS1	SDHAP1	0.761163218	1.2105872344404e-25
AC090971.5	SDHAP1	0.69391877	7.75586627134332e-20
AC104046.1	SDHAP1	0.760876762	1.29337858216726e-25
AL365217.1	SDHAP1	0.481207821	7.8074224546234e-09
ETF1P2	SDHAP1	0.670115176	3.79666122698587e-18
HMGB1P14	SDHAP1	0.608675021	1.9775412136568e-14
FTH1P3	SDHAP1	0.729081575	1.17494924188573e-22
AC007161.1	SDHAP1	0.574918118	1.03966829540359e-12
FAM86HP	SDHAP1	0.701825238	1.95682678380443e-20
FTH1P4	SDHAP1	0.796165938	1.72317858787981e-29
GPR52	SDHAP1	0.685360142	3.27870350446867e-19
PRR13P2	SDHAP1	0.601411605	4.82516027903206e-14
SNORA12	SDHAP1	0.636839241	4.9660788149411e-16
ZC3H11B	SDHAP1	0.51480698	4.33423870518706e-10
SNORD89	SDHAP1	0.567101823	2.44261141607905e-12
SDHDP6	SDHAP1	0.441381004	1.64327951878094e-07
ANKRD61	SDHAP1	0.645132333	1.55920645662185e-16
ANKRD36C	SDHAP1	0.620980688	4.13792854464494e-15
PLEC	SDHAP1	0.58996358	1.88179717749678e-13
AL591135.1	SDHAP1	0.457118159	5.16327658821251e-08
AC018797.2	SDHAP1	0.651837998	5.95180801457646e-17
AHNAK2	SDHAP1	0.492465541	3.06789274449522e-09
CHMP4BP1	SDHAP1	0.773764101	5.99639191875932e-27
GLIPR1L1	SDHAP1	0.459456171	4.32557198769066e-08
FAM157A	SDHAP1	0.610332166	1.60825089754836e-14
KRT8P33	SDHAP1	0.575092436	1.01978760630307e-12
AC087257.2	SDHAP1	0.464410536	2.95946621727179e-08
DCST1	SDHAP1	0.494869555	2.50204669561287e-09
SEC63P1	SDHAP1	0.567950536	2.2286673929638e-12
AL118556.2	SDHAP1	0.589986113	1.87686141869201e-13
KRT18P7	SDHAP1	0.627735514	1.70225203251574e-15
MORF4	SDHAP1	0.478524687	9.70622609998969e-09
AL365440.1	SDHAP1	0.519285373	2.87761414790561e-10
SMG1P3	SDHAP1	0.647540673	1.10633851294645e-16
SCARNA7	SDHAP1	0.740792738	1.07348042315924e-23
PRDX3P1	SDHAP1	0.654939551	3.78109965553953e-17
SMARCE1P1	SDHAP1	0.649518394	8.32750361325889e-17
FTH1P12	SDHAP1	0.457937225	4.85352356168917e-08
AL132777.1	SDHAP1	0.580456646	5.59813977054594e-13
RPL12P42	SDHAP1	0.379639563	9.1140900920501e-06
AL139174.1	SDHAP1	0.579037003	6.56807527625373e-13
SCARNA18	SDHAP1	0.412255273	1.20740901240339e-06
AL627402.1	SDHAP1	0.505204396	1.02267982583953e-09
SCARNA9	SDHAP1	0.599013257	6.44592286008148e-14
XDH	SDHAP1	0.574185472	1.12741227306887e-12
MPRIPP1	SDHAP1	0.502478124	1.29866854451055e-09
WASHC5-AS1	SDHAP1	0.594184291	1.1464982726413e-13
CEP295NL	SDHAP1	0.585819678	3.03978454478493e-13
MALAT1	SDHAP1	0.58205855	4.67021515467668e-13
AK3P5	SDHAP1	0.58970801	1.93866796520332e-13
AL158201.1	SDHAP1	0.562666645	3.92694493738451e-12
ITGB4	SDHAP1	0.356083165	3.44968691367931e-05
SUMO1P3	NDUFA9P1	0.636200462	5.4216842294322e-16
AC024451.2	NDUFA9P1	0.453226096	6.91258808946062e-08
AC034102.1	NDUFA9P1	0.660644462	1.61855428489498e-17
AC011611.5	NDUFA9P1	0.667196318	5.96942507497509e-18
MORF4L1P1	NDUFA9P1	0.600283848	5.53074668325656e-14
TAF9BP1	NDUFA9P1	0.50905196	7.27350435697675e-10
RGPD3	NDUFA9P1	0.598136801	7.16122262768148e-14
AL359263.1	NDUFA9P1	0.318709145	0.00023225
EIF4EP1	NDUFA9P1	0.581628656	4.90344317472058e-13
RGPD4	NDUFA9P1	0.558285241	6.23411598760189e-12
TMSB4XP2	NDUFA9P1	0.544681294	2.51012119858765e-11
AC113155.1	NDUFA9P1	0.637337398	4.636849681092e-16
RBMXP2	NDUFA9P1	0.297197338	0.000625574
AL138752.1	NDUFA9P1	0.61163472	1.36591217140328e-14
AC138951.1	NDUFA9P1	0.524641554	1.74928840023411e-10
AC125807.1	NDUFA9P1	0.493493631	2.81227167217735e-09
ADAM21	NDUFA9P1	0.466477827	2.52149843620856e-08
CALM2P3	NDUFA9P1	0.451515896	7.84915606618225e-08
MIR554	NDUFA9P1	0.492712983	3.00440149342354e-09
SCARNA21	NDUFA9P1	0.62473362	2.53287059749358e-15
RPL7P21	NDUFA9P1	0.611349522	1.41573241242634e-14
ACTBP7	NDUFA9P1	0.573073113	1.27450505468047e-12
AC133435.1	NDUFA9P1	0.548372424	1.73080026533127e-11
AL732366.1	NDUFA9P1	0.546741639	2.04088762905546e-11
C1orf195	NDUFA9P1	0.661207072	1.48714439185281e-17
AC110373.1	NDUFA9P1	0.600301573	5.51891873789558e-14
AC130689.1	NDUFA9P1	0.465400634	2.74131317480807e-08
AL449212.1	NDUFA9P1	0.658077865	2.37626198147039e-17
ASPM	NDUFA9P1	0.397985419	3.00205176044533e-06
AC034105.3	NDUFA9P1	0.54033257	3.86724750280724e-11
AC104619.3	NDUFA9P1	0.389325772	5.11301003402668e-06
PTPN2P1	NDUFA9P1	0.716260986	1.4040212437618e-21
HMGA1P2	NDUFA9P1	0.524723181	1.73595226634081e-10
POLQ	NDUFA9P1	0.4925235	3.05290644127377e-09
TRPV1	NDUFA9P1	0.495528748	2.3653540826959e-09
AL354733.3	NDUFA9P1	0.577512287	7.79106959110686e-13
EEF1A1P4	NDUFA9P1	0.511342049	5.9262262701121e-10
ANXA2P1	NDUFA9P1	0.522826401	2.07272491813635e-10
CALM2P2	NDUFA9P1	0.642894703	2.13879783592421e-16
OTUD4P1	NDUFA9P1	0.589738746	1.93174113037523e-13
TLK2P1	NDUFA9P1	0.435410161	2.51152565621864e-07
GJA1P1	NDUFA9P1	0.687467134	2.30978103352414e-19
IGF2BP2-AS1	NDUFA9P1	0.632717564	8.71825500226388e-16
AC090971.5	NDUFA9P1	0.666337679	6.81280152856562e-18
AC104046.1	NDUFA9P1	0.714947684	1.7963335242737e-21
AL365217.1	NDUFA9P1	0.431250443	3.35902411516849e-07
ETF1P2	NDUFA9P1	0.648541789	9.58408281832535e-17
HMGB1P14	NDUFA9P1	0.590565454	1.75418779992559e-13
FTH1P3	NDUFA9P1	0.663631463	1.03034022812072e-17
AC007161.1	NDUFA9P1	0.575764396	9.46543621060191e-13
FAM86HP	NDUFA9P1	0.604914549	3.14712445956384e-14
FTH1P4	NDUFA9P1	0.689998946	1.51027016559907e-19
GPR52	NDUFA9P1	0.675103122	1.73125313358861e-18
PRR13P2	NDUFA9P1	0.657821697	2.46859629971966e-17
SNORA12	NDUFA9P1	0.643841035	1.87178569495297e-16
ZC3H11B	NDUFA9P1	0.449875992	8.86041490008294e-08
SNORD89	NDUFA9P1	0.497159274	2.05741245319342e-09
SDHDP6	NDUFA9P1	0.412385667	1.19716766018201e-06
ANKRD61	NDUFA9P1	0.652387455	5.49428156797987e-17
ANKRD36C	NDUFA9P1	0.496053827	2.26164218035493e-09
PLEC	NDUFA9P1	0.568925862	2.00519656185639e-12
AL591135.1	NDUFA9P1	0.405770772	1.83600946527447e-06
AC018797.2	NDUFA9P1	0.702476376	1.74350350598339e-20
AHNAK2	NDUFA9P1	0.573419649	1.2267925786978e-12
CHMP4BP1	NDUFA9P1	0.665739207	7.4682151496891e-18
GLIPR1L1	NDUFA9P1	0.45105764	8.1200376577736e-08
FAM157A	NDUFA9P1	0.507773663	8.14924546396679e-10
KRT8P33	NDUFA9P1	0.587177559	2.59969220559195e-13
AC087257.2	NDUFA9P1	0.519533532	2.81254816001297e-10
DCST1	NDUFA9P1	0.486709236	4.96703884778089e-09
SEC63P1	NDUFA9P1	0.569022787	1.98421391029359e-12
AL118556.2	NDUFA9P1	0.67599369	1.50233900407379e-18
KRT18P7	NDUFA9P1	0.615373188	8.51182733601066e-15
MORF4	NDUFA9P1	0.460371235	4.03455942853673e-08
AL365440.1	NDUFA9P1	0.476996966	1.09778906411483e-08
SMG1P3	NDUFA9P1	0.727264187	1.68442345783507e-22
SCARNA7	NDUFA9P1	0.731235747	7.63753540260897e-23
PRDX3P1	NDUFA9P1	0.684918482	3.527191507482e-19
SMARCE1P1	NDUFA9P1	0.656188384	3.145084495671e-17
FTH1P12	NDUFA9P1	0.431924017	3.2053823964199e-07
AL132777.1	NDUFA9P1	0.586830767	2.70581680164781e-13
RPL12P42	NDUFA9P1	0.367097173	1.87548664532496e-05
AL139174.1	NDUFA9P1	0.597098741	8.10842861341643e-14
SCARNA18	NDUFA9P1	0.400870892	2.50554173052994e-06
AL627402.1	NDUFA9P1	0.501477869	1.41689812222798e-09
SCARNA9	NDUFA9P1	0.617921338	6.14405458142333e-15
XDH	NDUFA9P1	0.482200192	7.20002574127556e-09
MPRIPP1	NDUFA9P1	0.429133802	3.88886571930573e-07
WASHC5-AS1	NDUFA9P1	0.552588108	1.12571769412026e-11
CEP295NL	NDUFA9P1	0.535642195	6.12169214920375e-11
MALAT1	NDUFA9P1	0.621547912	3.84368250968792e-15
AK3P5	NDUFA9P1	0.614503815	9.50672112054008e-15
AL158201.1	NDUFA9P1	0.574781542	1.05550666811492e-12
ITGB4	NDUFA9P1	0.374372268	1.23854178009179e-05
AC024451.2	SUMO1P3	0.395061417	3.59944254959956e-06
AC034102.1	SUMO1P3	0.701447651	2.09199154132243e-20
AC011611.5	SUMO1P3	0.773427986	6.51311898349201e-27
MORF4L1P1	SUMO1P3	0.712755885	2.70177915672435e-21
TAF9BP1	SUMO1P3	0.418613565	7.93661982000141e-07
RGPD3	SUMO1P3	0.723378086	3.60384571782906e-22
AL359263.1	SUMO1P3	0.415183581	9.96317780693463e-07
EIF4EP1	SUMO1P3	0.713190884	2.49230285507819e-21
RGPD4	SUMO1P3	0.669071152	4.46634504615041e-18
TMSB4XP2	SUMO1P3	0.629419878	1.3594501384657e-15
AC113155.1	SUMO1P3	0.657506418	2.58704566434815e-17
RBMXP2	SUMO1P3	0.377234274	1.04911716860617e-05
AL138752.1	SUMO1P3	0.570113208	1.76234057106255e-12
AC138951.1	SUMO1P3	0.610532087	1.56851326898095e-14
AC125807.1	SUMO1P3	0.531847977	8.83082456982472e-11
ADAM21	SUMO1P3	0.482797353	6.85668550904447e-09
CALM2P3	SUMO1P3	0.557085884	7.06659810261667e-12
MIR554	SUMO1P3	0.609061792	1.88460342064924e-14
SCARNA21	SUMO1P3	0.5479916	1.79885076145739e-11
RPL7P21	SUMO1P3	0.665426971	7.83416125758716e-18
ACTBP7	SUMO1P3	0.561399861	4.49149039265351e-12
AC133435.1	SUMO1P3	0.553603801	1.01397633429483e-11
AL732366.1	SUMO1P3	0.498178709	1.88489468607149e-09
C1orf195	SUMO1P3	0.659348032	1.9659259282247e-17
AC110373.1	SUMO1P3	0.614410623	9.61984631216518e-15
AC130689.1	SUMO1P3	0.683360807	4.55911095581913e-19
AL449212.1	SUMO1P3	0.655834972	3.31364531576465e-17
ASPM	SUMO1P3	0.449405133	9.17307209685572e-08
AC034105.3	SUMO1P3	0.563400465	3.63202714868819e-12
AC104619.3	SUMO1P3	0.435787757	2.44563339172753e-07
PTPN2P1	SUMO1P3	0.739691847	1.35162081562452e-23
HMGA1P2	SUMO1P3	0.448288624	9.95718384575366e-08
POLQ	SUMO1P3	0.509352654	7.08108606034931e-10
TRPV1	SUMO1P3	0.571232657	1.55963594423766e-12
AL354733.3	SUMO1P3	0.707678097	6.85536952228979e-21
EEF1A1P4	SUMO1P3	0.592054147	1.47357716635756e-13
ANXA2P1	SUMO1P3	0.595954158	9.29390135725857e-14
CALM2P2	SUMO1P3	0.811732251	1.8848904972368e-31
OTUD4P1	SUMO1P3	0.657902502	2.43909937464624e-17
TLK2P1	SUMO1P3	0.585136054	3.28789776896349e-13
GJA1P1	SUMO1P3	0.660063596	1.76608688205505e-17
IGF2BP2-AS1	SUMO1P3	0.594691228	1.07973030605666e-13
AC090971.5	SUMO1P3	0.731207335	7.68125628950126e-23
AC104046.1	SUMO1P3	0.721604523	5.07757611822135e-22
AL365217.1	SUMO1P3	0.584138925	3.68534497191707e-13
ETF1P2	SUMO1P3	0.668794927	4.66198313455965e-18
HMGB1P14	SUMO1P3	0.607890247	2.18000116828535e-14
FTH1P3	SUMO1P3	0.723130336	3.78123937915994e-22
AC007161.1	SUMO1P3	0.58345455	3.98470231552166e-13
FAM86HP	SUMO1P3	0.600658451	5.28592971639107e-14
FTH1P4	SUMO1P3	0.759483995	1.78171803355774e-25
GPR52	SUMO1P3	0.670122688	3.79221718570088e-18
PRR13P2	SUMO1P3	0.658460627	2.24453771685102e-17
SNORA12	SUMO1P3	0.553681874	1.00584621601165e-11
ZC3H11B	SUMO1P3	0.594468946	1.10852852555598e-13
SNORD89	SUMO1P3	0.599734765	5.90960135147191e-14
SDHDP6	SUMO1P3	0.547685639	1.855391929529e-11
ANKRD61	SUMO1P3	0.67144876	3.08225062033899e-18
ANKRD36C	SUMO1P3	0.538120414	4.80686446298603e-11
PLEC	SUMO1P3	0.572027109	1.42968798919189e-12
AL591135.1	SUMO1P3	0.56140242	4.49027434868488e-12
AC018797.2	SUMO1P3	0.719943922	6.98271580710885e-22
AHNAK2	SUMO1P3	0.391141096	4.57864856330783e-06
CHMP4BP1	SUMO1P3	0.70789161	6.594797269128e-21
GLIPR1L1	SUMO1P3	0.5160689	3.86412282833394e-10
FAM157A	SUMO1P3	0.593143368	1.29639529383593e-13
KRT8P33	SUMO1P3	0.685986072	2.95557541884166e-19
AC087257.2	SUMO1P3	0.435822346	2.43968059218262e-07
DCST1	SUMO1P3	0.511980081	5.59595634984782e-10
SEC63P1	SUMO1P3	0.591741653	1.52860759319554e-13
AL118556.2	SUMO1P3	0.603148042	3.90654490155369e-14
KRT18P7	SUMO1P3	0.616160209	7.69900852119338e-15
MORF4	SUMO1P3	0.585528551	3.14314090881731e-13
AL365440.1	SUMO1P3	0.607132503	2.39452531829856e-14
SMG1P3	SUMO1P3	0.585768236	3.0578043152444e-13
SCARNA7	SUMO1P3	0.718983626	8.38660385136855e-22
PRDX3P1	SUMO1P3	0.655292362	3.58970923569116e-17
SMARCE1P1	SUMO1P3	0.693762842	7.96584050798115e-20
FTH1P12	SUMO1P3	0.559650018	5.40214577907368e-12
AL132777.1	SUMO1P3	0.656987834	2.79402606607926e-17
RPL12P42	SUMO1P3	0.394032188	3.83530846565676e-06
AL139174.1	SUMO1P3	0.603825402	3.59636513770406e-14
SCARNA18	SUMO1P3	0.409856701	1.41132755298616e-06
AL627402.1	SUMO1P3	0.712389433	2.8915147248093e-21
SCARNA9	SUMO1P3	0.612209053	1.27070202888806e-14
XDH	SUMO1P3	0.459363603	4.3561059495313e-08
MPRIPP1	SUMO1P3	0.592748097	1.35816113844741e-13
WASHC5-AS1	SUMO1P3	0.619259848	5.1710203187838e-15
CEP295NL	SUMO1P3	0.587308844	2.5605797798274e-13
MALAT1	SUMO1P3	0.597948988	7.32423874306817e-14
AK3P5	SUMO1P3	0.678324606	1.03403842755109e-18
AL158201.1	SUMO1P3	0.665463282	7.7907223513916e-18
ITGB4	SUMO1P3	0.366925242	1.8937402018359e-05
AC034102.1	AC024451.2	0.701731582	1.98953519224979e-20
AC011611.5	AC024451.2	0.485710537	5.39524114248471e-09
MORF4L1P1	AC024451.2	0.428504183	4.06126285762077e-07
TAF9BP1	AC024451.2	0.780683313	1.05896860931423e-27
RGPD3	AC024451.2	0.352120916	4.27204393736054e-05
AL359263.1	AC024451.2	0.367479455	1.8354920664118e-05
EIF4EP1	AC024451.2	0.47833624	9.85507591668205e-09
RGPD4	AC024451.2	0.365864003	2.0101637394965e-05
TMSB4XP2	AC024451.2	0.443780775	1.38251257519238e-07
AC113155.1	AC024451.2	0.390033383	4.89805601481229e-06
RBMXP2	AC024451.2	0.706356252	8.70734094261581e-21
AL138752.1	AC024451.2	0.399175668	2.78688807941947e-06
AC138951.1	AC024451.2	0.317145633	0.000250231
AC125807.1	AC024451.2	0.678986772	9.29347215531654e-19
ADAM21	AC024451.2	0.115576743	0.19213199
CALM2P3	AC024451.2	0.519517168	2.81679469251469e-10
MIR554	AC024451.2	0.235689658	0.007169776
SCARNA21	AC024451.2	0.28708941	0.000971348
RPL7P21	AC024451.2	0.564943561	3.08020114897006e-12
ACTBP7	AC024451.2	0.191245698	0.029925721
AC133435.1	AC024451.2	0.552390518	1.1487989976357e-11
AL732366.1	AC024451.2	0.647816071	1.06356172772064e-16
C1orf195	AC024451.2	0.317811558	0.000242421
AC110373.1	AC024451.2	0.448375686	9.89380694097495e-08
AC130689.1	AC024451.2	0.544140533	2.64961377070793e-11
AL449212.1	AC024451.2	0.539429921	4.22696178713268e-11
ASPM	AC024451.2	0.522981596	2.04295611562994e-10
AC034105.3	AC024451.2	0.58014066	5.80121004458117e-13
AC104619.3	AC024451.2	0.593622404	1.22518862217481e-13
PTPN2P1	AC024451.2	0.286005177	0.001017328
HMGA1P2	AC024451.2	0.776553668	3.00294152423254e-27
POLQ	AC024451.2	0.452621027	7.23100559757747e-08
TRPV1	AC024451.2	0.494451164	2.59271546991156e-09
AL354733.3	AC024451.2	0.322793279	0.000190778
EEF1A1P4	AC024451.2	0.611849409	1.32953741051046e-14
ANXA2P1	AC024451.2	0.317554801	0.000245405
CALM2P2	AC024451.2	0.378533621	9.72460145906211e-06
OTUD4P1	AC024451.2	0.537914284	4.90488474236694e-11
TLK2P1	AC024451.2	0.495513397	2.36845386966737e-09
GJA1P1	AC024451.2	0.332978475	0.000115388
IGF2BP2-AS1	AC024451.2	0.600699579	5.25970089342233e-14
AC090971.5	AC024451.2	0.433807679	2.81049944610276e-07
AC104046.1	AC024451.2	0.324482709	0.000175726
AL365217.1	AC024451.2	0.552298279	1.15973007457364e-11
ETF1P2	AC024451.2	0.654971828	3.76318486850867e-17
HMGB1P14	AC024451.2	0.439800165	1.84005549059468e-07
FTH1P3	AC024451.2	0.661595125	1.40262871228628e-17
AC007161.1	AC024451.2	0.346986849	5.61215218666199e-05
FAM86HP	AC024451.2	0.322050439	0.000197769
FTH1P4	AC024451.2	0.477748701	1.03333641705086e-08
GPR52	AC024451.2	0.360826614	2.66063159138933e-05
PRR13P2	AC024451.2	0.413509568	1.11225329627769e-06
SNORA12	AC024451.2	0.29121188	0.00081335
ZC3H11B	AC024451.2	0.474785158	1.31059172535209e-08
SNORD89	AC024451.2	0.565935798	2.76925215460361e-12
SDHDP6	AC024451.2	0.41050762	1.35296806070497e-06
ANKRD61	AC024451.2	0.671469451	3.07227147592273e-18
ANKRD36C	AC024451.2	0.189293032	0.031674608
PLEC	AC024451.2	0.254989763	0.003542035
AL591135.1	AC024451.2	0.298281438	0.000596167
AC018797.2	AC024451.2	0.326463598	0.000159485
AHNAK2	AC024451.2	0.438816363	1.97366735454948e-07
CHMP4BP1	AC024451.2	0.270966203	0.001896686
GLIPR1L1	AC024451.2	0.196329558	0.025752758
FAM157A	AC024451.2	0.213517392	0.015116593
KRT8P33	AC024451.2	0.439880917	1.82948074296934e-07
AC087257.2	AC024451.2	0.752021138	9.56055203842015e-25
DCST1	AC024451.2	0.486805957	4.92734929659887e-09
SEC63P1	AC024451.2	0.687722544	2.21330826774606e-19
AL118556.2	AC024451.2	0.18397731	0.036879835
KRT18P7	AC024451.2	0.453229331	6.9109218584255e-08
MORF4	AC024451.2	0.440527801	1.74683900536551e-07
AL365440.1	AC024451.2	0.437300108	2.19788883254507e-07
SMG1P3	AC024451.2	0.564527087	3.22056383353066e-12
SCARNA7	AC024451.2	0.47823153	9.93872912854336e-09
PRDX3P1	AC024451.2	0.297710522	0.000611492
SMARCE1P1	AC024451.2	0.402527901	2.25672746334519e-06
FTH1P12	AC024451.2	0.550932221	1.33389311653477e-11
AL132777.1	AC024451.2	0.40014476	2.62258603412135e-06
RPL12P42	AC024451.2	0.731689617	6.97123405875277e-23
AL139174.1	AC024451.2	0.228017737	0.009352129
SCARNA18	AC024451.2	0.387464323	5.72189275960731e-06
AL627402.1	AC024451.2	0.309886789	0.000351879
SCARNA9	AC024451.2	0.573538491	1.21083230875645e-12
XDH	AC024451.2	0.209842737	0.016995955
MPRIPP1	AC024451.2	0.438439896	2.02720696309122e-07
WASHC5-AS1	AC024451.2	0.296512827	0.000644823
CEP295NL	AC024451.2	0.22080913	0.011916136
MALAT1	AC024451.2	0.589736217	1.93231019136126e-13
AK3P5	AC024451.2	0.339718253	8.19243748082907e-05
AL158201.1	AC024451.2	0.57139198	1.53269012064118e-12
ITGB4	AC024451.2	0.208831826	0.017547245
AC011611.5	AC034102.1	0.610801954	1.51638283592265e-14
MORF4L1P1	AC034102.1	0.722977635	3.8947977724801e-22
TAF9BP1	AC034102.1	0.686532134	2.69922595749732e-19
RGPD3	AC034102.1	0.708252722	6.17594611775196e-21
AL359263.1	AC034102.1	0.5706284	1.66606679122655e-12
EIF4EP1	AC034102.1	0.684396401	3.84468641903356e-19
RGPD4	AC034102.1	0.706245229	8.88345965974708e-21
TMSB4XP2	AC034102.1	0.738239797	1.82836766640281e-23
AC113155.1	AC034102.1	0.600427717	5.43544743223723e-14
RBMXP2	AC034102.1	0.663247577	1.09223160580788e-17
AL138752.1	AC034102.1	0.571281621	1.55130637566899e-12
AC138951.1	AC034102.1	0.561629797	4.38349169300634e-12
AC125807.1	AC034102.1	0.772641543	7.898511103122e-27
ADAM21	AC034102.1	0.327170129	0.000154038
CALM2P3	AC034102.1	0.744006541	5.44214154451281e-24
MIR554	AC034102.1	0.445016061	1.26419873783547e-07
SCARNA21	AC034102.1	0.538858287	4.47126748079582e-11
RPL7P21	AC034102.1	0.722968844	3.90143580904011e-22
ACTBP7	AC034102.1	0.503321557	1.20641208258421e-09
AC133435.1	AC034102.1	0.732394125	6.04803234034288e-23
AL732366.1	AC034102.1	0.586873563	2.69249663028642e-13
C1orf195	AC034102.1	0.558479033	6.10884053895046e-12
AC110373.1	AC034102.1	0.584848595	3.39799751412743e-13
AC130689.1	AC034102.1	0.684250332	3.93839906429293e-19
AL449212.1	AC034102.1	0.746301137	3.329828297421e-24
ASPM	AC034102.1	0.546386803	2.11515023722669e-11
AC034105.3	AC034102.1	0.681620112	6.06193692394102e-19
AC104619.3	AC034102.1	0.718953341	8.43509334363526e-22
PTPN2P1	AC034102.1	0.661187757	1.4914784567339e-17
HMGA1P2	AC034102.1	0.73100287	8.00318518715316e-23
POLQ	AC034102.1	0.552362077	1.1521588379136e-11
TRPV1	AC034102.1	0.618226705	5.90749856465863e-15
AL354733.3	AC034102.1	0.599031063	6.43213487681764e-14
EEF1A1P4	AC034102.1	0.792704641	4.46011750081302e-29
ANXA2P1	AC034102.1	0.656266244	3.10908795321319e-17
CALM2P2	AC034102.1	0.723932919	3.23556706838797e-22
OTUD4P1	AC034102.1	0.706095827	9.12596376203011e-21
TLK2P1	AC034102.1	0.700953103	2.28288648276021e-20
GJA1P1	AC034102.1	0.599034855	6.42920270434706e-14
IGF2BP2-AS1	AC034102.1	0.705208688	1.07048743063056e-20
AC090971.5	AC034102.1	0.704757429	1.16074067351471e-20
AC104046.1	AC034102.1	0.62188644	3.67787714862445e-15
AL365217.1	AC034102.1	0.753353839	7.11368460907493e-25
ETF1P2	AC034102.1	0.807476501	6.74693117143245e-31
HMGB1P14	AC034102.1	0.648848698	9.17050799415874e-17
FTH1P3	AC034102.1	0.825917399	2.10236877293965e-33
AC007161.1	AC034102.1	0.547528264	1.88514034164934e-11
FAM86HP	AC034102.1	0.528457341	1.2205177770008e-10
FTH1P4	AC034102.1	0.781184817	9.31630468424956e-28
GPR52	AC034102.1	0.658973589	2.07911414091475e-17
PRR13P2	AC034102.1	0.632524267	8.94957308923254e-16
SNORA12	AC034102.1	0.561735552	4.33466811984497e-12
ZC3H11B	AC034102.1	0.743483171	6.08294752016733e-24
SNORD89	AC034102.1	0.72859896	1.2932527639494e-22
SDHDP6	AC034102.1	0.564496631	3.23106780156729e-12
ANKRD61	AC034102.1	0.812505949	1.48967200241419e-31
ANKRD36C	AC034102.1	0.390873334	4.65399887109971e-06
PLEC	AC034102.1	0.603828592	3.59496252123822e-14
AL591135.1	AC034102.1	0.606189212	2.69037347430604e-14
AC018797.2	AC034102.1	0.586104496	2.94186252382296e-13
AHNAK2	AC034102.1	0.58409395	3.70432912776187e-13
CHMP4BP1	AC034102.1	0.553415699	1.03382627009105e-11
GLIPR1L1	AC034102.1	0.332519367	0.000118078
FAM157A	AC034102.1	0.521119728	2.42897411883218e-10
KRT8P33	AC034102.1	0.74700957	2.85818339263868e-24
AC087257.2	AC034102.1	0.672150298	2.76091880499906e-18
DCST1	AC034102.1	0.556706116	7.35193697381714e-12
SEC63P1	AC034102.1	0.713210939	2.48303832322987e-21
AL118556.2	AC034102.1	0.455695492	5.74680989314856e-08
KRT18P7	AC034102.1	0.652109113	5.72159705906084e-17
MORF4	AC034102.1	0.691363383	1.19903372604779e-19
AL365440.1	AC034102.1	0.685430238	3.24086988016814e-19
SMG1P3	AC034102.1	0.623747959	2.88321597855879e-15
SCARNA7	AC034102.1	0.688455497	1.95777839274158e-19
PRDX3P1	AC034102.1	0.56465671	3.17622626525197e-12
SMARCE1P1	AC034102.1	0.571389338	1.53313320613989e-12
FTH1P12	AC034102.1	0.71326584	2.45784727592435e-21
AL132777.1	AC034102.1	0.5920938	1.46673317399188e-13
RPL12P42	AC034102.1	0.712563877	2.79962429916574e-21
AL139174.1	AC034102.1	0.514248066	4.55965512585946e-10
SCARNA18	AC034102.1	0.508944831	7.34326775148137e-10
AL627402.1	AC034102.1	0.658464305	2.24330731947274e-17
SCARNA9	AC034102.1	0.654410552	4.08682764485568e-17
XDH	AC034102.1	0.351822679	4.34085358975397e-05
MPRIPP1	AC034102.1	0.646528899	1.2783616351563e-16
WASHC5-AS1	AC034102.1	0.503105602	1.22941367301335e-09
CEP295NL	AC034102.1	0.477052011	1.09294153176812e-08
MALAT1	AC034102.1	0.638373974	4.01846161974652e-16
AK3P5	AC034102.1	0.547223592	1.94404881353638e-11
AL158201.1	AC034102.1	0.747892461	2.36110293859955e-24
ITGB4	AC034102.1	0.425064101	5.13946089227586e-07
MORF4L1P1	AC011611.5	0.59036018	1.79673620480125e-13
TAF9BP1	AC011611.5	0.472866277	1.52680923133646e-08
RGPD3	AC011611.5	0.567217367	2.41235618041173e-12
AL359263.1	AC011611.5	0.282093649	0.001200244
EIF4EP1	AC011611.5	0.585551815	3.13475804035292e-13
RGPD4	AC011611.5	0.569580148	1.8676218068617e-12
TMSB4XP2	AC011611.5	0.504404716	1.09715803959876e-09
AC113155.1	AC011611.5	0.594333086	1.12649589439236e-13
RBMXP2	AC011611.5	0.401911404	2.34642837680949e-06
AL138752.1	AC011611.5	0.545078083	2.41231246299338e-11
AC138951.1	AC011611.5	0.491835396	3.23546518900220e-09
AC125807.1	AC011611.5	0.498411844	1.84744474437233e-09
ADAM21	AC011611.5	0.433517821	2.86808472377781e-07
CALM2P3	AC011611.5	0.4932963	2.85969024941593e-09
MIR554	AC011611.5	0.522298206	2.17721063089936e-10
SCARNA21	AC011611.5	0.416078946	9.39122372471824e-07
RPL7P21	AC011611.5	0.645446298	1.49125690768598e-16
ACTBP7	AC011611.5	0.581964489	4.72030770569579e-13
AC133435.1	AC011611.5	0.497466763	2.00383672391793e-09
AL732366.1	AC011611.5	0.544395238	2.58300165982773e-11
C1orf195	AC011611.5	0.63066951	1.14953891455028e-15
AC110373.1	AC011611.5	0.607279487	2.35136960506885e-14
AC130689.1	AC011611.5	0.495130908	2.44696590926322e-09
AL449212.1	AC011611.5	0.542412611	3.14742044602966e-11
ASPM	AC011611.5	0.544773587	2.487034194603e-11
AC034105.3	AC011611.5	0.534012759	7.16889683610154e-11
AC104619.3	AC011611.5	0.414582584	1.03655094884152e-06
PTPN2P1	AC011611.5	0.576215276	9.00284778599491e-13
HMGA1P2	AC011611.5	0.505125263	1.02982698135003e-09
POLQ	AC011611.5	0.636416773	5.26302349326845e-16
TRPV1	AC011611.5	0.508435729	7.68370776565391e-10
AL354733.3	AC011611.5	0.64557705	1.46381779297405e-16
EEF1A1P4	AC011611.5	0.514903385	4.29646025511974e-10
ANXA2P1	AC011611.5	0.451359526	7.94060182114168e-08
CALM2P2	AC011611.5	0.689513336	1.63904743797066e-19
OTUD4P1	AC011611.5	0.63313289	8.24074622892397e-16
TLK2P1	AC011611.5	0.45037914	8.53759198736964e-08
GJA1P1	AC011611.5	0.582421539	4.48169555490367e-13
IGF2BP2-AS1	AC011611.5	0.611428661	1.40173365599436e-14
AC090971.5	AC011611.5	0.647461236	1.11898551337406e-16
AC104046.1	AC011611.5	0.641897634	2.460197090838e-16
AL365217.1	AC011611.5	0.446203322	1.15965019193493e-07
ETF1P2	AC011611.5	0.67614725	1.46597264542981e-18
HMGB1P14	AC011611.5	0.522328287	2.17112605102846e-10
FTH1P3	AC011611.5	0.67241782	2.64719480676725e-18
AC007161.1	AC011611.5	0.557389849	6.84596700226522e-12
FAM86HP	AC011611.5	0.556251108	7.70851149897309e-12
FTH1P4	AC011611.5	0.69188973	1.09653114878638e-19
GPR52	AC011611.5	0.53950349	4.19647313368392e-11
PRR13P2	AC011611.5	0.587627622	2.46797146628466e-13
SNORA12	AC011611.5	0.522662362	2.10464518980199e-10
ZC3H11B	AC011611.5	0.43143723	3.31572843275175e-07
SNORD89	AC011611.5	0.485177346	5.63816017632521e-09
SDHDP6	AC011611.5	0.480722596	8.12204383552973e-09
ANKRD61	AC011611.5	0.630246635	1.21677277913554e-15
ANKRD36C	AC011611.5	0.390687619	4.70694827566818e-06
PLEC	AC011611.5	0.486090767	5.22818972146874e-09
AL591135.1	AC011611.5	0.398372395	2.9304269704517e-06
AC018797.2	AC011611.5	0.654869851	3.82006870095143e-17
AHNAK2	AC011611.5	0.39934478	2.7575306366648e-06
CHMP4BP1	AC011611.5	0.573743086	1.18382567922737e-12
GLIPR1L1	AC011611.5	0.637174604	4.74203010195481e-16
FAM157A	AC011611.5	0.56520429	2.99536444743257e-12
KRT8P33	AC011611.5	0.603472305	3.75494520849951e-14
AC087257.2	AC011611.5	0.517780957	3.30427293284242e-10
DCST1	AC011611.5	0.391340656	4.52324332936572e-06
SEC63P1	AC011611.5	0.587530848	2.49573628344743e-13
AL118556.2	AC011611.5	0.546789833	2.03099786867732e-11
KRT18P7	AC011611.5	0.528506458	1.21484056138156e-10
MORF4	AC011611.5	0.47598147	1.1910104632571e-08
AL365440.1	AC011611.5	0.455018787	6.04604621390796e-08
SMG1P3	AC011611.5	0.556330138	7.64539929908217e-12
SCARNA7	AC011611.5	0.608732107	1.96354911551561e-14
PRDX3P1	AC011611.5	0.589825648	1.91228628995139e-13
SMARCE1P1	AC011611.5	0.637864157	4.31184296448074e-16
FTH1P12	AC011611.5	0.459328519	4.36773256402884e-08
AL132777.1	AC011611.5	0.603369154	3.8025398898905e-14
RPL12P42	AC011611.5	0.372208275	1.4027044215877e-05
AL139174.1	AC011611.5	0.507449722	8.38681570152716e-10
SCARNA18	AC011611.5	0.375468549	1.1624611158453e-05
AL627402.1	AC011611.5	0.523265103	1.98963699960895e-10
SCARNA9	AC011611.5	0.573505424	1.21525280820729e-12
XDH	AC011611.5	0.32294781	0.000189353
MPRIPP1	AC011611.5	0.469052084	2.06253354439708e-08
WASHC5-AS1	AC011611.5	0.562843356	3.85387487012294e-12
CEP295NL	AC011611.5	0.455145833	5.98875268068723e-08
MALAT1	AC011611.5	0.564859146	3.10816369134877e-12
AK3P5	AC011611.5	0.611987809	1.30658912340546e-14
AL158201.1	AC011611.5	0.603287516	3.84062306790612e-14
ITGB4	AC011611.5	0.257131578	0.003264632
TAF9BP1	MORF4L1P1	0.477759099	1.03247092069044e-08
RGPD3	MORF4L1P1	0.697489952	4.18693351411159e-20
AL359263.1	MORF4L1P1	0.589552454	1.97409579462095e-13
EIF4EP1	MORF4L1P1	0.511295865	5.95084880683323e-10
RGPD4	MORF4L1P1	0.649964471	7.80839728116114e-17
TMSB4XP2	MORF4L1P1	0.729548432	1.07060694906094e-22
AC113155.1	MORF4L1P1	0.647902511	1.05047062628776e-16
RBMXP2	MORF4L1P1	0.535750874	6.05737280212454e-11
AL138752.1	MORF4L1P1	0.597707716	7.53895055263225e-14
AC138951.1	MORF4L1P1	0.532226828	8.51531800995851e-11
AC125807.1	MORF4L1P1	0.651674228	6.09521493900369e-17
ADAM21	MORF4L1P1	0.4743821	1.35341538491906e-08
CALM2P3	MORF4L1P1	0.720165695	6.69272613517397e-22
MIR554	MORF4L1P1	0.438232304	2.05732017992721e-07
SCARNA21	MORF4L1P1	0.639705482	3.34089095965678e-16
RPL7P21	MORF4L1P1	0.732051216	6.48138597845382e-23
ACTBP7	MORF4L1P1	0.423345832	5.77525373419423e-07
AC133435.1	MORF4L1P1	0.66106122	1.52017676161355e-17
AL732366.1	MORF4L1P1	0.530479982	1.00668224328989e-10
C1orf195	MORF4L1P1	0.55062104	1.37696961837893e-11
AC110373.1	MORF4L1P1	0.580406654	5.62980185537404e-13
AC130689.1	MORF4L1P1	0.65123249	6.49901951137724e-17
AL449212.1	MORF4L1P1	0.641477177	2.60940787619995e-16
ASPM	MORF4L1P1	0.535255031	6.35623441656918e-11
AC034105.3	MORF4L1P1	0.587346913	2.54934549491411e-13
AC104619.3	MORF4L1P1	0.646584684	1.26823349056542e-16
PTPN2P1	MORF4L1P1	0.613431591	1.08902357882802e-14
HMGA1P2	MORF4L1P1	0.538911375	4.44801602750241e-11
POLQ	MORF4L1P1	0.535424491	6.25252710662461e-11
TRPV1	MORF4L1P1	0.506343711	9.24927277915257e-10
AL354733.3	MORF4L1P1	0.608247454	2.08546661001827e-14
EEF1A1P4	MORF4L1P1	0.737477537	2.14089155561219e-23
ANXA2P1	MORF4L1P1	0.759294051	1.86096415345446e-25
CALM2P2	MORF4L1P1	0.777228537	2.5365006964576e-27
OTUD4P1	MORF4L1P1	0.678105775	1.07110144166228e-18
TLK2P1	MORF4L1P1	0.695921255	5.49520966968936e-20
GJA1P1	MORF4L1P1	0.749088166	1.82050205122772e-24
IGF2BP2-AS1	MORF4L1P1	0.492095086	3.16536692531736e-09
AC090971.5	MORF4L1P1	0.677782592	1.1282193081915e-18
AC104046.1	MORF4L1P1	0.644058314	1.81522514957774e-16
AL365217.1	MORF4L1P1	0.789516234	1.05415753594615e-28
ETF1P2	MORF4L1P1	0.674630937	1.86608033676001e-18
HMGB1P14	MORF4L1P1	0.602378151	4.29068947440074e-14
FTH1P3	MORF4L1P1	0.633075286	8.30542051032844e-16
AC007161.1	MORF4L1P1	0.528468575	1.21921710778582e-10
FAM86HP	MORF4L1P1	0.593470768	1.24730760225692e-13
FTH1P4	MORF4L1P1	0.66021989	1.72514907339359e-17
GPR52	MORF4L1P1	0.64496677	1.59624278065732e-16
PRR13P2	MORF4L1P1	0.475923467	1.196558391743e-08
SNORA12	MORF4L1P1	0.575903632	9.32017893547401e-13
ZC3H11B	MORF4L1P1	0.734182771	4.20821568285156e-23
SNORD89	MORF4L1P1	0.6628464	1.16078061582487e-17
SDHDP6	MORF4L1P1	0.608768639	1.95464534150745e-14
ANKRD61	MORF4L1P1	0.685160761	3.38868919396712e-19
ANKRD36C	MORF4L1P1	0.300728382	0.000534406
PLEC	MORF4L1P1	0.633746647	7.58137609687306e-16
AL591135.1	MORF4L1P1	0.678051995	1.08040660108393e-18
AC018797.2	MORF4L1P1	0.629694819	1.31028440817779e-15
AHNAK2	MORF4L1P1	0.613196367	1.12189507733905e-14
CHMP4BP1	MORF4L1P1	0.451201476	8.03406574054164e-08
GLIPR1L1	MORF4L1P1	0.507986854	7.99644861024544e-10
FAM157A	MORF4L1P1	0.488783704	4.17955935374708e-09
KRT8P33	MORF4L1P1	0.746906366	2.9225838440358e-24
AC087257.2	MORF4L1P1	0.461428637	3.72163004983892e-08
DCST1	MORF4L1P1	0.508317559	7.76487644286531e-10
SEC63P1	MORF4L1P1	0.689182996	1.73271051808934e-19
AL118556.2	MORF4L1P1	0.502384292	1.30934237999831e-09
KRT18P7	MORF4L1P1	0.712812634	2.67350570801634e-21
MORF4	MORF4L1P1	0.790885968	7.29829996107081e-29
AL365440.1	MORF4L1P1	0.71604397	1.4625094324765e-21
SMG1P3	MORF4L1P1	0.498370412	1.85404740523689e-09
SCARNA7	MORF4L1P1	0.721043016	5.65659780103716e-22
PRDX3P1	MORF4L1P1	0.620764665	4.25565493892207e-15
SMARCE1P1	MORF4L1P1	0.662219587	1.27635869088232e-17
FTH1P12	MORF4L1P1	0.712864813	2.64776427875344e-21
AL132777.1	MORF4L1P1	0.538913145	4.44724278265082e-11
RPL12P42	MORF4L1P1	0.546678379	2.05393967627073e-11
AL139174.1	MORF4L1P1	0.446149489	1.164206198145e-07
SCARNA18	MORF4L1P1	0.578307306	7.12815094033053e-13
AL627402.1	MORF4L1P1	0.690245716	1.44866956776085e-19
SCARNA9	MORF4L1P1	0.709450104	4.96476426176539e-21
XDH	MORF4L1P1	0.390723018	4.69681180265511e-06
MPRIPP1	MORF4L1P1	0.616860485	7.03960977055644e-15
WASHC5-AS1	MORF4L1P1	0.476070323	1.1825596863979e-08
CEP295NL	MORF4L1P1	0.406303657	1.774436333252e-06
MALAT1	MORF4L1P1	0.525597913	1.59906310397934e-10
AK3P5	MORF4L1P1	0.601883594	4.55654953240367e-14
AL158201.1	MORF4L1P1	0.691450673	1.18141019271295e-19
ITGB4	MORF4L1P1	0.591186811	1.63127006326369e-13
RGPD3	TAF9BP1	0.420117228	7.17784176025655e-07
AL359263.1	TAF9BP1	0.304415183	0.0004524
EIF4EP1	TAF9BP1	0.507875665	8.07579108185587e-10
RGPD4	TAF9BP1	0.416254442	9.2828418626445e-07
TMSB4XP2	TAF9BP1	0.421868208	6.38126908544234e-07
AC113155.1	TAF9BP1	0.353762693	3.91119976297139e-05
RBMXP2	TAF9BP1	0.614581094	9.41389374543497e-15
AL138752.1	TAF9BP1	0.371005218	1.5026272547004e-05
AC138951.1	TAF9BP1	0.417801923	8.37730990131023e-07
AC125807.1	TAF9BP1	0.565337694	2.95283693330971e-12
ADAM21	TAF9BP1	0.238063817	0.006592808
CALM2P3	TAF9BP1	0.513041535	5.08544713174776e-10
MIR554	TAF9BP1	0.262176458	0.002686935
SCARNA21	TAF9BP1	0.240940527	0.005949244
RPL7P21	TAF9BP1	0.530621919	9.93119387038015e-11
ACTBP7	TAF9BP1	0.196625008	0.025526353
AC133435.1	TAF9BP1	0.449539119	9.0830455503443e-08
AL732366.1	TAF9BP1	0.630584069	1.16282527395851e-15
C1orf195	TAF9BP1	0.408607739	1.53006757532099e-06
AC110373.1	TAF9BP1	0.522788513	2.08005591824114e-10
AC130689.1	TAF9BP1	0.436954707	2.25226469332574e-07
AL449212.1	TAF9BP1	0.542837627	3.01718897519712e-11
ASPM	TAF9BP1	0.595343628	9.99338744972775e-14
AC034105.3	TAF9BP1	0.540802734	3.69179155838124e-11
AC104619.3	TAF9BP1	0.509729589	6.84680132050503e-10
PTPN2P1	TAF9BP1	0.392473473	4.22056436339304e-06
HMGA1P2	TAF9BP1	0.732524185	5.89119097176276e-23
POLQ	TAF9BP1	0.449523972	9.09318033752337e-08
TRPV1	TAF9BP1	0.474126336	1.3812826757115e-08
AL354733.3	TAF9BP1	0.401457551	2.41461481464981e-06
EEF1A1P4	TAF9BP1	0.558067671	6.37772717401971e-12
ANXA2P1	TAF9BP1	0.345985752	5.91557175928365e-05
CALM2P2	TAF9BP1	0.443916755	1.36898784734108e-07
OTUD4P1	TAF9BP1	0.486388508	5.10086143191279e-09
TLK2P1	TAF9BP1	0.429929303	3.68101056783023e-07
GJA1P1	TAF9BP1	0.392730471	4.15461741684222e-06
IGF2BP2-AS1	TAF9BP1	0.553544301	1.02021498967763e-11
AC090971.5	TAF9BP1	0.477340972	1.06782948128658e-08
AC104046.1	TAF9BP1	0.407879372	1.60363233050231e-06
AL365217.1	TAF9BP1	0.484524096	5.95012534096294e-09
ETF1P2	TAF9BP1	0.705629816	9.92465375944506e-21
HMGB1P14	TAF9BP1	0.363843147	2.25071516503675e-05
FTH1P3	TAF9BP1	0.595661799	9.62271255583005e-14
AC007161.1	TAF9BP1	0.338287238	8.81621529691174e-05
FAM86HP	TAF9BP1	0.391267688	4.54342785664774e-06
FTH1P4	TAF9BP1	0.557707089	6.62281708158183e-12
GPR52	TAF9BP1	0.363482867	2.29634754475993e-05
PRR13P2	TAF9BP1	0.463702619	3.12554618115599e-08
SNORA12	TAF9BP1	0.332272998	0.000119546
ZC3H11B	TAF9BP1	0.408128178	1.57813326730725e-06
SNORD89	TAF9BP1	0.474073655	1.38709057778073e-08
SDHDP6	TAF9BP1	0.329901539	0.000134567
ANKRD61	TAF9BP1	0.625552077	2.27374487588188e-15
ANKRD36C	TAF9BP1	0.205390545	0.019541618
PLEC	TAF9BP1	0.2660409	0.002308707
AL591135.1	TAF9BP1	0.34260991	7.05570572189895e-05
AC018797.2	TAF9BP1	0.399734834	2.69093222413739e-06
AHNAK2	TAF9BP1	0.542059522	3.25973019493039e-11
CHMP4BP1	TAF9BP1	0.349759412	4.84611144752989e-05
GLIPR1L1	TAF9BP1	0.203262357	0.020870512
FAM157A	TAF9BP1	0.250843504	0.00413997
KRT8P33	TAF9BP1	0.45727266	5.10343516745883e-08
AC087257.2	TAF9BP1	0.585768044	3.05787183906259e-13
DCST1	TAF9BP1	0.463781896	3.10651265353245e-08
SEC63P1	TAF9BP1	0.639185256	3.59122369377061e-16
AL118556.2	TAF9BP1	0.278967354	0.001367503
KRT18P7	TAF9BP1	0.527373632	1.35249964490324e-10
MORF4	TAF9BP1	0.403326439	2.14536874561731e-06
AL365440.1	TAF9BP1	0.366470136	1.94286834566981e-05
SMG1P3	TAF9BP1	0.593606451	1.22749760804172e-13
SCARNA7	TAF9BP1	0.447482381	1.05628293386378e-07
PRDX3P1	TAF9BP1	0.447593887	1.04770154745151e-07
SMARCE1P1	TAF9BP1	0.42781711	4.25769757280069e-07
FTH1P12	TAF9BP1	0.433836272	2.8048789965385e-07
AL132777.1	TAF9BP1	0.4720951	1.6230144732887e-08
RPL12P42	TAF9BP1	0.629978096	1.26143858986307e-15
AL139174.1	TAF9BP1	0.315479057	0.000270811
SCARNA18	TAF9BP1	0.449607932	9.03713805478246e-08
AL627402.1	TAF9BP1	0.284729286	0.001073981
SCARNA9	TAF9BP1	0.557881382	6.50323154055564e-12
XDH	TAF9BP1	0.25392796	0.003687264
MPRIPP1	TAF9BP1	0.369210512	1.66422892013098e-05
WASHC5-AS1	TAF9BP1	0.300851629	0.000531457
CEP295NL	TAF9BP1	0.218553198	0.012836113
MALAT1	TAF9BP1	0.512080845	5.54544687490172e-10
AK3P5	TAF9BP1	0.379816195	9.02000118983921e-06
AL158201.1	TAF9BP1	0.585539827	3.13907517772644e-13
ITGB4	TAF9BP1	0.307831247	0.000386935
AL359263.1	RGPD3	0.438565574	2.00918112412055e-07
EIF4EP1	RGPD3	0.534314092	6.9630124150718e-11
RGPD4	RGPD3	0.832156261	2.55324196972958e-34
TMSB4XP2	RGPD3	0.664410436	9.15079341858249e-18
AC113155.1	RGPD3	0.581912094	4.7484360266984e-13
RBMXP2	RGPD3	0.3755056	1.15996852101917e-05
AL138752.1	RGPD3	0.538386537	4.68311235448975e-11
AC138951.1	RGPD3	0.52498692	1.69353052410834e-10
AC125807.1	RGPD3	0.605948473	2.77139087655659e-14
ADAM21	RGPD3	0.521326155	2.38293288439395e-10
CALM2P3	RGPD3	0.624018065	2.78277835791357e-15
MIR554	RGPD3	0.464266195	2.99262723779529e-08
SCARNA21	RGPD3	0.54140273	3.47903446484678e-11
RPL7P21	RGPD3	0.583676971	3.88491338638721e-13
ACTBP7	RGPD3	0.500008036	1.60961706102646e-09
AC133435.1	RGPD3	0.596493006	8.71621966747848e-14
AL732366.1	RGPD3	0.459639398	4.26573678061403e-08
C1orf195	RGPD3	0.609974112	1.68187943731219e-14
AC110373.1	RGPD3	0.552918286	1.08814624431039e-11
AC130689.1	RGPD3	0.571217567	1.56221174056051e-12
AL449212.1	RGPD3	0.659701044	1.86472914896283e-17
ASPM	RGPD3	0.431472699	3.3075674946994e-07
AC034105.3	RGPD3	0.51937724	2.85335960906543e-10
AC104619.3	RGPD3	0.540971844	3.63058500906488e-11
PTPN2P1	RGPD3	0.670482051	3.58543835765958e-18
HMGA1P2	RGPD3	0.425972254	4.83094959723023e-07
POLQ	RGPD3	0.465753236	2.66741260062343e-08
TRPV1	RGPD3	0.462893509	3.32630683170414e-08
AL354733.3	RGPD3	0.664080856	9.62224043351536e-18
EEF1A1P4	RGPD3	0.639725293	3.33170145412668e-16
ANXA2P1	RGPD3	0.610375858	1.59948365647519e-14
CALM2P2	RGPD3	0.694987436	6.4553675751546e-20
OTUD4P1	RGPD3	0.619740809	4.85940464526615e-15
TLK2P1	RGPD3	0.588845628	2.14314777028948e-13
GJA1P1	RGPD3	0.674547261	1.89101845227171e-18
IGF2BP2-AS1	RGPD3	0.518754806	3.02163293762537e-10
AC090971.5	RGPD3	0.58483042	3.40507788504263e-13
AC104046.1	RGPD3	0.638562942	3.91473184829166e-16
AL365217.1	RGPD3	0.616829461	7.06762274206792e-15
ETF1P2	RGPD3	0.598951228	6.49417726624744e-14
HMGB1P14	RGPD3	0.52349822	1.94680325575076e-10
FTH1P3	RGPD3	0.732182459	6.3120536427334e-23
AC007161.1	RGPD3	0.547224813	1.94380926401697e-11
FAM86HP	RGPD3	0.620061982	4.66156741652902e-15
FTH1P4	RGPD3	0.722844223	3.99673426307237e-22
GPR52	RGPD3	0.729493616	1.0823723335557e-22
PRR13P2	RGPD3	0.540916096	3.65065287729468e-11
SNORA12	RGPD3	0.565648085	2.85613986163631e-12
ZC3H11B	RGPD3	0.662413587	1.23943798535599e-17
SNORD89	RGPD3	0.600116964	5.64332480479149e-14
SDHDP6	RGPD3	0.601225303	4.93536547611521e-14
ANKRD61	RGPD3	0.640602247	2.94868375778895e-16
ANKRD36C	RGPD3	0.419714721	7.37389236509144e-07
PLEC	RGPD3	0.631246625	1.06358683701053e-15
AL591135.1	RGPD3	0.608545477	2.00965385263059e-14
AC018797.2	RGPD3	0.672448418	2.63448257481791e-18
AHNAK2	RGPD3	0.476863828	1.10959941078621e-08
CHMP4BP1	RGPD3	0.623615143	2.93388785826606e-15
GLIPR1L1	RGPD3	0.405178526	1.90682012745922e-06
FAM157A	RGPD3	0.491532984	3.31897821086816e-09
KRT8P33	RGPD3	0.720925213	5.78602190035695e-22
AC087257.2	RGPD3	0.496286361	2.21712406786704e-09
DCST1	RGPD3	0.394006453	3.84138948257717e-06
SEC63P1	RGPD3	0.625382055	2.32535801115998e-15
AL118556.2	RGPD3	0.586405812	2.84160163154558e-13
KRT18P7	RGPD3	0.634753166	6.60962681787906e-16
MORF4	RGPD3	0.654934871	3.78370383566422e-17
AL365440.1	RGPD3	0.671348456	3.13107638035508e-18
SMG1P3	RGPD3	0.585196845	3.2650617756094e-13
SCARNA7	RGPD3	0.690935012	1.28930744256264e-19
PRDX3P1	RGPD3	0.570719076	1.64965823252169e-12
SMARCE1P1	RGPD3	0.622208782	3.5264769865341e-15
FTH1P12	RGPD3	0.629644587	1.3191360172927e-15
AL132777.1	RGPD3	0.576290817	8.92752033987482e-13
RPL12P42	RGPD3	0.485309889	5.57681055163518e-09
AL139174.1	RGPD3	0.544000784	2.68686425823219e-11
SCARNA18	RGPD3	0.484253474	6.08416525608858e-09
AL627402.1	RGPD3	0.69391511	7.76073274532598e-20
SCARNA9	RGPD3	0.570390485	1.70987507406876e-12
XDH	RGPD3	0.370576638	1.53981629745992e-05
MPRIPP1	RGPD3	0.618348806	5.81541145850027e-15
WASHC5-AS1	RGPD3	0.591366676	1.59727754284764e-13
CEP295NL	RGPD3	0.500617731	1.5267953598541e-09
MALAT1	RGPD3	0.568102563	2.19231236728491e-12
AK3P5	RGPD3	0.520904888	2.47780290406537e-10
AL158201.1	RGPD3	0.641929345	2.44928670019552e-16
ITGB4	RGPD3	0.463002547	3.29854864914895e-08
EIF4EP1	AL359263.1	0.355404808	3.57902487962119e-05
RGPD4	AL359263.1	0.531650173	9.00001277432299e-11
TMSB4XP2	AL359263.1	0.685717845	3.0900482509812e-19
AC113155.1	AL359263.1	0.404831152	1.94955132696719e-06
RBMXP2	AL359263.1	0.490586258	3.59404149512137e-09
AL138752.1	AL359263.1	0.347343398	5.50765078621154e-05
AC138951.1	AL359263.1	0.253210041	0.003788467
AC125807.1	AL359263.1	0.665528601	7.71317022075759e-18
ADAM21	AL359263.1	0.120070908	0.175297002
CALM2P3	AL359263.1	0.713387957	2.4027066126341e-21
MIR554	AL359263.1	0.261940064	0.002711793
SCARNA21	AL359263.1	0.419331427	7.56531495169098e-07
RPL7P21	AL359263.1	0.45874384	4.56592105551691e-08
ACTBP7	AL359263.1	0.263972734	0.002504668
AC133435.1	AL359263.1	0.692767135	9.44366612990742e-20
AL732366.1	AL359263.1	0.382592347	7.65647761756199e-06
C1orf195	AL359263.1	0.167533848	0.057731206
AC110373.1	AL359263.1	0.255101712	0.003527027
AC130689.1	AL359263.1	0.66426252	9.3595273566038e-18
AL449212.1	AL359263.1	0.433006838	2.97235224538443e-07
ASPM	AL359263.1	0.367468154	1.83666282630155e-05
AC034105.3	AL359263.1	0.489367781	3.98045653059803e-09
AC104619.3	AL359263.1	0.714156499	2.0824085098493e-21
PTPN2P1	AL359263.1	0.328771295	0.000142328
HMGA1P2	AL359263.1	0.473842185	1.41288858283176e-08
POLQ	AL359263.1	0.357152338	3.254704494649e-05
TRPV1	AL359263.1	0.363994002	2.23186264393925e-05
AL354733.3	AL359263.1	0.274087769	0.001671358
EEF1A1P4	AL359263.1	0.673932715	2.08440124990935e-18
ANXA2P1	AL359263.1	0.637900073	4.29050895105521e-16
CALM2P2	AL359263.1	0.446709115	1.11766845203183e-07
OTUD4P1	AL359263.1	0.532723364	8.11825334327014e-11
TLK2P1	AL359263.1	0.733925082	4.4347530269718e-23
GJA1P1	AL359263.1	0.337696424	9.08645631799256e-05
IGF2BP2-AS1	AL359263.1	0.254718748	0.003578606
AC090971.5	AL359263.1	0.41719954	8.71933026547247e-07
AC104046.1	AL359263.1	0.228191721	0.00929678
AL365217.1	AL359263.1	0.684289718	3.91291349507923e-19
ETF1P2	AL359263.1	0.452773871	7.14927161536606e-08
HMGB1P14	AL359263.1	0.417938402	8.3016137963818e-07
FTH1P3	AL359263.1	0.497019974	2.08213486467816e-09
AC007161.1	AL359263.1	0.243740316	0.005377227
FAM86HP	AL359263.1	0.192894687	0.028513364
FTH1P4	AL359263.1	0.369246755	1.6608094246393e-05
GPR52	AL359263.1	0.381202469	8.31275748425057e-06
PRR13P2	AL359263.1	0.314878595	0.000278602
SNORA12	AL359263.1	0.327313132	0.000152957
ZC3H11B	AL359263.1	0.740393704	1.16713489754908e-23
SNORD89	AL359263.1	0.640342141	3.05757532773487e-16
SDHDP6	AL359263.1	0.569938212	1.79625213758334e-12
ANKRD61	AL359263.1	0.470025907	1.91075133021427e-08
ANKRD36C	AL359263.1	0.163533312	0.064056058
PLEC	AL359263.1	0.380320659	8.75630449572228e-06
AL591135.1	AL359263.1	0.630812786	1.12759011090754e-15
AC018797.2	AL359263.1	0.32910547	0.000139991
AHNAK2	AL359263.1	0.338011068	8.94158919474439e-05
CHMP4BP1	AL359263.1	0.201550094	0.021995499
GLIPR1L1	AL359263.1	0.16787517	0.057216204
FAM157A	AL359263.1	0.232034793	0.008145664
KRT8P33	AL359263.1	0.595345553	9.99110432029736e-14
AC087257.2	AL359263.1	0.355527728	3.55525612616515e-05
DCST1	AL359263.1	0.347465527	5.47227661640071e-05
SEC63P1	AL359263.1	0.462304073	3.48028055530441e-08
AL118556.2	AL359263.1	0.111609488	0.20794366
KRT18P7	AL359263.1	0.407079294	1.68830743829839e-06
MORF4	AL359263.1	0.755053611	4.86578601480432e-25
AL365440.1	AL359263.1	0.66768898	5.53243252222086e-18
SMG1P3	AL359263.1	0.25568184	0.003450165
SCARNA7	AL359263.1	0.427366441	4.39142749031435e-07
PRDX3P1	AL359263.1	0.303058341	0.000481126
SMARCE1P1	AL359263.1	0.330923731	0.000127889
FTH1P12	AL359263.1	0.607969327	2.15872027743049e-14
AL132777.1	AL359263.1	0.334121981	0.000108934
RPL12P42	AL359263.1	0.601173119	4.96667015250679e-14
AL139174.1	AL359263.1	0.206745407	0.018734205
SCARNA18	AL359263.1	0.4420001	1.5718356199976e-07
AL627402.1	AL359263.1	0.56797464	2.22286454135782e-12
SCARNA9	AL359263.1	0.547086466	1.9711396686315e-11
XDH	AL359263.1	0.150978943	0.087653966
MPRIPP1	AL359263.1	0.620197694	4.58034573309268e-15
WASHC5-AS1	AL359263.1	0.138362694	0.117880216
CEP295NL	AL359263.1	0.197403242	0.024938117
MALAT1	AL359263.1	0.364713805	2.14393484102978e-05
AK3P5	AL359263.1	0.314832183	0.000279213
AL158201.1	AL359263.1	0.625542612	2.2765884290231e-15
ITGB4	AL359263.1	0.418204784	8.15573936546578e-07
RGPD4	EIF4EP1	0.563407731	3.62921720471507e-12
TMSB4XP2	EIF4EP1	0.511534626	5.82461079294749e-10
AC113155.1	EIF4EP1	0.551222305	1.29491327607146e-11
RBMXP2	EIF4EP1	0.402639225	2.24088053910904e-06
AL138752.1	EIF4EP1	0.496754258	2.13008822959597e-09
AC138951.1	EIF4EP1	0.543818012	2.73634792298101e-11
AC125807.1	EIF4EP1	0.491337656	3.37401687671593e-09
ADAM21	EIF4EP1	0.352576169	4.1689762471431e-05
CALM2P3	EIF4EP1	0.43394684	2.78324613371615e-07
MIR554	EIF4EP1	0.614542392	9.46027079191028e-15
SCARNA21	EIF4EP1	0.549590579	1.52943879816319e-11
RPL7P21	EIF4EP1	0.572061082	1.42437165914215e-12
ACTBP7	EIF4EP1	0.45699875	5.20998591096127e-08
AC133435.1	EIF4EP1	0.45760811	4.97578656461321e-08
AL732366.1	EIF4EP1	0.461796415	3.61834534487111e-08
C1orf195	EIF4EP1	0.594347332	1.12459876951117e-13
AC110373.1	EIF4EP1	0.583555275	3.93920783760558e-13
AC130689.1	EIF4EP1	0.600701785	5.25829792874138e-14
AL449212.1	EIF4EP1	0.663835344	9.98873824960067e-18
ASPM	EIF4EP1	0.305106054	0.000438389
AC034105.3	EIF4EP1	0.484881348	5.77751732007074e-09
AC104619.3	EIF4EP1	0.419337558	7.56221609132029e-07
PTPN2P1	EIF4EP1	0.600778005	5.2100359996313e-14
HMGA1P2	EIF4EP1	0.493064828	2.91629348499466e-09
POLQ	EIF4EP1	0.304000508	0.000461007
TRPV1	EIF4EP1	0.546531579	2.08454008659735e-11
AL354733.3	EIF4EP1	0.572711006	1.32628188920076e-12
EEF1A1P4	EIF4EP1	0.537216567	5.25121149536917e-11
ANXA2P1	EIF4EP1	0.417396433	8.60610315208015e-07
CALM2P2	EIF4EP1	0.61925641	5.17331629492456e-15
OTUD4P1	EIF4EP1	0.578153579	7.25191510259022e-13
TLK2P1	EIF4EP1	0.524811446	1.7216421346053e-10
GJA1P1	EIF4EP1	0.510061451	6.64673177952703e-10
IGF2BP2-AS1	EIF4EP1	0.561056791	4.65743155722389e-12
AC090971.5	EIF4EP1	0.667820527	5.42112903102483e-18
AC104046.1	EIF4EP1	0.601168431	4.96949205801739e-14
AL365217.1	EIF4EP1	0.487053901	4.8269925793202e-09
ETF1P2	EIF4EP1	0.622645162	3.33113837188169e-15
HMGB1P14	EIF4EP1	0.588910476	2.12707044124436e-13
FTH1P3	EIF4EP1	0.655506655	3.47810467723189e-17
AC007161.1	EIF4EP1	0.425873235	4.86371000689815e-07
FAM86HP	EIF4EP1	0.539207342	4.32051367249171e-11
FTH1P4	EIF4EP1	0.674273082	1.97503129367527e-18
GPR52	EIF4EP1	0.558720255	5.95630632300796e-12
PRR13P2	EIF4EP1	0.464948947	2.83885145333936e-08
SNORA12	EIF4EP1	0.454071432	6.49012090907141e-08
ZC3H11B	EIF4EP1	0.532326029	8.43451938466291e-11
SNORD89	EIF4EP1	0.557574769	6.71502302418163e-12
SDHDP6	EIF4EP1	0.459299556	4.37735307937963e-08
ANKRD61	EIF4EP1	0.656925177	2.82010092519515e-17
ANKRD36C	EIF4EP1	0.577809807	7.53626978728271e-13
PLEC	EIF4EP1	0.477049335	1.09317677402627e-08
AL591135.1	EIF4EP1	0.411249595	1.28924231840148e-06
AC018797.2	EIF4EP1	0.570706586	1.65190904630507e-12
AHNAK2	EIF4EP1	0.432341473	3.11355079956067e-07
CHMP4BP1	EIF4EP1	0.636261459	5.37647891202059e-16
GLIPR1L1	EIF4EP1	0.377171113	1.0529850616647e-05
FAM157A	EIF4EP1	0.583204298	4.0999506426367e-13
KRT8P33	EIF4EP1	0.513239134	4.99550471744508e-10
AC087257.2	EIF4EP1	0.439793555	1.84092356900585e-07
DCST1	EIF4EP1	0.504462872	1.0915701010948e-09
SEC63P1	EIF4EP1	0.566311722	2.65957654611203e-12
AL118556.2	EIF4EP1	0.457674326	4.95095324815818e-08
KRT18P7	EIF4EP1	0.539784146	4.08210249812774e-11
MORF4	EIF4EP1	0.493723656	2.7579513283884e-09
AL365440.1	EIF4EP1	0.494935547	2.48802727449845e-09
SMG1P3	EIF4EP1	0.568158549	2.17906940235338e-12
SCARNA7	EIF4EP1	0.603472367	3.75491695145856e-14
PRDX3P1	EIF4EP1	0.539678896	4.12463547107881e-11
SMARCE1P1	EIF4EP1	0.532164187	8.56672289802426e-11
FTH1P12	EIF4EP1	0.481110593	7.8695125698885e-09
AL132777.1	EIF4EP1	0.45097219	8.17152835712332e-08
RPL12P42	EIF4EP1	0.418697563	7.89229324926011e-07
AL139174.1	EIF4EP1	0.456921389	5.24046316567503e-08
SCARNA18	EIF4EP1	0.401754326	2.36981825128953e-06
AL627402.1	EIF4EP1	0.455096708	6.01084446260356e-08
SCARNA9	EIF4EP1	0.585699769	3.08194918338306e-13
XDH	EIF4EP1	0.387320357	5.7717359817728e-06
MPRIPP1	EIF4EP1	0.504150769	1.1218833471534e-09
WASHC5-AS1	EIF4EP1	0.444815341	1.28274141452408e-07
CEP295NL	EIF4EP1	0.470357962	1.86149112148046e-08
MALAT1	EIF4EP1	0.555761268	8.11108838536293e-12
AK3P5	EIF4EP1	0.553048701	1.07364282516059e-11
AL158201.1	EIF4EP1	0.590326015	1.80391431370851e-13
ITGB4	EIF4EP1	0.335596379	0.000101109
TMSB4XP2	RGPD4	0.639533262	3.42182098841147e-16
AC113155.1	RGPD4	0.566562425	2.58878561882436e-12
RBMXP2	RGPD4	0.435534206	2.48969446794818e-07
AL138752.1	RGPD4	0.521877008	2.26415576047366e-10
AC138951.1	RGPD4	0.425938868	4.84197159301804e-07
AC125807.1	RGPD4	0.622073998	3.58903121215372e-15
ADAM21	RGPD4	0.42316481	5.84643592558337e-07
CALM2P3	RGPD4	0.632449554	9.04057289341366e-16
MIR554	RGPD4	0.429932132	3.68029063527018e-07
SCARNA21	RGPD4	0.53175495	8.91000780174791e-11
RPL7P21	RGPD4	0.578697782	6.82292025067783e-13
ACTBP7	RGPD4	0.486871931	4.90045167321602e-09
AC133435.1	RGPD4	0.64703751	1.18886188393803e-16
AL732366.1	RGPD4	0.478839532	9.46234127110942e-09
C1orf195	RGPD4	0.539556871	4.17448389247405e-11
AC110373.1	RGPD4	0.540260481	3.89485254874586e-11
AC130689.1	RGPD4	0.594581145	1.09390042386051e-13
AL449212.1	RGPD4	0.630057665	1.24804016254758e-15
ASPM	RGPD4	0.370254226	1.56836252549971e-05
AC034105.3	RGPD4	0.545802873	2.24308305293769e-11
AC104619.3	RGPD4	0.651341671	6.3968542493318e-17
PTPN2P1	RGPD4	0.639659173	3.36246739917308e-16
HMGA1P2	RGPD4	0.503748556	1.16214613560499e-09
POLQ	RGPD4	0.401079238	2.47288431654346e-06
TRPV1	RGPD4	0.419327782	7.56715803471568e-07
AL354733.3	RGPD4	0.60265274	4.14964926036604e-14
EEF1A1P4	RGPD4	0.69718975	4.41116613079968e-20
ANXA2P1	RGPD4	0.667702212	5.52113660115944e-18
CALM2P2	RGPD4	0.63327451	8.08381883664795e-16
OTUD4P1	RGPD4	0.644391335	1.7317516505968e-16
TLK2P1	RGPD4	0.665229643	8.07438642038563e-18
GJA1P1	RGPD4	0.603407388	3.78483043190758e-14
IGF2BP2-AS1	RGPD4	0.477687492	1.03844549238125e-08
AC090971.5	RGPD4	0.560434967	4.97346143950809e-12
AC104046.1	RGPD4	0.564445468	3.24878845972162e-12
AL365217.1	RGPD4	0.649415877	8.45147310334612e-17
ETF1P2	RGPD4	0.612354412	1.24764725618148e-14
HMGB1P14	RGPD4	0.569753443	1.83274382096387e-12
FTH1P3	RGPD4	0.737983953	1.92793244986546e-23
AC007161.1	RGPD4	0.457244195	5.11441040489437e-08
FAM86HP	RGPD4	0.456127844	5.56310569716325e-08
FTH1P4	RGPD4	0.634123628	7.20214598836518e-16
GPR52	RGPD4	0.630291638	1.20943963824052e-15
PRR13P2	RGPD4	0.542779163	3.03478924012088e-11
SNORA12	RGPD4	0.517414068	3.41723268587243e-10
ZC3H11B	RGPD4	0.679038581	9.21606916759501e-19
SNORD89	RGPD4	0.652949243	5.06196533069205e-17
SDHDP6	RGPD4	0.610377679	1.59911926850877e-14
ANKRD61	RGPD4	0.630519577	1.17295271177674e-15
ANKRD36C	RGPD4	0.373506776	1.30189691239573e-05
PLEC	RGPD4	0.541499343	3.4459031193143e-11
AL591135.1	RGPD4	0.707972408	6.49873597005788e-21
AC018797.2	RGPD4	0.589567543	1.97063190242376e-13
AHNAK2	RGPD4	0.385687759	6.36645883235389e-06
CHMP4BP1	RGPD4	0.599359215	6.1831119454848e-14
GLIPR1L1	RGPD4	0.34139374	7.51453548393111e-05
FAM157A	RGPD4	0.446784036	1.11157485127435e-07
KRT8P33	RGPD4	0.700726014	2.37614285753015e-20
AC087257.2	RGPD4	0.494933533	2.48845395813363e-09
DCST1	RGPD4	0.401605247	2.39222141104201e-06
SEC63P1	RGPD4	0.634043145	7.28152644169285e-16
AL118556.2	RGPD4	0.51245413	5.36213500579409e-10
KRT18P7	RGPD4	0.586867297	2.69444273569107e-13
MORF4	RGPD4	0.681532232	6.14943723758775e-19
AL365440.1	RGPD4	0.687001432	2.49635660705518e-19
SMG1P3	RGPD4	0.508091782	7.92226245611718e-10
SCARNA7	RGPD4	0.59256246	1.38814591137675e-13
PRDX3P1	RGPD4	0.558738749	5.9447649982027e-12
SMARCE1P1	RGPD4	0.532143515	8.58375260031007e-11
FTH1P12	RGPD4	0.613929467	1.02250645395637e-14
AL132777.1	RGPD4	0.598911034	6.52563192789581e-14
RPL12P42	RGPD4	0.499915513	1.62255745446475e-09
AL139174.1	RGPD4	0.521516817	2.34115675075216e-10
SCARNA18	RGPD4	0.484130725	6.14591528049227e-09
AL627402.1	RGPD4	0.777203593	2.55240298987721e-27
SCARNA9	RGPD4	0.541566781	3.42295740225502e-11
XDH	RGPD4	0.304804655	0.000444452
MPRIPP1	RGPD4	0.668555546	4.8382643331236e-18
WASHC5-AS1	RGPD4	0.48880116	4.173472394359e-09
CEP295NL	RGPD4	0.418849584	7.81266894150975e-07
MALAT1	RGPD4	0.471467072	1.70563317297875e-08
AK3P5	RGPD4	0.531065182	9.51889826190396e-11
AL158201.1	RGPD4	0.660274896	1.71096245766038e-17
ITGB4	RGPD4	0.405952159	1.81482660129528e-06
AC113155.1	TMSB4XP2	0.602552326	4.20069551190742e-14
RBMXP2	TMSB4XP2	0.507838774	8.10228320565096e-10
AL138752.1	TMSB4XP2	0.444876763	1.27703981574023e-07
AC138951.1	TMSB4XP2	0.486067036	5.23846859848469e-09
AC125807.1	TMSB4XP2	0.78211115	7.34657482645619e-28
ADAM21	TMSB4XP2	0.313531892	0.000296837
CALM2P3	TMSB4XP2	0.718084864	9.94834262161406e-22
MIR554	TMSB4XP2	0.396645549	3.26308019021747e-06
SCARNA21	TMSB4XP2	0.687852846	2.16561735890458e-19
RPL7P21	TMSB4XP2	0.550735284	1.36100081010483e-11
ACTBP7	TMSB4XP2	0.427848383	4.24856337967959e-07
AC133435.1	TMSB4XP2	0.821843535	7.96424994606678e-33
AL732366.1	TMSB4XP2	0.598618038	6.75943898107125e-14
C1orf195	TMSB4XP2	0.426409485	4.68878821491564e-07
AC110373.1	TMSB4XP2	0.432168006	3.15140094116513e-07
AC130689.1	TMSB4XP2	0.629289697	1.38335135125379e-15
AL449212.1	TMSB4XP2	0.618592798	5.63555767709546e-15
ASPM	TMSB4XP2	0.38140983	8.21158169255947e-06
AC034105.3	TMSB4XP2	0.635090943	6.3115567569312e-16
AC104619.3	TMSB4XP2	0.703974887	1.3351784286455e-20
PTPN2P1	TMSB4XP2	0.547670498	1.85823423844663e-11
HMGA1P2	TMSB4XP2	0.57169319	1.48297502472595e-12
POLQ	TMSB4XP2	0.406798051	1.71906818354721e-06
TRPV1	TMSB4XP2	0.459522584	4.30379173498935e-08
AL354733.3	TMSB4XP2	0.413787904	1.09212662390712e-06
EEF1A1P4	TMSB4XP2	0.735535761	3.192281526308e-23
ANXA2P1	TMSB4XP2	0.67874999	9.65537535121792e-19
CALM2P2	TMSB4XP2	0.65134201	6.39654019673286e-17
OTUD4P1	TMSB4XP2	0.653989783	4.34708139330739e-17
TLK2P1	TMSB4XP2	0.751495135	1.07382287094521e-24
GJA1P1	TMSB4XP2	0.538007215	4.86045666262775e-11
IGF2BP2-AS1	TMSB4XP2	0.484588591	5.91860181879997e-09
AC090971.5	TMSB4XP2	0.608661565	1.98085351174438e-14
AC104046.1	TMSB4XP2	0.460680031	3.94065902768072e-08
AL365217.1	TMSB4XP2	0.755482944	4.41853763430873e-25
ETF1P2	TMSB4XP2	0.660042259	1.77174857512194e-17
HMGB1P14	TMSB4XP2	0.553564203	1.01812403408677e-11
FTH1P3	TMSB4XP2	0.706846275	7.96989541316091e-21
AC007161.1	TMSB4XP2	0.472584065	1.56136283386884e-08
FAM86HP	TMSB4XP2	0.433500024	2.87165692355532e-07
FTH1P4	TMSB4XP2	0.617090732	6.83505244463102e-15
GPR52	TMSB4XP2	0.582000819	4.70089870694096e-13
PRR13P2	TMSB4XP2	0.524649503	1.74798521706631e-10
SNORA12	TMSB4XP2	0.678909708	9.40978044254614e-19
ZC3H11B	TMSB4XP2	0.781968965	7.61994118390639e-28
SNORD89	TMSB4XP2	0.798376969	9.29620641908018e-30
SDHDP6	TMSB4XP2	0.646572709	1.27040101202944e-16
ANKRD61	TMSB4XP2	0.628123853	1.61644297863367e-15
ANKRD36C	TMSB4XP2	0.294245225	0.000712543
PLEC	TMSB4XP2	0.541137751	3.57149156630661e-11
AL591135.1	TMSB4XP2	0.73128301	7.5653462739282e-23
AC018797.2	TMSB4XP2	0.588402944	2.25609213389997e-13
AHNAK2	TMSB4XP2	0.467531502	2.32289700230219e-08
CHMP4BP1	TMSB4XP2	0.396281668	3.33760005335133e-06
GLIPR1L1	TMSB4XP2	0.343119867	6.8712179860236e-05
FAM157A	TMSB4XP2	0.345689901	6.00813725958665e-05
KRT8P33	TMSB4XP2	0.751783493	1.00760756706634e-24
AC087257.2	TMSB4XP2	0.484547957	5.93844393128371e-09
DCST1	TMSB4XP2	0.479228719	9.16899683127164e-09
SEC63P1	TMSB4XP2	0.635150994	6.25995276484447e-16
AL118556.2	TMSB4XP2	0.320414125	0.000214013
KRT18P7	TMSB4XP2	0.591683498	1.53906654721277e-13
MORF4	TMSB4XP2	0.761705228	1.06788788761295e-25
AL365440.1	TMSB4XP2	0.763599469	6.8709415451286e-26
SMG1P3	TMSB4XP2	0.437398988	2.18255458764621e-07
SCARNA7	TMSB4XP2	0.669254403	4.34099849914075e-18
PRDX3P1	TMSB4XP2	0.566857148	2.50789818556633e-12
SMARCE1P1	TMSB4XP2	0.549598821	1.52815680569463e-11
FTH1P12	TMSB4XP2	0.766223871	3.70430142418324e-26
AL132777.1	TMSB4XP2	0.393815925	3.88669576185428e-06
RPL12P42	TMSB4XP2	0.619376274	5.09385092493833e-15
AL139174.1	TMSB4XP2	0.39062044	4.72624165888089e-06
SCARNA18	TMSB4XP2	0.621324262	3.95718609734545e-15
AL627402.1	TMSB4XP2	0.672828847	2.48131454167914e-18
SCARNA9	TMSB4XP2	0.696457454	5.00847742269792e-20
XDH	TMSB4XP2	0.291073722	0.000818238
MPRIPP1	TMSB4XP2	0.75003874	1.47898149945245e-24
WASHC5-AS1	TMSB4XP2	0.359591175	2.8479649834246e-05
CEP295NL	TMSB4XP2	0.458863894	4.52453633571778e-08
MALAT1	TMSB4XP2	0.555194389	8.602406118034e-12
AK3P5	TMSB4XP2	0.484601295	5.91241154785176e-09
AL158201.1	TMSB4XP2	0.808356856	5.19611442584777e-31
ITGB4	TMSB4XP2	0.432471051	3.08556039249315e-07
RBMXP2	AC113155.1	0.356697057	3.33643311447629e-05
AL138752.1	AC113155.1	0.587201577	2.59249354230349e-13
AC138951.1	AC113155.1	0.53780398	4.95812768808752e-11
AC125807.1	AC113155.1	0.441519272	1.62705923417849e-07
ADAM21	AC113155.1	0.41100186	1.31019538848469e-06
CALM2P3	AC113155.1	0.467162236	2.39072653249514e-08
MIR554	AC113155.1	0.392491288	4.21596108999066e-06
SCARNA21	AC113155.1	0.685505354	3.20079984909166e-19
RPL7P21	AC113155.1	0.603084683	3.93685319788376e-14
ACTBP7	AC113155.1	0.555768382	8.10509830869794e-12
AC133435.1	AC113155.1	0.520377723	2.6016637723633e-10
AL732366.1	AC113155.1	0.432817946	3.01180385938119e-07
C1orf195	AC113155.1	0.623894027	2.82847133572501e-15
AC110373.1	AC113155.1	0.605049714	3.09532923345071e-14
AC130689.1	AC113155.1	0.420746082	6.88144238988389e-07
AL449212.1	AC113155.1	0.655371048	3.54833009526466e-17
ASPM	AC113155.1	0.279553274	0.001334624
AC034105.3	AC113155.1	0.663223378	1.09625214719457e-17
AC104619.3	AC113155.1	0.454519128	6.27650576334176e-08
PTPN2P1	AC113155.1	0.694460377	7.06767423775278e-20
HMGA1P2	AC113155.1	0.460976464	3.85249009600331e-08
POLQ	AC113155.1	0.364477451	2.17244103444806e-05
TRPV1	AC113155.1	0.389636213	5.01762973583769e-06
AL354733.3	AC113155.1	0.545037099	2.42224181733461e-11
EEF1A1P4	AC113155.1	0.540941472	3.64150500442093e-11
ANXA2P1	AC113155.1	0.641117124	2.74415597580189e-16
CALM2P2	AC113155.1	0.788332728	1.44519268295647e-28
OTUD4P1	AC113155.1	0.620978814	4.13893636445901e-15
TLK2P1	AC113155.1	0.505706657	9.78418123195562e-10
GJA1P1	AC113155.1	0.621365385	3.9360743569839e-15
IGF2BP2-AS1	AC113155.1	0.491654552	3.28516015612607e-09
AC090971.5	AC113155.1	0.702510738	1.73290042668322e-20
AC104046.1	AC113155.1	0.645239315	1.53572100217422e-16
AL365217.1	AC113155.1	0.56792053	2.23591174940077e-12
ETF1P2	AC113155.1	0.60962152	1.75758107999692e-14
HMGB1P14	AC113155.1	0.642556717	2.24287352248306e-16
FTH1P3	AC113155.1	0.619052204	5.31148106614807e-15
AC007161.1	AC113155.1	0.690248061	1.44809623582946e-19
FAM86HP	AC113155.1	0.536876169	5.42863915155962e-11
FTH1P4	AC113155.1	0.580613658	5.49981626106692e-13
GPR52	AC113155.1	0.659880466	1.81525940069265e-17
PRR13P2	AC113155.1	0.60369319	3.65496599802295e-14
SNORA12	AC113155.1	0.585782105	3.05293589229783e-13
ZC3H11B	AC113155.1	0.52860688	1.20331253730004e-10
SNORD89	AC113155.1	0.645962416	1.38577507479013e-16
SDHDP6	AC113155.1	0.435291878	2.53251272119876e-07
ANKRD61	AC113155.1	0.629906246	1.27365740448397e-15
ANKRD36C	AC113155.1	0.555564542	8.27843205136934e-12
PLEC	AC113155.1	0.519956542	2.70489560992567e-10
AL591135.1	AC113155.1	0.583664343	3.89051352286719e-13
AC018797.2	AC113155.1	0.696748453	4.76221661362487e-20
AHNAK2	AC113155.1	0.444600831	1.30284522693195e-07
CHMP4BP1	AC113155.1	0.594612111	1.08989627083676e-13
GLIPR1L1	AC113155.1	0.49146702	3.33746781073359e-09
FAM157A	AC113155.1	0.453796154	6.62490450034454e-08
KRT8P33	AC113155.1	0.627453231	1.76739183347081e-15
AC087257.2	AC113155.1	0.496384071	2.19867056160483e-09
DCST1	AC113155.1	0.415991348	9.44577213935341e-07
SEC63P1	AC113155.1	0.62085431	4.20641114663991e-15
AL118556.2	AC113155.1	0.552046794	1.1900465363082e-11
KRT18P7	AC113155.1	0.70248606	1.74050903437437e-20
MORF4	AC113155.1	0.503950531	1.14175682106188e-09
AL365440.1	AC113155.1	0.514533819	4.44303106229302e-10
SMG1P3	AC113155.1	0.505152155	1.02739281229232e-09
SCARNA7	AC113155.1	0.749572439	1.63785158400253e-24
PRDX3P1	AC113155.1	0.638945175	3.71282116383466e-16
SMARCE1P1	AC113155.1	0.666958701	6.19204873559609e-18
FTH1P12	AC113155.1	0.506677595	8.98029205126651e-10
AL132777.1	AC113155.1	0.486477493	5.06338908672902e-09
RPL12P42	AC113155.1	0.294525641	0.000703829
AL139174.1	AC113155.1	0.595425585	9.89660168337574e-14
SCARNA18	AC113155.1	0.436543908	2.31860850968842e-07
AL627402.1	AC113155.1	0.623061607	3.15455996708598e-15
SCARNA9	AC113155.1	0.602724537	4.11352009009161e-14
XDH	AC113155.1	0.439191233	1.92169823560499e-07
MPRIPP1	AC113155.1	0.501931264	1.36207652126772e-09
WASHC5-AS1	AC113155.1	0.573084486	1.2729110218548e-12
CEP295NL	AC113155.1	0.508259911	7.80477364478002e-10
MALAT1	AC113155.1	0.628794447	1.47807200507927e-15
AK3P5	AC113155.1	0.745077621	4.32978249887174e-24
AL158201.1	AC113155.1	0.497006731	2.0844999590844e-09
ITGB4	AC113155.1	0.396918984	3.20812347451564e-06
AL138752.1	RBMXP2	0.395023849	3.60780471026879e-06
AC138951.1	RBMXP2	0.364861368	2.12631633386945e-05
AC125807.1	RBMXP2	0.726445547	1.97927339229126e-22
ADAM21	RBMXP2	0.17495124	0.047362389
CALM2P3	RBMXP2	0.549134518	1.60201870341049e-11
MIR554	RBMXP2	0.157157945	0.075294323
SCARNA21	RBMXP2	0.27551547	0.001576651
RPL7P21	RBMXP2	0.543052986	2.95320426376105e-11
ACTBP7	RBMXP2	0.244783816	0.005176923
AC133435.1	RBMXP2	0.619578595	4.96240557147745e-15
AL732366.1	RBMXP2	0.494035192	2.68598942505854e-09
C1orf195	RBMXP2	0.207763579	0.01814657
AC110373.1	RBMXP2	0.367085845	1.87668416885078e-05
AC130689.1	RBMXP2	0.571557148	1.5052322506017e-12
AL449212.1	RBMXP2	0.444898229	1.2750528329393e-07
ASPM	RBMXP2	0.554477155	9.26544204928224e-12
AC034105.3	RBMXP2	0.433144003	2.94401357522925e-07
AC104619.3	RBMXP2	0.66628788	6.86512669158328e-18
PTPN2P1	RBMXP2	0.309444429	0.000359166
HMGA1P2	RBMXP2	0.726425601	1.98705301566211e-22
POLQ	RBMXP2	0.391702308	4.42444872547743e-06
TRPV1	RBMXP2	0.500654429	1.52194335977353e-09
AL354733.3	RBMXP2	0.390525061	4.75376276235596e-06
EEF1A1P4	RBMXP2	0.673325849	2.29424089187959e-18
ANXA2P1	RBMXP2	0.491745358	3.26011626662941e-09
CALM2P2	RBMXP2	0.422818519	5.98494054132295e-07
OTUD4P1	RBMXP2	0.560880882	4.74480484530346e-12
TLK2P1	RBMXP2	0.638757247	3.81079140931215e-16
GJA1P1	RBMXP2	0.277519281	0.001451952
IGF2BP2-AS1	RBMXP2	0.411765385	1.24663496104342e-06
AC090971.5	RBMXP2	0.448871057	9.54047847697593e-08
AC104046.1	RBMXP2	0.275185124	0.00159812
AL365217.1	RBMXP2	0.686096057	2.90210171529853e-19
ETF1P2	RBMXP2	0.702216109	1.82589774565834e-20
HMGB1P14	RBMXP2	0.409796679	1.41682780541439e-06
FTH1P3	RBMXP2	0.543551025	2.81021883507314e-11
AC007161.1	RBMXP2	0.26657428	0.002260473
FAM86HP	RBMXP2	0.295768715	0.000666364
FTH1P4	RBMXP2	0.40899371	1.49239572350278e-06
GPR52	RBMXP2	0.355046588	3.64914656562652e-05
PRR13P2	RBMXP2	0.312182299	0.000316213
SNORA12	RBMXP2	0.252249834	0.003927721
ZC3H11B	RBMXP2	0.623029227	3.16795651197224e-15
SNORD89	RBMXP2	0.546416488	2.10883862701909e-11
SDHDP6	RBMXP2	0.454213246	6.42171385858376e-08
ANKRD61	RBMXP2	0.655423534	3.52098744666325e-17
ANKRD36C	RBMXP2	0.100391009	0.257639976
PLEC	RBMXP2	0.294471315	0.000705509
AL591135.1	RBMXP2	0.515956677	3.90385291532276e-10
AC018797.2	RBMXP2	0.256279554	0.003372552
AHNAK2	RBMXP2	0.485739293	5.3824301372081e-09
CHMP4BP1	RBMXP2	0.155059009	0.079324583
GLIPR1L1	RBMXP2	0.107460322	0.225455593
FAM157A	RBMXP2	0.176493852	0.045412985
KRT8P33	RBMXP2	0.544724013	2.499409542756e-11
AC087257.2	RBMXP2	0.612377331	1.24404943663645e-14
DCST1	RBMXP2	0.538100396	4.81629958984991e-11
SEC63P1	RBMXP2	0.615946881	7.91155205272541e-15
AL118556.2	RBMXP2	0.100877251	0.255330304
KRT18P7	RBMXP2	0.45081864	8.26484021023261e-08
MORF4	RBMXP2	0.531628632	9.01862589544747e-11
AL365440.1	RBMXP2	0.462355828	3.46649220270251e-08
SMG1P3	RBMXP2	0.450350475	8.55567729264016e-08
SCARNA7	RBMXP2	0.380542412	8.64270676878594e-06
PRDX3P1	RBMXP2	0.235984234	0.007095834
SMARCE1P1	RBMXP2	0.372925581	1.34614232481956e-05
FTH1P12	RBMXP2	0.603544658	3.72190713617928e-14
AL132777.1	RBMXP2	0.447364013	1.06546591408308e-07
RPL12P42	RBMXP2	0.780480453	1.11518740767456e-27
AL139174.1	RBMXP2	0.107883798	0.223622028
SCARNA18	RBMXP2	0.446973983	1.09626767077492e-07
AL627402.1	RBMXP2	0.389939072	4.92620307125633e-06
SCARNA9	RBMXP2	0.504450323	1.0927734777857e-09
XDH	RBMXP2	0.200848127	0.022471552
MPRIPP1	RBMXP2	0.46562698	2.69365180188644e-08
WASHC5-AS1	RBMXP2	0.230093288	0.008710413
CEP295NL	RBMXP2	0.140185805	0.1130704
MALAT1	RBMXP2	0.494762948	2.52485520210854e-09
AK3P5	RBMXP2	0.309606019	0.000356488
AL158201.1	RBMXP2	0.634030817	7.29376018484255e-16
ITGB4	RBMXP2	0.407839012	1.60780534044958e-06
AC138951.1	AL138752.1	0.487478234	4.65978351042142e-09
AC125807.1	AL138752.1	0.502100766	1.34211074411925e-09
ADAM21	AL138752.1	0.400497381	2.56511444859638e-06
CALM2P3	AL138752.1	0.45364107	6.70201288796543e-08
MIR554	AL138752.1	0.462272972	3.48859172633586e-08
SCARNA21	AL138752.1	0.496926687	2.09885057452877e-09
RPL7P21	AL138752.1	0.581716649	4.8548036472886e-13
ACTBP7	AL138752.1	0.446265686	1.15439353095573e-07
AC133435.1	AL138752.1	0.513679056	4.80073720571904e-10
AL732366.1	AL138752.1	0.367659343	1.81695122838052e-05
C1orf195	AL138752.1	0.493940176	2.70774348038224e-09
AC110373.1	AL138752.1	0.503805443	1.15636821774747e-09
AC130689.1	AL138752.1	0.477200447	1.07997178352847e-08
AL449212.1	AL138752.1	0.613167492	1.12599605421985e-14
ASPM	AL138752.1	0.3892192	5.14614692416345e-06
AC034105.3	AL138752.1	0.492375449	3.0913286724536e-09
AC104619.3	AL138752.1	0.468119521	2.21867924587002e-08
PTPN2P1	AL138752.1	0.526092258	1.52637366753917e-10
HMGA1P2	AL138752.1	0.462009195	3.55984964279445e-08
POLQ	AL138752.1	0.459688689	4.24977620202175e-08
TRPV1	AL138752.1	0.48954799	3.9208897447558e-09
AL354733.3	AL138752.1	0.589215969	2.05289321516256e-13
EEF1A1P4	AL138752.1	0.528475614	1.21840270795488e-10
ANXA2P1	AL138752.1	0.572794012	1.31423583192562e-12
CALM2P2	AL138752.1	0.554426269	9.31431662583446e-12
OTUD4P1	AL138752.1	0.594748614	1.0724143251405e-13
TLK2P1	AL138752.1	0.513667074	4.80594394452604e-10
GJA1P1	AL138752.1	0.501809329	1.37661591178978e-09
IGF2BP2-AS1	AL138752.1	0.491408693	3.3538997369077e-09
AC090971.5	AL138752.1	0.615604126	8.26504569206436e-15
AC104046.1	AL138752.1	0.591199752	1.62880113046951e-13
AL365217.1	AL138752.1	0.513552059	4.85619801318756e-10
ETF1P2	AL138752.1	0.560080714	5.16268594573943e-12
HMGB1P14	AL138752.1	0.568199819	2.16935697060302e-12
FTH1P3	AL138752.1	0.556178519	7.76692430028943e-12
AC007161.1	AL138752.1	0.519159185	2.91125453750487e-10
FAM86HP	AL138752.1	0.492550089	3.04605465680685e-09
FTH1P4	AL138752.1	0.548624613	1.68711366490267e-11
GPR52	AL138752.1	0.530685994	9.87054643588986e-11
PRR13P2	AL138752.1	0.488038728	4.44743779451087e-09
SNORA12	AL138752.1	0.452562368	7.26261095120968e-08
ZC3H11B	AL138752.1	0.485490885	5.49406954760967e-09
SNORD89	AL138752.1	0.481549798	7.59275269733905e-09
SDHDP6	AL138752.1	0.506927334	8.78404345193832e-10
ANKRD61	AL138752.1	0.61446995	9.54767967202679e-15
ANKRD36C	AL138752.1	0.44844317	9.84494722477331e-08
PLEC	AL138752.1	0.432781667	3.01943792973664e-07
AL591135.1	AL138752.1	0.406469871	1.75563540050722e-06
AC018797.2	AL138752.1	0.516965024	3.56056214936003e-10
AHNAK2	AL138752.1	0.390634506	4.72219577968622e-06
CHMP4BP1	AL138752.1	0.482940315	6.77685340089295e-09
GLIPR1L1	AL138752.1	0.524579491	1.75949418532349e-10
FAM157A	AL138752.1	0.536937783	5.39609971352888e-11
KRT8P33	AL138752.1	0.540834493	3.68022147474996e-11
AC087257.2	AL138752.1	0.554909369	8.86019648303154e-12
DCST1	AL138752.1	0.365976928	1.99746238598171e-05
SEC63P1	AL138752.1	0.469080648	2.05792133284617e-08
AL118556.2	AL138752.1	0.526549269	1.46201923979528e-10
KRT18P7	AL138752.1	0.529247317	1.13223944084528e-10
MORF4	AL138752.1	0.541025686	3.61130465652129e-11
AL365440.1	AL138752.1	0.479868357	8.70575800896206e-09
SMG1P3	AL138752.1	0.558983258	5.79420169124058e-12
SCARNA7	AL138752.1	0.596161175	9.06769783946103e-14
PRDX3P1	AL138752.1	0.456411227	5.44576248694256e-08
SMARCE1P1	AL138752.1	0.591248328	1.61956572109542e-13
FTH1P12	AL138752.1	0.451625502	7.78565951803961e-08
AL132777.1	AL138752.1	0.592456201	1.40559746109747e-13
RPL12P42	AL138752.1	0.429448885	3.8052340183434e-07
AL139174.1	AL138752.1	0.373470804	1.30459505037234e-05
SCARNA18	AL138752.1	0.315089649	0.00027584
AL627402.1	AL138752.1	0.591634258	1.54797652203115e-13
SCARNA9	AL138752.1	0.50284528	1.25770243088665e-09
XDH	AL138752.1	0.316361117	0.000259731
MPRIPP1	AL138752.1	0.432749663	3.02618789467537e-07
WASHC5-AS1	AL138752.1	0.531919415	8.77047954640447e-11
CEP295NL	AL138752.1	0.501168627	1.45550202826486e-09
MALAT1	AL138752.1	0.551353269	1.27767832443844e-11
AK3P5	AL138752.1	0.483591835	6.42420836094447e-09
AL158201.1	AL138752.1	0.505459145	9.99994381010112e-10
ITGB4	AL138752.1	0.382472716	7.71098076186529e-06
AC125807.1	AC138951.1	0.429616964	3.76132536510605e-07
ADAM21	AC138951.1	0.468264192	2.19373420849198e-08
CALM2P3	AC138951.1	0.318593836	0.000233534
MIR554	AC138951.1	0.434066945	2.75992783336295e-07
SCARNA21	AC138951.1	0.401665367	2.38316271298885e-06
RPL7P21	AC138951.1	0.544658534	2.51584621333242e-11
ACTBP7	AC138951.1	0.399634185	2.70796972064852e-06
AC133435.1	AC138951.1	0.439078287	1.93721701210871e-07
AL732366.1	AC138951.1	0.374518151	1.22815354322989e-05
C1orf195	AC138951.1	0.551302312	1.28435772367521e-11
AC110373.1	AC138951.1	0.494995036	2.475453959496e-09
AC130689.1	AC138951.1	0.420015264	7.22703138000872e-07
AL449212.1	AC138951.1	0.587000498	2.65336119874164e-13
ASPM	AC138951.1	0.326310036	0.000160692
AC034105.3	AC138951.1	0.359317122	2.89116645790246e-05
AC104619.3	AC138951.1	0.353290894	4.01185604464856e-05
PTPN2P1	AC138951.1	0.552306758	1.15872096600976e-11
HMGA1P2	AC138951.1	0.45882803	4.5368615641023e-08
POLQ	AC138951.1	0.305961796	0.000421589
TRPV1	AC138951.1	0.525768894	1.57355166368024e-10
AL354733.3	AC138951.1	0.558340996	6.19782135076471e-12
EEF1A1P4	AC138951.1	0.450512311	8.45405004519797e-08
ANXA2P1	AC138951.1	0.383023615	7.46300005450834e-06
CALM2P2	AC138951.1	0.626581277	1.98429200037751e-15
OTUD4P1	AC138951.1	0.516448288	3.73267650743695e-10
TLK2P1	AC138951.1	0.349490571	4.91586171076464e-05
GJA1P1	AC138951.1	0.573132369	1.26622088638092e-12
IGF2BP2-AS1	AC138951.1	0.493294019	2.86024289760373e-09
AC090971.5	AC138951.1	0.595509077	9.79893910437443e-14
AC104046.1	AC138951.1	0.58936197	2.01833502962288e-13
AL365217.1	AC138951.1	0.404965109	1.93296635455793e-06
ETF1P2	AC138951.1	0.559505219	5.48504130104029e-12
HMGB1P14	AC138951.1	0.495629507	2.34510396044519e-09
FTH1P3	AC138951.1	0.572796459	1.31388233047883e-12
AC007161.1	AC138951.1	0.517387974	3.42540704264427e-10
FAM86HP	AC138951.1	0.513100793	5.05831181059271e-10
FTH1P4	AC138951.1	0.610072172	1.66139526499421e-14
GPR52	AC138951.1	0.507319703	8.48403371121798e-10
PRR13P2	AC138951.1	0.525605791	1.59787899533438e-10
SNORA12	AC138951.1	0.521446893	2.35639504391115e-10
ZC3H11B	AC138951.1	0.370475154	1.54874848018558e-05
SNORD89	AC138951.1	0.449298299	9.24546597396196e-08
SDHDP6	AC138951.1	0.339214198	8.40729452915239e-05
ANKRD61	AC138951.1	0.565547531	2.88712490662814e-12
ANKRD36C	AC138951.1	0.475926091	1.19630685752785e-08
PLEC	AC138951.1	0.446040496	1.17348287443389e-07
AL591135.1	AC138951.1	0.425835599	4.87621750754366e-07
AC018797.2	AC138951.1	0.499752071	1.64566199077378e-09
AHNAK2	AC138951.1	0.501661642	1.39442621760579e-09
CHMP4BP1	AC138951.1	0.532047887	8.66295867526924e-11
GLIPR1L1	AC138951.1	0.373979414	1.26693014319486e-05
FAM157A	AC138951.1	0.518921589	2.97562773064157e-10
KRT8P33	AC138951.1	0.579042855	6.56376052532896e-13
AC087257.2	AC138951.1	0.359050483	2.9337894520923e-05
DCST1	AC138951.1	0.518895269	2.98284244240325e-10
SEC63P1	AC138951.1	0.49801667	1.91135321117306e-09
AL118556.2	AC138951.1	0.51060362	6.33193927041264e-10
KRT18P7	AC138951.1	0.562829029	3.85974965852721e-12
MORF4	AC138951.1	0.3775005	1.03296078806988e-05
AL365440.1	AC138951.1	0.378780732	9.58493055940552e-06
SMG1P3	AC138951.1	0.535037676	6.491687934307e-11
SCARNA7	AC138951.1	0.542899479	2.99867635497277e-11
PRDX3P1	AC138951.1	0.522286199	2.17964387100239e-10
SMARCE1P1	AC138951.1	0.680248707	7.57692451793983e-19
FTH1P12	AC138951.1	0.493926841	2.71081012781395e-09
AL132777.1	AC138951.1	0.381128357	8.34920266080978e-06
RPL12P42	AC138951.1	0.323974247	0.000180136
AL139174.1	AC138951.1	0.299747621	0.000558417
SCARNA18	AC138951.1	0.401347813	2.43138156622268e-06
AL627402.1	AC138951.1	0.392976767	4.09233296696608e-06
SCARNA9	AC138951.1	0.508991105	7.31305521107531e-10
XDH	AC138951.1	0.437035125	2.23949116749982e-07
MPRIPP1	AC138951.1	0.414417945	1.04783933963369e-06
WASHC5-AS1	AC138951.1	0.514559258	4.43278938576446e-10
CEP295NL	AC138951.1	0.457868392	4.87885397216992e-08
MALAT1	AC138951.1	0.571387535	1.53343577632455e-12
AK3P5	AC138951.1	0.498142924	1.89070726829648e-09
AL158201.1	AC138951.1	0.510951248	6.1377152382194e-10
ITGB4	AC138951.1	0.374894781	1.20171247372174e-05
ADAM21	AC125807.1	0.299700303	0.0005596
CALM2P3	AC125807.1	0.711324281	3.51998400173467e-21
MIR554	AC125807.1	0.330377076	0.000131421
SCARNA21	AC125807.1	0.478901686	9.4148961234096e-09
RPL7P21	AC125807.1	0.5850065	3.33708287983267e-13
ACTBP7	AC125807.1	0.428155809	4.15975792730086e-07
AC133435.1	AC125807.1	0.866590027	3.72670262758433e-40
AL732366.1	AC125807.1	0.615139577	8.76874964002857e-15
C1orf195	AC125807.1	0.339107695	8.45336049265412e-05
AC110373.1	AC125807.1	0.429196555	3.87207084957556e-07
AC130689.1	AC125807.1	0.669990294	3.87129121721494e-18
AL449212.1	AC125807.1	0.605118219	3.06939535993214e-14
ASPM	AC125807.1	0.541484615	3.45093381928033e-11
AC034105.3	AC125807.1	0.565920983	2.77366297318141e-12
AC104619.3	AC125807.1	0.845871141	1.79874515045855e-36
PTPN2P1	AC125807.1	0.471540574	1.69575928160262e-08
HMGA1P2	AC125807.1	0.73786927	1.97426545767052e-23
POLQ	AC125807.1	0.49524746	2.42278020615598e-09
TRPV1	AC125807.1	0.565047316	3.04616564061907e-12
AL354733.3	AC125807.1	0.435120738	2.56317476181972e-07
EEF1A1P4	AC125807.1	0.86341653	1.4937724986645e-39
ANXA2P1	AC125807.1	0.596879765	8.32324091321218e-14
CALM2P2	AC125807.1	0.500877724	1.49273955100567e-09
OTUD4P1	AC125807.1	0.652548269	5.36698407059447e-17
TLK2P1	AC125807.1	0.790439822	8.22932751521444e-29
GJA1P1	AC125807.1	0.494817989	2.51305430133101e-09
IGF2BP2-AS1	AC125807.1	0.543497674	2.82520948594327e-11
AC090971.5	AC125807.1	0.560709462	4.83147452943584e-12
AC104046.1	AC125807.1	0.472091641	1.62345887883027e-08
AL365217.1	AC125807.1	0.754261857	5.80964948321667e-25
ETF1P2	AC125807.1	0.737928703	1.9501198503629e-23
HMGB1P14	AC125807.1	0.530554934	9.99498061848955e-11
FTH1P3	AC125807.1	0.74680337	2.98826914841432e-24
AC007161.1	AC125807.1	0.379582886	9.14447679553028e-06
FAM86HP	AC125807.1	0.392114595	4.31431400862824e-06
FTH1P4	AC125807.1	0.586940148	2.67189821714452e-13
GPR52	AC125807.1	0.472577677	1.56215357892479e-08
PRR13P2	AC125807.1	0.493327344	2.85217964582421e-09
SNORA12	AC125807.1	0.516856017	3.59622076745458e-10
ZC3H11B	AC125807.1	0.783186391	5.56812833324607e-28
SNORD89	AC125807.1	0.766757245	3.26397310847782e-26
SDHDP6	AC125807.1	0.655340124	3.56453644734943e-17
ANKRD61	AC125807.1	0.729712651	1.03610333632236e-22
ANKRD36C	AC125807.1	0.22139061	0.011688581
PLEC	AC125807.1	0.527841072	1.29396342321083e-10
AL591135.1	AC125807.1	0.635295165	6.13773200730293e-16
AC018797.2	AC125807.1	0.458810358	4.54294655642488e-08
AHNAK2	AC125807.1	0.507504951	8.34584615679701e-10
CHMP4BP1	AC125807.1	0.361561125	2.55480953911748e-05
GLIPR1L1	AC125807.1	0.22147525	0.011655778
FAM157A	AC125807.1	0.3332863	0.000113616
KRT8P33	AC125807.1	0.742133618	8.09532887614592e-24
AC087257.2	AC125807.1	0.677385667	1.20244578147741e-18
DCST1	AC125807.1	0.551290921	1.28585544803951e-11
SEC63P1	AC125807.1	0.675126155	1.72492507742099e-18
AL118556.2	AC125807.1	0.233632043	0.007705589
KRT18P7	AC125807.1	0.569882952	1.8070915869642e-12
MORF4	AC125807.1	0.78560271	2.96946549032541e-28
AL365440.1	AC125807.1	0.725585559	2.34329261591775e-22
SMG1P3	AC125807.1	0.503267033	1.21218005224201e-09
SCARNA7	AC125807.1	0.58170656	4.86035669040122e-13
PRDX3P1	AC125807.1	0.4444643	1.31579742558028e-07
SMARCE1P1	AC125807.1	0.584627683	3.48503167180626e-13
FTH1P12	AC125807.1	0.810115453	3.07135525360723e-31
AL132777.1	AC125807.1	0.434751907	2.63046482920803e-07
RPL12P42	AC125807.1	0.905134233	5.16963512534121e-49
AL139174.1	AC125807.1	0.298135348	0.000600055
SCARNA18	AC125807.1	0.593347759	1.26553511917945e-13
AL627402.1	AC125807.1	0.583088392	4.15441813191164e-13
SCARNA9	AC125807.1	0.682832976	4.97152495272702e-19
XDH	AC125807.1	0.305536654	0.00042986
MPRIPP1	AC125807.1	0.728932067	1.21041906382975e-22
WASHC5-AS1	AC125807.1	0.365414723	2.06145333889397e-05
CEP295NL	AC125807.1	0.356376141	3.39519472430196e-05
MALAT1	AC125807.1	0.600588162	5.33104943643991e-14
AK3P5	AC125807.1	0.427565465	4.33188367170936e-07
AL158201.1	AC125807.1	0.805444477	1.22659792212937e-30
ITGB4	AC125807.1	0.511750064	5.7129228700656e-10
CALM2P3	ADAM21	0.309720073	0.000354609
MIR554	ADAM21	0.294429939	0.000706792
SCARNA21	ADAM21	0.392449735	4.22670528492275e-06
RPL7P21	ADAM21	0.411157476	1.29699612832814e-06
ACTBP7	ADAM21	0.538332637	4.70792548197806e-11
AC133435.1	ADAM21	0.303964414	0.000461763
AL732366.1	ADAM21	0.339559686	8.25946847373772e-05
C1orf195	ADAM21	0.58401961	3.73591628340312e-13
AC110373.1	ADAM21	0.575637231	9.60001641644485e-13
AC130689.1	ADAM21	0.252425235	0.003901946
AL449212.1	ADAM21	0.473233839	1.48290468757912e-08
ASPM	ADAM21	0.330171971	0.000132769
AC034105.3	ADAM21	0.281501641	0.001230406
AC104619.3	ADAM21	0.210102085	0.016856967
PTPN2P1	ADAM21	0.44777132	1.0341838152217e-07
HMGA1P2	ADAM21	0.241883247	0.005750861
POLQ	ADAM21	0.29948273	0.00056507
TRPV1	ADAM21	0.341630572	7.42305487827127e-05
AL354733.3	ADAM21	0.599264847	6.25374910784844e-14
EEF1A1P4	ADAM21	0.323904765	0.000180747
ANXA2P1	ADAM21	0.32581571	0.000164637
CALM2P2	ADAM21	0.501460705	1.4190146736727e-09
OTUD4P1	ADAM21	0.463437862	3.18992493689405e-08
TLK2P1	ADAM21	0.329886719	0.000134666
GJA1P1	ADAM21	0.572839757	1.30764265996756e-12
IGF2BP2-AS1	ADAM21	0.315989698	0.000264344
AC090971.5	ADAM21	0.440700624	1.72537129686446e-07
AC104046.1	ADAM21	0.603294078	3.83754850069467e-14
AL365217.1	ADAM21	0.317431772	0.000246847
ETF1P2	ADAM21	0.425461645	5.00216835345618e-07
HMGB1P14	ADAM21	0.366904308	1.89597406168635e-05
FTH1P3	ADAM21	0.398950656	2.82640919839256e-06
AC007161.1	ADAM21	0.3467747	5.67520894553732e-05
FAM86HP	ADAM21	0.613381309	1.09597063096972e-14
FTH1P4	ADAM21	0.464097527	3.03182855388557e-08
GPR52	ADAM21	0.527045393	1.39512344412319e-10
PRR13P2	ADAM21	0.375531879	1.15820359258705e-05
SNORA12	ADAM21	0.435174614	2.55348410933846e-07
ZC3H11B	ADAM21	0.388455495	5.38962365984717e-06
SNORD89	ADAM21	0.334224262	0.000108374
SDHDP6	ADAM21	0.325896126	0.000163989
ANKRD61	ADAM21	0.429410673	3.81528439885857e-07
ANKRD36C	ADAM21	0.434165188	2.74099273097262e-07
PLEC	ADAM21	0.533300341	7.6793118729669e-11
AL591135.1	ADAM21	0.359102363	2.9254503591998e-05
AC018797.2	ADAM21	0.521273118	2.39468109508698e-10
AHNAK2	ADAM21	0.507812822	8.12096982864724e-10
CHMP4BP1	ADAM21	0.55390991	9.82459473781752e-12
GLIPR1L1	ADAM21	0.508848838	7.40632615051078e-10
FAM157A	ADAM21	0.338355139	8.78564201117835e-05
KRT8P33	ADAM21	0.489056591	4.08537268908191e-09
AC087257.2	ADAM21	0.274065074	0.001672905
DCST1	ADAM21	0.430033101	3.65468377917584e-07
SEC63P1	ADAM21	0.39098058	4.62367915813444e-06
AL118556.2	ADAM21	0.594076101	1.16125830487329e-13
KRT18P7	ADAM21	0.588485128	2.2346964986669e-13
MORF4	ADAM21	0.299314283	0.000569339
AL365440.1	ADAM21	0.360294113	2.73991012958067e-05
SMG1P3	ADAM21	0.485785478	5.36191564553969e-09
SCARNA7	ADAM21	0.524384304	1.7919674338647e-10
PRDX3P1	ADAM21	0.542646549	3.0750803403723e-11
SMARCE1P1	ADAM21	0.58121202	5.14023747683017e-13
FTH1P12	ADAM21	0.361373639	2.58143850088487e-05
AL132777.1	ADAM21	0.464933241	2.84230217366599e-08
RPL12P42	ADAM21	0.240109819	0.006129082
AL139174.1	ADAM21	0.351763482	4.35463441424697e-05
SCARNA18	ADAM21	0.310391449	0.000343733
AL627402.1	ADAM21	0.321888987	0.000199319
SCARNA9	ADAM21	0.397791506	3.03856409015726e-06
XDH	ADAM21	0.360930093	2.64547798470442e-05
MPRIPP1	ADAM21	0.328105694	0.000147091
WASHC5-AS1	ADAM21	0.607461938	2.29885118275129e-14
CEP295NL	ADAM21	0.468318289	2.18447574256744e-08
MALAT1	ADAM21	0.345327182	6.1234731972324e-05
AK3P5	ADAM21	0.447389307	1.06349717668048e-07
AL158201.1	ADAM21	0.418295726	8.10649941991566e-07
ITGB4	ADAM21	0.447377337	1.06442843637575e-07
MIR554	CALM2P3	0.261741031	0.002732883
SCARNA21	CALM2P3	0.444545561	1.30807370278868e-07
RPL7P21	CALM2P3	0.596705676	8.49795322315821e-14
ACTBP7	CALM2P3	0.383765071	7.14111878231109e-06
AC133435.1	CALM2P3	0.698350477	3.60407585158451e-20
AL732366.1	CALM2P3	0.519919166	2.71424491898879e-10
C1orf195	CALM2P3	0.376059092	1.12332686750056e-05
AC110373.1	CALM2P3	0.454946892	6.07870041665438e-08
AC130689.1	CALM2P3	0.676621867	1.3589175040014e-18
AL449212.1	CALM2P3	0.562436417	4.02415999564519e-12
ASPM	CALM2P3	0.625547508	2.27511704577677e-15
AC034105.3	CALM2P3	0.678964066	9.32759512345553e-19
AC104619.3	CALM2P3	0.749570121	1.63868159594594e-24
PTPN2P1	CALM2P3	0.502116616	1.34025818268959e-09
HMGA1P2	CALM2P3	0.586964502	2.66440270913756e-13
POLQ	CALM2P3	0.548536369	1.70227747212982e-11
TRPV1	CALM2P3	0.469566969	1.9808969261585e-08
AL354733.3	CALM2P3	0.404859149	1.94607393064668e-06
EEF1A1P4	CALM2P3	0.789939001	9.41339217222734e-29
ANXA2P1	CALM2P3	0.656702925	2.91451921151765e-17
CALM2P2	CALM2P3	0.672658731	2.54870163398179e-18
OTUD4P1	CALM2P3	0.584393283	3.57974385546684e-13
TLK2P1	CALM2P3	0.742315784	7.7897863229483e-24
GJA1P1	CALM2P3	0.551925575	1.20493207589488e-11
IGF2BP2-AS1	CALM2P3	0.425683535	4.92706485900392e-07
AC090971.5	CALM2P3	0.504086397	1.12823557061776e-09
AC104046.1	CALM2P3	0.403089295	2.17788291659175e-06
AL365217.1	CALM2P3	0.740326889	1.18357884009725e-23
ETF1P2	CALM2P3	0.63461763	6.73304280237881e-16
HMGB1P14	CALM2P3	0.466513131	2.51458811720121e-08
FTH1P3	CALM2P3	0.644320348	1.74922522365027e-16
AC007161.1	CALM2P3	0.41116669	1.29621861217939e-06
FAM86HP	CALM2P3	0.48151627	7.61354584897909e-09
FTH1P4	CALM2P3	0.571597363	1.4986194493464e-12
GPR52	CALM2P3	0.563578041	3.5639515892808e-12
PRR13P2	CALM2P3	0.454735809	6.17555089627547e-08
SNORA12	CALM2P3	0.472012148	1.63370275284438e-08
ZC3H11B	CALM2P3	0.764752059	5.24335583320411e-26
SNORD89	CALM2P3	0.664023881	9.70610624401782e-18
SDHDP6	CALM2P3	0.575927958	9.29502383570325e-13
ANKRD61	CALM2P3	0.6125908	1.21102044631507e-14
ANKRD36C	CALM2P3	0.19326951	0.028200363
PLEC	CALM2P3	0.537618562	5.04888911449536e-11
AL591135.1	CALM2P3	0.660135342	1.74717834605156e-17
AC018797.2	CALM2P3	0.448423644	9.85906045093532e-08
AHNAK2	CALM2P3	0.524961332	1.69760201734175e-10
CHMP4BP1	CALM2P3	0.348291239	5.23863497339297e-05
GLIPR1L1	CALM2P3	0.36385337	2.24943286877386e-05
FAM157A	CALM2P3	0.265266598	0.002380387
KRT8P33	CALM2P3	0.71556875	1.59902417704733e-21
AC087257.2	CALM2P3	0.530341347	1.02010222359898e-10
DCST1	CALM2P3	0.393220543	4.0315574764241e-06
SEC63P1	CALM2P3	0.663141709	1.10992805596526e-17
AL118556.2	CALM2P3	0.337768221	9.05320829816521e-05
KRT18P7	CALM2P3	0.541210217	3.54597320760586e-11
MORF4	CALM2P3	0.696065419	5.35998421772615e-20
AL365440.1	CALM2P3	0.695399833	6.01268086065209e-20
SMG1P3	CALM2P3	0.433511977	2.8692572025384e-07
SCARNA7	CALM2P3	0.552125776	1.18044358414423e-11
PRDX3P1	CALM2P3	0.427970813	4.21298270363174e-07
SMARCE1P1	CALM2P3	0.434477277	2.68166030997824e-07
FTH1P12	CALM2P3	0.697115102	4.46871958227976e-20
AL132777.1	CALM2P3	0.540678529	3.73737956670271e-11
RPL12P42	CALM2P3	0.697916049	3.88766551621461e-20
AL139174.1	CALM2P3	0.390774395	4.68213694457336e-06
SCARNA18	CALM2P3	0.466318158	2.55297890574059e-08
AL627402.1	CALM2P3	0.658170862	2.34358156837538e-17
SCARNA9	CALM2P3	0.608190064	2.10038166354264e-14
XDH	CALM2P3	0.180693569	0.040441722
MPRIPP1	CALM2P3	0.646311136	1.31865700033708e-16
WASHC5-AS1	CALM2P3	0.378448198	9.773328680442e-06
CEP295NL	CALM2P3	0.271200479	0.001878863
MALAT1	CALM2P3	0.466386246	2.53950874110464e-08
AK3P5	CALM2P3	0.472212294	1.6080285607749e-08
AL158201.1	CALM2P3	0.713069864	2.54893218542758e-21
ITGB4	CALM2P3	0.467730095	2.28718512478114e-08
SCARNA21	MIR554	0.415398035	9.82324335698189e-07
RPL7P21	MIR554	0.378680496	9.64135595842885e-06
ACTBP7	MIR554	0.514425185	4.48702452814032e-10
AC133435.1	MIR554	0.383767876	7.1399266244876e-06
AL732366.1	MIR554	0.349297089	4.96664082330365e-05
C1orf195	MIR554	0.612410547	1.23885318273985e-14
AC110373.1	MIR554	0.502878055	1.25410666304144e-09
AC130689.1	MIR554	0.36832408	1.74995532824325e-05
AL449212.1	MIR554	0.571851287	1.45751022064561e-12
ASPM	MIR554	0.132398737	0.13472749
AC034105.3	MIR554	0.361109031	2.61946520602027e-05
AC104619.3	MIR554	0.234347407	0.007515414
PTPN2P1	MIR554	0.512050042	5.56084048494771e-10
HMGA1P2	MIR554	0.24252608	0.005618987
POLQ	MIR554	0.266510506	0.002266192
TRPV1	MIR554	0.563250252	3.69059476262613e-12
AL354733.3	MIR554	0.644714901	1.65423433947425e-16
EEF1A1P4	MIR554	0.327669289	0.000150295
ANXA2P1	MIR554	0.349421501	4.93393293177272e-05
CALM2P2	MIR554	0.46159167	3.67550104620779e-08
OTUD4P1	MIR554	0.43580143	2.44327862449964e-07
TLK2P1	MIR554	0.353994154	3.8626892836709e-05
GJA1P1	MIR554	0.455618735	5.78002454162772e-08
IGF2BP2-AS1	MIR554	0.481020537	7.92744497642929e-09
AC090971.5	MIR554	0.634962402	6.42341138562377e-16
AC104046.1	MIR554	0.58456754	3.50909848843021e-13
AL365217.1	MIR554	0.329993758	0.000133951
ETF1P2	MIR554	0.415357758	9.84938169014221e-07
HMGB1P14	MIR554	0.590816511	1.70347754576868e-13
FTH1P3	MIR554	0.502591719	1.28585860552342e-09
AC007161.1	MIR554	0.537289753	5.21380327508564e-11
FAM86HP	MIR554	0.418554279	7.96804801481728e-07
FTH1P4	MIR554	0.590488472	1.77002850071952e-13
GPR52	MIR554	0.512494352	5.34273524388927e-10
PRR13P2	MIR554	0.458936026	4.49984431630135e-08
SNORA12	MIR554	0.459152498	4.4265145971912e-08
ZC3H11B	MIR554	0.404934672	1.93672291224338e-06
SNORD89	MIR554	0.489251869	4.01922935575676e-09
SDHDP6	MIR554	0.356378803	3.39470328706829e-05
ANKRD61	MIR554	0.564309785	3.29624006455183e-12
ANKRD36C	MIR554	0.574126967	1.1347204927553e-12
PLEC	MIR554	0.424296356	5.41482972792082e-07
AL591135.1	MIR554	0.293588087	0.000733354
AC018797.2	MIR554	0.518409168	3.11916823199764e-10
AHNAK2	MIR554	0.268307625	0.002109957
CHMP4BP1	MIR554	0.707870865	6.61968348984614e-21
GLIPR1L1	MIR554	0.378103562	9.97226801559357e-06
FAM157A	MIR554	0.6376761	4.42524290577531e-16
KRT8P33	MIR554	0.404743212	1.96051226074976e-06
AC087257.2	MIR554	0.197018001	0.02522784
DCST1	MIR554	0.406084873	1.79947502400403e-06
SEC63P1	MIR554	0.246918235	0.004787837
AL118556.2	MIR554	0.511733747	5.7213092651451e-10
KRT18P7	MIR554	0.467017226	2.41787907003563e-08
MORF4	MIR554	0.409401935	1.45351133669636e-06
AL365440.1	MIR554	0.323651989	0.000182984
SMG1P3	MIR554	0.493434056	2.8265072416358e-09
SCARNA7	MIR554	0.57889685	6.67222808942031e-13
PRDX3P1	MIR554	0.559965845	5.22552704628792e-12
SMARCE1P1	MIR554	0.512540199	5.32070477831259e-10
FTH1P12	MIR554	0.344160981	6.50848759065286e-05
AL132777.1	MIR554	0.33526213	0.000102835
RPL12P42	MIR554	0.192197823	0.02910315
AL139174.1	MIR554	0.437674185	2.14041297386456e-07
SCARNA18	MIR554	0.309538234	0.000357609
AL627402.1	MIR554	0.432107563	3.16469219696322e-07
SCARNA9	MIR554	0.563859813	3.45846029688734e-12
XDH	MIR554	0.401798211	2.36326130917972e-06
MPRIPP1	MIR554	0.522394395	2.1578117228877e-10
WASHC5-AS1	MIR554	0.435999749	2.40936645028435e-07
CEP295NL	MIR554	0.476523221	1.14037154331858e-08
MALAT1	MIR554	0.468816575	2.10094084490871e-08
AK3P5	MIR554	0.449285883	9.25391514866646e-08
AL158201.1	MIR554	0.502647903	1.27956786930475e-09
ITGB4	MIR554	0.310419411	0.000343287
RPL7P21	SCARNA21	0.515293013	4.14698537350401e-10
ACTBP7	SCARNA21	0.408563963	1.53439685473269e-06
AC133435.1	SCARNA21	0.568888821	2.01327198268014e-12
AL732366.1	SCARNA21	0.383261749	7.35815631533042e-06
C1orf195	SCARNA21	0.438956157	1.95413233171842e-07
AC110373.1	SCARNA21	0.453777443	6.63416252271156e-08
AC130689.1	SCARNA21	0.448071028	1.01172854697402e-07
AL449212.1	SCARNA21	0.594396193	1.11811515934273e-13
ASPM	SCARNA21	0.097347179	0.272423476
AC034105.3	SCARNA21	0.544828325	2.47343892516805e-11
AC104619.3	SCARNA21	0.479293146	9.12128626986868e-09
PTPN2P1	SCARNA21	0.626894113	1.90365014565593e-15
HMGA1P2	SCARNA21	0.347535728	5.45203958017175e-05
POLQ	SCARNA21	0.167314625	0.058063982
TRPV1	SCARNA21	0.288753458	0.000904467
AL354733.3	SCARNA21	0.380319516	8.75689392072076e-06
EEF1A1P4	SCARNA21	0.520532511	2.5646888669783e-10
ANXA2P1	SCARNA21	0.575332165	9.9304778440015e-13
CALM2P2	SCARNA21	0.60312073	3.91958184706654e-14
OTUD4P1	SCARNA21	0.574183143	1.12770233117012e-12
TLK2P1	SCARNA21	0.527798692	1.29916803258601e-10
GJA1P1	SCARNA21	0.608820609	1.94204649037507e-14
IGF2BP2-AS1	SCARNA21	0.393180685	4.04143570441089e-06
AC090971.5	SCARNA21	0.631326254	1.05222971264107e-15
AC104046.1	SCARNA21	0.569396551	1.90527458998067e-12
AL365217.1	SCARNA21	0.580237322	5.73834276477307e-13
ETF1P2	SCARNA21	0.483040412	6.72149074724805e-09
HMGB1P14	SCARNA21	0.583324944	4.04399154056374e-13
FTH1P3	SCARNA21	0.538347739	4.70096045631747e-11
AC007161.1	SCARNA21	0.493359447	2.84443303589944e-09
FAM86HP	SCARNA21	0.444006193	1.3601612778123e-07
FTH1P4	SCARNA21	0.5432506	2.89564735248493e-11
GPR52	SCARNA21	0.639947774	3.23017966149107e-16
PRR13P2	SCARNA21	0.457872039	4.87750882002879e-08
SNORA12	SCARNA21	0.704376538	1.24266905214606e-20
ZC3H11B	SCARNA21	0.614240947	9.82918598389989e-15
SNORD89	SCARNA21	0.688436653	1.96397188421666e-19
SDHDP6	SCARNA21	0.503532532	1.18434157637511e-09
ANKRD61	SCARNA21	0.522920046	2.05471271030058e-10
ANKRD36C	SCARNA21	0.381623125	8.108724808456e-06
PLEC	SCARNA21	0.56739399	2.36680800324726e-12
AL591135.1	SCARNA21	0.567562068	2.32423782241092e-12
AC018797.2	SCARNA21	0.693612196	8.17396879692434e-20
AHNAK2	SCARNA21	0.517204263	3.4834934543544e-10
CHMP4BP1	SCARNA21	0.480291094	8.41203208524327e-09
GLIPR1L1	SCARNA21	0.360636905	2.68862492607692e-05
FAM157A	SCARNA21	0.377388662	1.03971903149503e-05
KRT8P33	SCARNA21	0.581626023	4.90490572720715e-13
AC087257.2	SCARNA21	0.394233281	3.78810350632703e-06
DCST1	SCARNA21	0.439595157	1.86716487326781e-07
SEC63P1	SCARNA21	0.531903553	8.78384420162881e-11
AL118556.2	SCARNA21	0.439926402	1.82354984043836e-07
KRT18P7	SCARNA21	0.655196706	3.64064654381994e-17
MORF4	SCARNA21	0.518750043	3.02295686864962e-10
AL365440.1	SCARNA21	0.614729007	9.23867175394509e-15
SMG1P3	SCARNA21	0.429130833	3.8896620669999e-07
SCARNA7	SCARNA21	0.756161073	3.79281429717992e-25
PRDX3P1	SCARNA21	0.640457945	3.00861960063383e-16
SMARCE1P1	SCARNA21	0.493565742	2.79513296049502e-09
FTH1P12	SCARNA21	0.579350033	6.34111208507648e-13
AL132777.1	SCARNA21	0.439556974	1.87225588277582e-07
RPL12P42	SCARNA21	0.295195696	0.0006834
AL139174.1	SCARNA21	0.459398494	4.34457289662697e-08
SCARNA18	SCARNA21	0.48480106	5.81588468445468e-09
AL627402.1	SCARNA21	0.586037129	2.96474366268489e-13
SCARNA9	SCARNA21	0.637871387	4.30753967179001e-16
XDH	SCARNA21	0.408561597	1.53463122747553e-06
MPRIPP1	SCARNA21	0.578828613	6.72351554534776e-13
WASHC5-AS1	SCARNA21	0.392106255	4.31651584318707e-06
CEP295NL	SCARNA21	0.54735995	1.91746710669973e-11
MALAT1	SCARNA21	0.538366693	4.69223315387472e-11
AK3P5	SCARNA21	0.571393488	1.53243728823557e-12
AL158201.1	SCARNA21	0.501966771	1.3578705463561e-09
ITGB4	SCARNA21	0.477141199	1.08513082802007e-08
ACTBP7	RPL7P21	0.372056954	1.41491927652671e-05
AC133435.1	RPL7P21	0.578687457	6.83082506970821e-13
AL732366.1	RPL7P21	0.461771472	3.62526261537171e-08
C1orf195	RPL7P21	0.487701811	4.57393731375061e-09
AC110373.1	RPL7P21	0.514325297	4.5278470885388e-10
AC130689.1	RPL7P21	0.588088452	2.33981772094259e-13
AL449212.1	RPL7P21	0.661786407	1.36270977934426e-17
ASPM	RPL7P21	0.44656294	1.12964957324959e-07
AC034105.3	RPL7P21	0.54957249	1.53225588351061e-11
AC104619.3	RPL7P21	0.595309783	1.00336244459966e-13
PTPN2P1	RPL7P21	0.560505941	4.93636636412103e-12
HMGA1P2	RPL7P21	0.605140962	3.06083209179632e-14
POLQ	RPL7P21	0.392222257	4.28598447551328e-06
TRPV1	RPL7P21	0.540536198	3.79028996553949e-11
AL354733.3	RPL7P21	0.595900037	9.35393608654068e-14
EEF1A1P4	RPL7P21	0.693138351	8.86382396497808e-20
ANXA2P1	RPL7P21	0.494233428	2.64114300161422e-09
CALM2P2	RPL7P21	0.745054958	4.35083270165146e-24
OTUD4P1	RPL7P21	0.698964637	3.23734597927915e-20
TLK2P1	RPL7P21	0.565013334	3.05727274587249e-12
GJA1P1	RPL7P21	0.661794206	1.36110596474331e-17
IGF2BP2-AS1	RPL7P21	0.627738566	1.70156077763325e-15
AC090971.5	RPL7P21	0.644391694	1.73166358843418e-16
AC104046.1	RPL7P21	0.622299961	3.4847625870356e-15
AL365217.1	RPL7P21	0.628539933	1.52917506487812e-15
ETF1P2	RPL7P21	0.664847789	8.5598158556467e-18
HMGB1P14	RPL7P21	0.634932948	6.44931276680108e-16
FTH1P3	RPL7P21	0.712737277	2.71111328396657e-21
AC007161.1	RPL7P21	0.525861658	1.55987554164388e-10
FAM86HP	RPL7P21	0.569406538	1.9032076414237e-12
FTH1P4	RPL7P21	0.732576325	5.82943751158293e-23
GPR52	RPL7P21	0.624696263	2.54535903390187e-15
PRR13P2	RPL7P21	0.555672197	8.18644595298043e-12
SNORA12	RPL7P21	0.441480245	1.63162201759475e-07
ZC3H11B	RPL7P21	0.59272323	1.36214097379261e-13
SNORD89	RPL7P21	0.601145225	4.98348285921729e-14
SDHDP6	RPL7P21	0.524995614	1.69214928219774e-10
ANKRD61	RPL7P21	0.719962154	6.95842003646422e-22
ANKRD36C	RPL7P21	0.286794971	0.000983642
PLEC	RPL7P21	0.576289353	8.9289748171153e-13
AL591135.1	RPL7P21	0.491739327	3.26177376450125e-09
AC018797.2	RPL7P21	0.595736422	9.53772746904175e-14
AHNAK2	RPL7P21	0.615292434	8.59980118207793e-15
CHMP4BP1	RPL7P21	0.436902699	2.26056260834005e-07
GLIPR1L1	RPL7P21	0.542162051	3.22672482263045e-11
FAM157A	RPL7P21	0.50902537	7.29076018642603e-10
KRT8P33	RPL7P21	0.6413482	2.65691927558222e-16
AC087257.2	RPL7P21	0.558693184	5.97323901908585e-12
DCST1	RPL7P21	0.598190917	7.11490990009105e-14
SEC63P1	RPL7P21	0.724527508	2.88173180857457e-22
AL118556.2	RPL7P21	0.414455085	1.04528268066688e-06
KRT18P7	RPL7P21	0.647733168	1.0762664827791e-16
MORF4	RPL7P21	0.572054665	1.42537438486998e-12
AL365440.1	RPL7P21	0.578152349	7.25291372037166e-13
SMG1P3	RPL7P21	0.548881955	1.64363492077789e-11
SCARNA7	RPL7P21	0.666162798	6.99828931934868e-18
PRDX3P1	RPL7P21	0.568758416	2.04195364298276e-12
SMARCE1P1	RPL7P21	0.608505398	2.01969148377513e-14
FTH1P12	RPL7P21	0.609858587	1.70632673215582e-14
AL132777.1	RPL7P21	0.575373577	9.88497927167163e-13
RPL12P42	RPL7P21	0.524628317	1.75146028631503e-10
AL139174.1	RPL7P21	0.489429919	3.95981962397568e-09
SCARNA18	RPL7P21	0.495605263	2.34996112055175e-09
AL627402.1	RPL7P21	0.549647762	1.52056602315481e-11
SCARNA9	RPL7P21	0.649902654	7.87840596633306e-17
XDH	RPL7P21	0.47729168	1.0720736814684e-08
MPRIPP1	RPL7P21	0.52324653	1.99308852457757e-10
WASHC5-AS1	RPL7P21	0.508798364	7.43969260363567e-10
CEP295NL	RPL7P21	0.519323756	2.8674561447997e-10
MALAT1	RPL7P21	0.630631635	1.15541023025191e-15
AK3P5	RPL7P21	0.625765007	2.2106757006469e-15
AL158201.1	RPL7P21	0.586701415	2.7464675085386e-13
ITGB4	RPL7P21	0.486861393	4.9047383671882e-09
AC133435.1	ACTBP7	0.422358555	6.17374845689074e-07
AL732366.1	ACTBP7	0.275444394	0.001581248
C1orf195	ACTBP7	0.530863754	9.70416207596186e-11
AC110373.1	ACTBP7	0.571917866	1.44691346713854e-12
AC130689.1	ACTBP7	0.305990019	0.000421046
AL449212.1	ACTBP7	0.518854624	2.99401730921105e-10
ASPM	ACTBP7	0.246930041	0.004785759
AC034105.3	ACTBP7	0.441355909	1.64623991171248e-07
AC104619.3	ACTBP7	0.346518501	5.75224240436938e-05
PTPN2P1	ACTBP7	0.577662241	7.66162019281077e-13
HMGA1P2	ACTBP7	0.360393075	2.7250109116583e-05
POLQ	ACTBP7	0.355649164	3.5319197353153e-05
TRPV1	ACTBP7	0.554569233	9.17763276299604e-12
AL354733.3	ACTBP7	0.591677152	1.54021210763914e-13
EEF1A1P4	ACTBP7	0.447676103	1.04141703537818e-07
ANXA2P1	ACTBP7	0.460177321	4.09461735146965e-08
CALM2P2	ACTBP7	0.546642979	2.0612788579235e-11
OTUD4P1	ACTBP7	0.512993843	5.10738818236843e-10
TLK2P1	ACTBP7	0.418779038	7.84952374650973e-07
GJA1P1	ACTBP7	0.511425755	5.8818496244769e-10
IGF2BP2-AS1	ACTBP7	0.479825672	8.73595795794858e-09
AC090971.5	ACTBP7	0.578437418	7.02500117762487e-13
AC104046.1	ACTBP7	0.654172908	4.23188861228857e-17
AL365217.1	ACTBP7	0.373028927	1.33817260745583e-05
ETF1P2	ACTBP7	0.520741406	2.51559232775152e-10
HMGB1P14	ACTBP7	0.487974565	4.47126640268776e-09
FTH1P3	ACTBP7	0.593525176	1.23932695871432e-13
AC007161.1	ACTBP7	0.470147507	1.89256859434364e-08
FAM86HP	ACTBP7	0.50788701	8.06766083557255e-10
FTH1P4	ACTBP7	0.527349169	1.35563240954764e-10
GPR52	ACTBP7	0.501060012	1.46929957393076e-09
PRR13P2	ACTBP7	0.627758087	1.69714532662569e-15
SNORA12	ACTBP7	0.517317406	3.4476080977772e-10
ZC3H11B	ACTBP7	0.437000773	2.24493906202172e-07
SNORD89	ACTBP7	0.49184823	3.23196632244641e-09
SDHDP6	ACTBP7	0.36158836	2.55096293347551e-05
ANKRD61	ACTBP7	0.537372136	5.17200186639366e-11
ANKRD36C	ACTBP7	0.54122869	3.53949625340135e-11
PLEC	ACTBP7	0.655523065	3.46969921016802e-17
AL591135.1	ACTBP7	0.360885739	2.65196327113844e-05
AC018797.2	ACTBP7	0.550481052	1.39678413827844e-11
AHNAK2	ACTBP7	0.380744381	8.54045583947946e-06
CHMP4BP1	ACTBP7	0.69286929	9.28050619594121e-20
GLIPR1L1	ACTBP7	0.453070484	6.99317258551723e-08
FAM157A	ACTBP7	0.474130613	1.38081209268672e-08
KRT8P33	ACTBP7	0.591539687	1.56522979173942e-13
AC087257.2	ACTBP7	0.399898952	2.6633688828316e-06
DCST1	ACTBP7	0.377871673	1.01082689028388e-05
SEC63P1	ACTBP7	0.308250879	0.000379527
AL118556.2	ACTBP7	0.54471264	2.50225679800894e-11
KRT18P7	ACTBP7	0.497723375	1.96015595834885e-09
MORF4	ACTBP7	0.351982708	4.30380338607421e-05
AL365440.1	ACTBP7	0.325239029	0.000169352
SMG1P3	ACTBP7	0.48835837	4.33053858633032e-09
SCARNA7	ACTBP7	0.533168134	7.77781840769802e-11
PRDX3P1	ACTBP7	0.523083033	2.02372237832051e-10
SMARCE1P1	ACTBP7	0.655410739	3.527633928918e-17
FTH1P12	ACTBP7	0.379333719	9.27920334512972e-06
AL132777.1	ACTBP7	0.510249515	6.53586730082859e-10
RPL12P42	ACTBP7	0.279398084	0.001343262
AL139174.1	ACTBP7	0.609909297	1.69555328660186e-14
SCARNA18	ACTBP7	0.256742274	0.00331355
AL627402.1	ACTBP7	0.49149917	3.32844378636326e-09
SCARNA9	ACTBP7	0.417997088	8.26926514766085e-07
XDH	ACTBP7	0.370748021	1.52484209701228e-05
MPRIPP1	ACTBP7	0.559906848	5.25808932064778e-12
WASHC5-AS1	ACTBP7	0.552718442	1.11073914700911e-11
[truncated: 2,561 more rows]
