# Supplementary material for: Machine learning-based identification of biomarkers and drugs in immunologically cold and hot pancreatic adenocarcinomas
Source: J Transl Med. 2024 Aug 16;22:775. doi: 10.1186/s12967-024-05590-0 (PMC11328457; doi:10.1186/s12967-024-05590-0)
Supplement: Supplementary file 16 — Additional file 16: Table S5. Correlation coefficients and P-values between DPIRGs and DPIRGs-score in hot-low group. [file 12967_2024_5590_MOESM16_ESM.xlsx]

## Sheet: ssgsea_hot_low
spec	Gene	Correlation coefficient ®	p value
ssGSVA	SDHAP1	0.0554691	0.087
ssGSVA	NDUFA9P1	0.0534428	0.078
ssGSVA	SUMO1P3	0.0276641	0.229
ssGSVA	AC024451.2	0.0551023	0.069
ssGSVA	AC034102.1	0.029864	0.187
ssGSVA	AC011611.5	0.00338823	0.453
ssGSVA	MORF4L1P1	0.0103848	0.325
ssGSVA	TAF9BP1	0.0425142	0.104
ssGSVA	RGPD3	0.0223302	0.232
ssGSVA	AL359263.1	0.0321444	0.201
ssGSVA	EIF4EP1	0.00859823	0.363
ssGSVA	RGPD4	0.014919	0.33
ssGSVA	TMSB4XP2	0.0259743	0.206
ssGSVA	AC113155.1	0.0527106	0.079
ssGSVA	RBMXP2	0.0146725	0.328
ssGSVA	AL138752.1	0.0201835	0.23
ssGSVA	AC138951.1	0.0487324	0.119
ssGSVA	AC125807.1	0.0299808	0.224
ssGSVA	ADAM21	0.0297099	0.222
ssGSVA	CALM2P3	-0.00647799	0.518
ssGSVA	MIR554	0.0533782	0.08
ssGSVA	SCARNA21	0.0617109	0.053
ssGSVA	RPL7P21	0.0310413	0.165
ssGSVA	ACTBP7	0.0712504	0.05
ssGSVA	AC133435.1	0.00737357	0.38
ssGSVA	AL732366.1	-0.000910311	0.467
ssGSVA	C1orf195	0.0314581	0.163
ssGSVA	AC110373.1	0.0343119	0.17
ssGSVA	AC130689.1	0.0464563	0.117
ssGSVA	AL449212.1	0.0227992	0.256
ssGSVA	ASPM	0.0279435	0.223
ssGSVA	AC034105.3	0.0431801	0.14
ssGSVA	AC104619.3	0.0453115	0.099
ssGSVA	PTPN2P1	0.0519683	0.09
ssGSVA	HMGA1P2	0.0487584	0.122
ssGSVA	POLQ	0.00439741	0.415
ssGSVA	TRPV1	0.0425413	0.121
ssGSVA	AL354733.3	0.0241775	0.254
ssGSVA	EEF1A1P4	0.0448289	0.128
ssGSVA	ANXA2P1	0.0509411	0.101
ssGSVA	CALM2P2	0.00211529	0.433
ssGSVA	OTUD4P1	0.0427686	0.139
ssGSVA	TLK2P1	0.0285847	0.227
ssGSVA	GJA1P1	0.0408744	0.139
ssGSVA	IGF2BP2-AS1	0.0543561	0.097
ssGSVA	AC090971.5	0.0424124	0.139
ssGSVA	AC104046.1	0.0380037	0.169
ssGSVA	AL365217.1	0.0439566	0.121
ssGSVA	ETF1P2	0.0361422	0.187
ssGSVA	HMGB1P14	0.0437735	0.12
ssGSVA	FTH1P3	0.0335478	0.194
ssGSVA	AC007161.1	0.0355892	0.175
ssGSVA	FAM86HP	0.0358941	0.174
ssGSVA	FTH1P4	0.0359931	0.174
ssGSVA	GPR52	0.0392905	0.117
ssGSVA	PRR13P2	0.053343	0.095
ssGSVA	SNORA12	0.0356586	0.163
ssGSVA	ZC3H11B	0.0428095	0.121
ssGSVA	SNORD89	0.0377185	0.157
ssGSVA	SDHDP6	0.016815	0.315
ssGSVA	ANKRD61	0.0400525	0.139
ssGSVA	ANKRD36C	0.0664572	0.068
ssGSVA	PLEC	0.0687364	0.05
ssGSVA	AL591135.1	0.022501	0.266
ssGSVA	AC018797.2	0.0357864	0.142
ssGSVA	AHNAK2	-0.0129845	0.588
ssGSVA	CHMP4BP1	0.0298218	0.186
ssGSVA	GLIPR1L1	0.0379184	0.142
ssGSVA	FAM157A	0.017241	0.259
ssGSVA	KRT8P33	0.0311915	0.199
ssGSVA	AC087257.2	0.01843	0.273
ssGSVA	DCST1	0.0120216	0.325
ssGSVA	SEC63P1	0.0205282	0.243
ssGSVA	AL118556.2	0.0168462	0.318
ssGSVA	KRT18P7	0.0323571	0.198
ssGSVA	MORF4	0.025348	0.242
ssGSVA	AL365440.1	0.0340738	0.192
ssGSVA	SMG1P3	0.0261283	0.216
ssGSVA	SCARNA7	0.0333588	0.153
ssGSVA	PRDX3P1	0.0362609	0.2
ssGSVA	SMARCE1P1	0.0282584	0.212
ssGSVA	FTH1P12	0.0364803	0.155
ssGSVA	AL132777.1	0.023563	0.261
ssGSVA	RPL12P42	0.0129572	0.313
ssGSVA	AL139174.1	0.0449781	0.135
ssGSVA	SCARNA18	0.0219557	0.282
ssGSVA	AL627402.1	0.0442813	0.103
ssGSVA	SCARNA9	0.0125073	0.323
ssGSVA	XDH	0.0385532	0.148
ssGSVA	MPRIPP1	0.0697118	0.044
ssGSVA	WASHC5-AS1	0.0548348	0.08
ssGSVA	CEP295NL	0.0641513	0.053
ssGSVA	MALAT1	0.0225996	0.223
ssGSVA	AK3P5	0.0300523	0.186
ssGSVA	AL158201.1	0.03361	0.195
ssGSVA	ITGB4	0.0343158	0.166
