# Supplementary material for: Machine learning-based identification of biomarkers and drugs in immunologically cold and hot pancreatic adenocarcinomas
Source: J Transl Med. 2024 Aug 16;22:775. doi: 10.1186/s12967-024-05590-0 (PMC11328457; doi:10.1186/s12967-024-05590-0)
Supplement: Supplementary file 17 — Additional file 17: Table S6. Correlation coefficients and P-values between DPIRGs and DPIRGs-score in cold-high group. [file 12967_2024_5590_MOESM17_ESM.xlsx]

## Sheet: ssgsea_cold_high
spec	Gene	Correlation coefficient ®	p value
ssGSVA	SDHAP1	0.104064	0.002
ssGSVA	NDUFA9P1	0.110385	0.001
ssGSVA	SUMO1P3	0.111848	0.001
ssGSVA	AC024451.2	0.039005	0.174
ssGSVA	AC034102.1	0.00889185	0.314
ssGSVA	AC011611.5	0.040434	0.071
ssGSVA	MORF4L1P1	0.0238036	0.147
ssGSVA	TAF9BP1	0.0355622	0.175
ssGSVA	RGPD3	0.0332364	0.105
ssGSVA	AL359263.1	0.0524653	0.094
ssGSVA	EIF4EP1	0.0924935	0.01
ssGSVA	RGPD4	0.0507191	0.04
ssGSVA	TMSB4XP2	8.24463e-05	0.469
ssGSVA	AC113155.1	0.0877724	0.004
ssGSVA	RBMXP2	0.03653	0.151
ssGSVA	AL138752.1	0.0947575	0.005
ssGSVA	AC138951.1	0.0626124	0.029
ssGSVA	AC125807.1	0.00850113	0.366
ssGSVA	ADAM21	0.129956	0.001
ssGSVA	CALM2P3	0.0284191	0.135
ssGSVA	MIR554	0.227937	0.001
ssGSVA	SCARNA21	0.08474	0.007
ssGSVA	RPL7P21	0.0444055	0.039
ssGSVA	ACTBP7	0.130843	0.002
ssGSVA	AC133435.1	0.0473921	0.051
ssGSVA	AL732366.1	0.0743228	0.03
ssGSVA	C1orf195	0.123365	0.001
ssGSVA	AC110373.1	0.116692	0.001
ssGSVA	AC130689.1	0.0368939	0.117
ssGSVA	AL449212.1	0.0728141	0.002
ssGSVA	ASPM	-0.007186	0.562
ssGSVA	AC034105.3	0.0257542	0.194
ssGSVA	AC104619.3	0.0296267	0.148
ssGSVA	PTPN2P1	0.103487	0.005
ssGSVA	HMGA1P2	0.050181	0.07
ssGSVA	POLQ	-0.0128176	0.647
ssGSVA	TRPV1	0.103981	0.009
ssGSVA	AL354733.3	0.140113	0.001
ssGSVA	EEF1A1P4	0.0344571	0.109
ssGSVA	ANXA2P1	0.0134643	0.322
ssGSVA	CALM2P2	0.0369165	0.049
ssGSVA	OTUD4P1	0.0481298	0.04
ssGSVA	TLK2P1	0.0841932	0.002
ssGSVA	GJA1P1	0.0795713	0.004
ssGSVA	IGF2BP2-AS1	0.0545045	0.032
ssGSVA	AC090971.5	0.0884554	0.002
ssGSVA	AC104046.1	0.132386	0.001
ssGSVA	AL365217.1	0.048202	0.042
ssGSVA	ETF1P2	0.0350266	0.093
ssGSVA	HMGB1P14	0.184728	0.001
ssGSVA	FTH1P3	0.070094	0.005
ssGSVA	AC007161.1	0.102941	0.002
ssGSVA	FAM86HP	0.0481413	0.073
ssGSVA	FTH1P4	0.0542865	0.023
ssGSVA	GPR52	0.132263	0.001
ssGSVA	PRR13P2	0.113804	0.001
ssGSVA	SNORA12	0.0648295	0.025
ssGSVA	ZC3H11B	0.062285	0.02
ssGSVA	SNORD89	0.107007	0.001
ssGSVA	SDHDP6	0.0593671	0.03
ssGSVA	ANKRD61	0.115275	0.002
ssGSVA	ANKRD36C	0.166307	0.001
ssGSVA	PLEC	0.0507603	0.044
ssGSVA	AL591135.1	0.0796385	0.008
ssGSVA	AC018797.2	0.123995	0.001
ssGSVA	AHNAK2	0.0322723	0.126
ssGSVA	CHMP4BP1	0.187789	0.001
ssGSVA	GLIPR1L1	0.0468408	0.1
ssGSVA	FAM157A	0.140594	0.001
ssGSVA	KRT8P33	0.0577076	0.014
ssGSVA	AC087257.2	0.0159585	0.299
ssGSVA	DCST1	0.0803772	0.022
ssGSVA	SEC63P1	0.0522564	0.044
ssGSVA	AL118556.2	0.15009	0.001
ssGSVA	KRT18P7	0.118972	0.001
ssGSVA	MORF4	0.0402955	0.079
ssGSVA	AL365440.1	0.0666288	0.028
ssGSVA	SMG1P3	0.0966076	0.001
ssGSVA	SCARNA7	0.0908079	0.002
ssGSVA	PRDX3P1	0.11511	0.001
ssGSVA	SMARCE1P1	0.119744	0.001
ssGSVA	FTH1P12	0.0223948	0.222
ssGSVA	AL132777.1	0.0478601	0.07
ssGSVA	RPL12P42	0.0184328	0.277
ssGSVA	AL139174.1	0.0740748	0.017
ssGSVA	SCARNA18	0.0221379	0.201
ssGSVA	AL627402.1	0.0637903	0.025
ssGSVA	SCARNA9	0.103016	0.001
ssGSVA	XDH	0.05419	0.103
ssGSVA	MPRIPP1	0.101766	0.004
ssGSVA	WASHC5-AS1	0.0958766	0.006
ssGSVA	CEP295NL	0.137309	0.004
ssGSVA	MALAT1	0.0959667	0.001
ssGSVA	AK3P5	0.137761	0.001
ssGSVA	AL158201.1	0.108628	0.001
ssGSVA	ITGB4	0.0714883	0.025
