# Supplementary material for: Machine learning-based identification of biomarkers and drugs in immunologically cold and hot pancreatic adenocarcinomas
Source: J Transl Med. 2024 Aug 16;22:775. doi: 10.1186/s12967-024-05590-0 (PMC11328457; doi:10.1186/s12967-024-05590-0)
Supplement: Supplementary file 18 — Additional file 18: Table S7. Correlation coefficients and P-values between DPIRGs and risk score in hot-low group. [file 12967_2024_5590_MOESM18_ESM.xlsx]

## Sheet: riskscore_cold_high
spec	Gene	Correlation coefficient ®	p value
riskscore	SDHAP1	0.367307	0.001
riskscore	NDUFA9P1	0.335996	0.001
riskscore	SUMO1P3	0.487043	0.001
riskscore	AC024451.2	0.11347	0.032
riskscore	AC034102.1	0.533399	0.001
riskscore	AC011611.5	0.357871	0.001
riskscore	MORF4L1P1	0.71571	0.001
riskscore	TAF9BP1	0.151742	0.008
riskscore	RGPD3	0.532808	0.001
riskscore	AL359263.1	0.149827	0.007
riskscore	EIF4EP1	0.207723	0.001
riskscore	RGPD4	0.468345	0.001
riskscore	TMSB4XP2	0.396219	0.001
riskscore	AC113155.1	0.328438	0.001
riskscore	RBMXP2	0.114891	0.017
riskscore	AL138752.1	0.199666	0.001
riskscore	AC138951.1	0.183418	0.002
riskscore	AC125807.1	0.350075	0.001
riskscore	ADAM21	0.0826565	0.047
riskscore	CALM2P3	0.399642	0.001
riskscore	MIR554	0.0707487	0.087
riskscore	SCARNA21	0.224334	0.001
riskscore	RPL7P21	0.445753	0.001
riskscore	ACTBP7	0.101089	0.024
riskscore	AC133435.1	0.327455	0.001
riskscore	AL732366.1	0.153022	0.006
riskscore	C1orf195	0.23652	0.001
riskscore	AC110373.1	0.250615	0.001
riskscore	AC130689.1	0.287815	0.001
riskscore	AL449212.1	0.467811	0.001
riskscore	ASPM	0.161763	0.001
riskscore	AC034105.3	0.288001	0.001
riskscore	AC104619.3	0.222539	0.001
riskscore	PTPN2P1	0.319762	0.001
riskscore	HMGA1P2	0.222348	0.001
riskscore	POLQ	0.168904	0.001
riskscore	TRPV1	0.153211	0.007
riskscore	AL354733.3	0.416696	0.001
riskscore	EEF1A1P4	0.434541	0.001
riskscore	ANXA2P1	0.342942	0.001
riskscore	CALM2P2	0.595529	0.001
riskscore	OTUD4P1	0.471159	0.001
riskscore	TLK2P1	0.350352	0.001
riskscore	GJA1P1	0.479323	0.001
riskscore	IGF2BP2-AS1	0.22884	0.001
riskscore	AC090971.5	0.366165	0.001
riskscore	AC104046.1	0.308347	0.001
riskscore	AL365217.1	0.378208	0.001
riskscore	ETF1P2	0.43034	0.001
riskscore	HMGB1P14	0.203161	0.002
riskscore	FTH1P3	0.452627	0.001
riskscore	AC007161.1	0.15814	0.001
riskscore	FAM86HP	0.333359	0.001
riskscore	FTH1P4	0.471638	0.001
riskscore	GPR52	0.36531	0.001
riskscore	PRR13P2	0.166283	0.003
riskscore	SNORA12	0.31104	0.001
riskscore	ZC3H11B	0.383386	0.001
riskscore	SNORD89	0.33657	0.001
riskscore	SDHDP6	0.244415	0.001
riskscore	ANKRD61	0.458278	0.001
riskscore	ANKRD36C	-0.0170347	0.577
riskscore	PLEC	0.422317	0.001
riskscore	AL591135.1	0.291907	0.001
riskscore	AC018797.2	0.332178	0.001
riskscore	AHNAK2	0.241232	0.001
riskscore	CHMP4BP1	0.148217	0.002
riskscore	GLIPR1L1	0.139945	0.008
riskscore	FAM157A	0.0996666	0.03
riskscore	KRT8P33	0.614021	0.001
riskscore	AC087257.2	0.192261	0.001
riskscore	DCST1	0.123906	0.017
riskscore	SEC63P1	0.454759	0.001
riskscore	AL118556.2	0.179165	0.002
riskscore	KRT18P7	0.423479	0.001
riskscore	MORF4	0.323553	0.001
riskscore	AL365440.1	0.301205	0.001
riskscore	SMG1P3	0.396528	0.001
riskscore	SCARNA7	0.507065	0.001
riskscore	PRDX3P1	0.319797	0.001
riskscore	SMARCE1P1	0.394646	0.001
riskscore	FTH1P12	0.332402	0.001
riskscore	AL132777.1	0.271553	0.001
riskscore	RPL12P42	0.180783	0.002
riskscore	AL139174.1	0.0898946	0.04
riskscore	SCARNA18	0.187448	0.001
riskscore	AL627402.1	0.402164	0.001
riskscore	SCARNA9	0.383413	0.001
riskscore	XDH	0.0247591	0.302
riskscore	MPRIPP1	0.271583	0.001
riskscore	WASHC5-AS1	0.196771	0.002
riskscore	CEP295NL	0.104055	0.022
riskscore	MALAT1	0.393993	0.001
riskscore	AK3P5	0.286546	0.001
riskscore	AL158201.1	0.421446	0.001
riskscore	ITGB4	0.207472	0.001
