# Supplementary material for: Machine learning-based identification of biomarkers and drugs in immunologically cold and hot pancreatic adenocarcinomas
Source: J Transl Med. 2024 Aug 16;22:775. doi: 10.1186/s12967-024-05590-0 (PMC11328457; doi:10.1186/s12967-024-05590-0)
Supplement: Supplementary file 19 — Additional file 19: Table S8. Correlation coefficients and P-values between DPIRGs and risk score in cold-high group. [file 12967_2024_5590_MOESM19_ESM.xlsx]

## Sheet: riskscore_hot_low
spec	Gene	Correlation coefficient ®	p value
riskscore	SDHAP1	0.197655	0.001
riskscore	NDUFA9P1	0.194449	0.001
riskscore	SUMO1P3	0.200002	0.001
riskscore	AC024451.2	0.197684	0.004
riskscore	AC034102.1	0.203945	0.002
riskscore	AC011611.5	0.170221	0.012
riskscore	MORF4L1P1	0.219392	0.001
riskscore	TAF9BP1	0.204705	0.001
riskscore	RGPD3	0.186254	0.001
riskscore	AL359263.1	0.172	0.003
riskscore	EIF4EP1	0.138703	0.018
riskscore	RGPD4	0.174826	0.003
riskscore	TMSB4XP2	0.184773	0.008
riskscore	AC113155.1	0.197135	0.001
riskscore	RBMXP2	0.182458	0.003
riskscore	AL138752.1	0.194091	0.001
riskscore	AC138951.1	0.167573	0.011
riskscore	AC125807.1	0.211636	0.001
riskscore	ADAM21	0.143277	0.014
riskscore	CALM2P3	0.194011	0.002
riskscore	MIR554	0.145107	0.008
riskscore	SCARNA21	0.182266	0.003
riskscore	RPL7P21	0.204414	0.001
riskscore	ACTBP7	0.128402	0.01
riskscore	AC133435.1	0.184018	0.002
riskscore	AL732366.1	0.16051	0.013
riskscore	C1orf195	0.198443	0.001
riskscore	AC110373.1	0.166906	0.002
riskscore	AC130689.1	0.209902	0.001
riskscore	AL449212.1	0.179608	0.002
riskscore	ASPM	0.157267	0.003
riskscore	AC034105.3	0.158447	0.013
riskscore	AC104619.3	0.174276	0.006
riskscore	PTPN2P1	0.18082	0.006
riskscore	HMGA1P2	0.192319	0.001
riskscore	POLQ	0.149325	0.009
riskscore	TRPV1	0.157529	0.002
riskscore	AL354733.3	0.207018	0.001
riskscore	EEF1A1P4	0.205676	0.001
riskscore	ANXA2P1	0.194623	0.001
riskscore	CALM2P2	0.203393	0.001
riskscore	OTUD4P1	0.192114	0.003
riskscore	TLK2P1	0.178672	0.008
riskscore	GJA1P1	0.205595	0.001
riskscore	IGF2BP2-AS1	0.178104	0.006
riskscore	AC090971.5	0.189153	0.001
riskscore	AC104046.1	0.174925	0.002
riskscore	AL365217.1	0.214332	0.001
riskscore	ETF1P2	0.206908	0.001
riskscore	HMGB1P14	0.186439	0.004
riskscore	FTH1P3	0.176586	0.002
riskscore	AC007161.1	0.187906	0.002
riskscore	FAM86HP	0.16784	0.008
riskscore	FTH1P4	0.188277	0.002
riskscore	GPR52	0.221352	0.001
riskscore	PRR13P2	0.175645	0.002
riskscore	SNORA12	0.193778	0.001
riskscore	ZC3H11B	0.200189	0.001
riskscore	SNORD89	0.181436	0.005
riskscore	SDHDP6	0.176465	0.004
riskscore	ANKRD61	0.194582	0.002
riskscore	ANKRD36C	0.16105	0.012
riskscore	PLEC	0.183318	0.007
riskscore	AL591135.1	0.209376	0.001
riskscore	AC018797.2	0.193093	0.003
riskscore	AHNAK2	0.100555	0.016
riskscore	CHMP4BP1	0.16034	0.006
riskscore	GLIPR1L1	0.173348	0.003
riskscore	FAM157A	0.128457	0.007
riskscore	KRT8P33	0.214034	0.001
riskscore	AC087257.2	0.163109	0.002
riskscore	DCST1	0.149443	0.012
riskscore	SEC63P1	0.19376	0.001
riskscore	AL118556.2	0.19775	0.001
riskscore	KRT18P7	0.183816	0.004
riskscore	MORF4	0.178254	0.004
riskscore	AL365440.1	0.179677	0.003
riskscore	SMG1P3	0.115511	0.011
riskscore	SCARNA7	0.139002	0.002
riskscore	PRDX3P1	0.196161	0.001
riskscore	SMARCE1P1	0.19018	0.001
riskscore	FTH1P12	0.173548	0.008
riskscore	AL132777.1	0.180615	0.001
riskscore	RPL12P42	0.174125	0.01
riskscore	AL139174.1	0.155705	0.014
riskscore	SCARNA18	0.14166	0.012
riskscore	AL627402.1	0.211001	0.001
riskscore	SCARNA9	0.162529	0.001
riskscore	XDH	0.152354	0.008
riskscore	MPRIPP1	0.169094	0.008
riskscore	WASHC5-AS1	0.192009	0.003
riskscore	CEP295NL	0.145856	0.013
riskscore	MALAT1	0.121547	0.004
riskscore	AK3P5	0.189205	0.003
riskscore	AL158201.1	0.198251	0.001
riskscore	ITGB4	0.21037	0.001
