# Supplementary material for: Machine learning-based identification of biomarkers and drugs in immunologically cold and hot pancreatic adenocarcinomas
Source: J Transl Med. 2024 Aug 16;22:775. doi: 10.1186/s12967-024-05590-0 (PMC11328457; doi:10.1186/s12967-024-05590-0)
Supplement: Supplementary file 20 — Additional file 20: Table S9. Correlation coefficients and P-values between immune cells in hot-low group. [file 12967_2024_5590_MOESM20_ESM.csv]

Cell1	Cell2	r	p
B_cells_memory	B_cells_naive	-0.149168202	0.06309261
Plasma_cells	B_cells_naive	0.418265901	5.53197312342222e-08
T_cells_CD8	B_cells_naive	0.402907549	1.84229781399756e-07
T_cells_CD4_naive	B_cells_naive	-0.070353627	0.382809461
T_cells_CD4_memory_resting	B_cells_naive	-0.378349766	1.11682731344949e-06
T_cells_CD4_memory_activated	B_cells_naive	0.096620089	0.230182665
T_cells_follicular_helper	B_cells_naive	0.061686474	0.444273768
T_cells_regulatory_.Tregs.	B_cells_naive	0.400339423	2.23972955259122e-07
T_cells_gamma_delta	B_cells_naive	-0.005130836	0.9493133
NK_cells_resting	B_cells_naive	-0.105716944	0.189025071
NK_cells_activated	B_cells_naive	-0.295904264	0.000176509
Monocytes	B_cells_naive	-0.196823611	0.013789751
Macrophages_M0	B_cells_naive	-0.062350824	0.439373786
Macrophages_M1	B_cells_naive	-0.122626037	0.127248549
Macrophages_M2	B_cells_naive	-0.250872116	0.001583846
Dendritic_cells_resting	B_cells_naive	-0.155807074	0.052105976
Dendritic_cells_activated	B_cells_naive	-0.208858661	0.008881391
Mast_cells_resting	B_cells_naive	-0.074148974	0.357604526
Mast_cells_activated	B_cells_naive	-0.243573772	0.002183612
Eosinophils	B_cells_naive	-0.200353147	0.012149727
Neutrophils	B_cells_naive	-0.142180125	0.076635025
Plasma_cells	B_cells_memory	-0.143403672	0.074107561
T_cells_CD8	B_cells_memory	-0.19602142	0.014188427
T_cells_CD4_naive	B_cells_memory	-0.03020345	0.708186768
T_cells_CD4_memory_resting	B_cells_memory	0.158906863	0.047547318
T_cells_CD4_memory_activated	B_cells_memory	-0.050997695	0.527223637
T_cells_follicular_helper	B_cells_memory	0.126114226	0.116701973
T_cells_regulatory_.Tregs.	B_cells_memory	0.056348838	0.484744609
T_cells_gamma_delta	B_cells_memory	-0.023973798	0.766415245
NK_cells_resting	B_cells_memory	-0.038349919	0.634563918
NK_cells_activated	B_cells_memory	0.109668347	0.172928092
Monocytes	B_cells_memory	-0.01937063	0.810318001
Macrophages_M0	B_cells_memory	0.004422033	0.956307965
Macrophages_M1	B_cells_memory	-0.099369487	0.217128434
Macrophages_M2	B_cells_memory	-0.241384309	0.002400089
Dendritic_cells_resting	B_cells_memory	-0.064783102	0.421698714
Dendritic_cells_activated	B_cells_memory	0.230444533	0.003801744
Mast_cells_resting	B_cells_memory	-0.144700146	0.071503512
Mast_cells_activated	B_cells_memory	0.096715464	0.229720766
Eosinophils	B_cells_memory	0.045020819	0.576796213
Neutrophils	B_cells_memory	0.023954829	0.766594744
T_cells_CD8	Plasma_cells	0.04862875	0.546611871
T_cells_CD4_naive	Plasma_cells	-0.101161717	0.208907991
T_cells_CD4_memory_resting	Plasma_cells	-0.06630154	0.410876999
T_cells_CD4_memory_activated	Plasma_cells	-0.063652425	0.429863324
T_cells_follicular_helper	Plasma_cells	-0.008091342	0.920146098
T_cells_regulatory_.Tregs.	Plasma_cells	-0.065334405	0.417750648
T_cells_gamma_delta	Plasma_cells	-0.075512198	0.348809864
NK_cells_resting	Plasma_cells	-0.043438803	0.590272441
NK_cells_activated	Plasma_cells	-0.076491439	0.342577134
Monocytes	Plasma_cells	-0.06742013	0.40301046
Macrophages_M0	Plasma_cells	-0.211368674	0.008078833
Macrophages_M1	Plasma_cells	-0.095700004	0.234672212
Macrophages_M2	Plasma_cells	-0.044580026	0.580536596
Dendritic_cells_resting	Plasma_cells	-0.164897567	0.039675668
Dendritic_cells_activated	Plasma_cells	-0.19745586	0.01348247
Mast_cells_resting	Plasma_cells	-0.09926518	0.217613857
Mast_cells_activated	Plasma_cells	-0.026384725	0.743704444
Eosinophils	Plasma_cells	-0.067034142	0.405714787
Neutrophils	Plasma_cells	-0.018340053	0.820233997
T_cells_CD4_naive	T_cells_CD8	-0.15434603	0.054376953
T_cells_CD4_memory_resting	T_cells_CD8	-0.43827102	1.05200157339813e-08
T_cells_CD4_memory_activated	T_cells_CD8	0.412305538	8.88709675089077e-08
T_cells_follicular_helper	T_cells_CD8	0.077369449	0.337049078
T_cells_regulatory_.Tregs.	T_cells_CD8	0.222543983	0.005233097
T_cells_gamma_delta	T_cells_CD8	0.094540128	0.240418838
NK_cells_resting	T_cells_CD8	-0.050808647	0.528758014
NK_cells_activated	T_cells_CD8	-0.203365617	0.010887983
Monocytes	T_cells_CD8	-0.080174425	0.319771613
Macrophages_M0	T_cells_CD8	-0.284900375	0.00031241
Macrophages_M1	T_cells_CD8	0.306463988	9.98328431684399e-05
Macrophages_M2	T_cells_CD8	-0.158870387	0.047598964
Dendritic_cells_resting	T_cells_CD8	0.032759085	0.684757914
Dendritic_cells_activated	T_cells_CD8	-0.279693608	0.000406052
Mast_cells_resting	T_cells_CD8	0.174063968	0.029765934
Mast_cells_activated	T_cells_CD8	-0.342536506	1.20309164981623e-05
Eosinophils	T_cells_CD8	-0.242725921	0.002265245
Neutrophils	T_cells_CD8	-0.278257532	0.000436111
T_cells_CD4_memory_resting	T_cells_CD4_naive	0.081747467	0.310338017
T_cells_CD4_memory_activated	T_cells_CD4_naive	-0.051476896	0.523344382
T_cells_follicular_helper	T_cells_CD4_naive	-0.079439725	0.324240609
T_cells_regulatory_.Tregs.	T_cells_CD4_naive	-0.07774546	0.334699131
T_cells_gamma_delta	T_cells_CD4_naive	-0.03018985	0.70831221
NK_cells_resting	T_cells_CD4_naive	0.177242345	0.026862661
NK_cells_activated	T_cells_CD4_naive	0.118073685	0.142098929
Monocytes	T_cells_CD4_naive	-0.051922194	0.519752627
Macrophages_M0	T_cells_CD4_naive	-0.139301344	0.082856603
Macrophages_M1	T_cells_CD4_naive	-0.148697945	0.06393784
Macrophages_M2	T_cells_CD4_naive	-0.288224348	0.00026356
Dendritic_cells_resting	T_cells_CD4_naive	-0.133257156	0.097236709
Dendritic_cells_activated	T_cells_CD4_naive	0.14362493	0.073657798
Mast_cells_resting	T_cells_CD4_naive	-0.168412855	0.035588881
Mast_cells_activated	T_cells_CD4_naive	0.39643986	3.00369508810148e-07
Eosinophils	T_cells_CD4_naive	0.110748727	0.168708918
Neutrophils	T_cells_CD4_naive	-0.091410207	0.256413572
T_cells_CD4_memory_activated	T_cells_CD4_memory_resting	-0.357688691	4.55749057805142e-06
T_cells_follicular_helper	T_cells_CD4_memory_resting	-0.31179232	7.4263384377101e-05
T_cells_regulatory_.Tregs.	T_cells_CD4_memory_resting	-0.235505476	0.0030809
T_cells_gamma_delta	T_cells_CD4_memory_resting	-0.03639858	0.651909271
NK_cells_resting	T_cells_CD4_memory_resting	0.144786498	0.071332739
NK_cells_activated	T_cells_CD4_memory_resting	0.064412562	0.424364411
Monocytes	T_cells_CD4_memory_resting	-0.054770215	0.497082091
Macrophages_M0	T_cells_CD4_memory_resting	-0.134666955	0.093717412
Macrophages_M1	T_cells_CD4_memory_resting	-0.227474274	0.004292313
Macrophages_M2	T_cells_CD4_memory_resting	-0.142513425	0.075939733
Dendritic_cells_resting	T_cells_CD4_memory_resting	-0.066260637	0.41116635
Dendritic_cells_activated	T_cells_CD4_memory_resting	-0.009787337	0.903482289
Mast_cells_resting	T_cells_CD4_memory_resting	-0.08087852	0.315526404
Mast_cells_activated	T_cells_CD4_memory_resting	0.145928508	0.069105252
Eosinophils	T_cells_CD4_memory_resting	0.066483422	0.409591796
Neutrophils	T_cells_CD4_memory_resting	-0.04779137	0.553547948
T_cells_follicular_helper	T_cells_CD4_memory_activated	0.215964749	0.006774398
T_cells_regulatory_.Tregs.	T_cells_CD4_memory_activated	0.000137306	0.998642674
T_cells_gamma_delta	T_cells_CD4_memory_activated	-0.00450433	0.955495652
NK_cells_resting	T_cells_CD4_memory_activated	0.070894943	0.379150099
NK_cells_activated	T_cells_CD4_memory_activated	-0.231132797	0.003695531
Monocytes	T_cells_CD4_memory_activated	-0.10879293	0.176403725
Macrophages_M0	T_cells_CD4_memory_activated	-0.142827337	0.075289555
Macrophages_M1	T_cells_CD4_memory_activated	0.508337451	1.24859321345131e-11
Macrophages_M2	T_cells_CD4_memory_activated	-0.190523882	0.017201649
Dendritic_cells_resting	T_cells_CD4_memory_activated	0.005168631	0.948940436
Dendritic_cells_activated	T_cells_CD4_memory_activated	0.008473964	0.916383394
Mast_cells_resting	T_cells_CD4_memory_activated	-0.082863546	0.303756316
Mast_cells_activated	T_cells_CD4_memory_activated	-0.145686353	0.069572786
Eosinophils	T_cells_CD4_memory_activated	-0.031805098	0.693469977
Neutrophils	T_cells_CD4_memory_activated	-0.069979017	0.385354372
T_cells_regulatory_.Tregs.	T_cells_follicular_helper	0.005889086	0.941834982
T_cells_gamma_delta	T_cells_follicular_helper	0.131390841	0.102055602
NK_cells_resting	T_cells_follicular_helper	-0.033317513	0.679677317
NK_cells_activated	T_cells_follicular_helper	0.098793572	0.219818263
Monocytes	T_cells_follicular_helper	-0.117842397	0.142887188
Macrophages_M0	T_cells_follicular_helper	0.029452014	0.715129137
Macrophages_M1	T_cells_follicular_helper	0.150868622	0.060112315
Macrophages_M2	T_cells_follicular_helper	-0.223959517	0.004945714
Dendritic_cells_resting	T_cells_follicular_helper	-0.124965735	0.120096627
Dendritic_cells_activated	T_cells_follicular_helper	0.321974392	4.15285033707884e-05
Mast_cells_resting	T_cells_follicular_helper	-0.129925039	0.105970738
Mast_cells_activated	T_cells_follicular_helper	-0.062929445	0.435131266
Eosinophils	T_cells_follicular_helper	0.066820617	0.407215393
Neutrophils	T_cells_follicular_helper	0.027954924	0.72902972
T_cells_gamma_delta	T_cells_regulatory_.Tregs.	-0.108269606	0.17850593
NK_cells_resting	T_cells_regulatory_.Tregs.	-0.094124206	0.242503254
NK_cells_activated	T_cells_regulatory_.Tregs.	-0.138369549	0.084955067
Monocytes	T_cells_regulatory_.Tregs.	-0.054712977	0.497532518
Macrophages_M0	T_cells_regulatory_.Tregs.	0.081790478	0.310082658
Macrophages_M1	T_cells_regulatory_.Tregs.	-0.139463715	0.082495223
Macrophages_M2	T_cells_regulatory_.Tregs.	-0.225827647	0.004588104
Dendritic_cells_resting	T_cells_regulatory_.Tregs.	0.072111561	0.371003739
Dendritic_cells_activated	T_cells_regulatory_.Tregs.	-0.079419248	0.32436574
Mast_cells_resting	T_cells_regulatory_.Tregs.	-0.007641371	0.92457338
Mast_cells_activated	T_cells_regulatory_.Tregs.	-0.16557614	0.038857421
Eosinophils	T_cells_regulatory_.Tregs.	-0.156410946	0.05119057
Neutrophils	T_cells_regulatory_.Tregs.	-0.076531463	0.342323901
NK_cells_resting	T_cells_gamma_delta	-0.059819218	0.458210023
NK_cells_activated	T_cells_gamma_delta	0.326158047	3.25066266465733e-05
Monocytes	T_cells_gamma_delta	-0.085372013	0.289300982
Macrophages_M0	T_cells_gamma_delta	-0.153346933	0.0559765
Macrophages_M1	T_cells_gamma_delta	-0.019695587	0.807197486
Macrophages_M2	T_cells_gamma_delta	-0.065642179	0.415555984
Dendritic_cells_resting	T_cells_gamma_delta	-0.042567901	0.59775187
Dendritic_cells_activated	T_cells_gamma_delta	0.090958008	0.258783556
Mast_cells_resting	T_cells_gamma_delta	-0.093377893	0.246274914
Mast_cells_activated	T_cells_gamma_delta	-0.009835651	0.903008166
Eosinophils	T_cells_gamma_delta	-0.015974531	0.843099985
Neutrophils	T_cells_gamma_delta	-0.038145505	0.636371871
NK_cells_activated	NK_cells_resting	-0.186283362	0.019891668
Monocytes	NK_cells_resting	0.099106377	0.218354372
Macrophages_M0	NK_cells_resting	-0.152269444	0.05774484
Macrophages_M1	NK_cells_resting	-0.059738774	0.458815821
Macrophages_M2	NK_cells_resting	-0.219598014	0.005879554
Dendritic_cells_resting	NK_cells_resting	-0.063714682	0.429411415
Dendritic_cells_activated	NK_cells_resting	-0.01955293	0.80856703
Mast_cells_resting	NK_cells_resting	-0.1344153	0.094338095
Mast_cells_activated	NK_cells_resting	0.184107713	0.021407816
Eosinophils	NK_cells_resting	0.193318865	0.015606602
Neutrophils	NK_cells_resting	-0.128604128	0.109599033
Monocytes	NK_cells_activated	-0.070849661	0.379455389
Macrophages_M0	NK_cells_activated	-0.082816592	0.304031346
Macrophages_M1	NK_cells_activated	-0.047300665	0.557632228
Macrophages_M2	NK_cells_activated	0.043183131	0.592463761
Dendritic_cells_resting	NK_cells_activated	-0.232542099	0.003486342
Dendritic_cells_activated	NK_cells_activated	0.232158111	0.003542255
Mast_cells_resting	NK_cells_activated	-0.001281952	0.987327886
Mast_cells_activated	NK_cells_activated	0.067199134	0.404557502
Eosinophils	NK_cells_activated	-0.092984936	0.24827709
Neutrophils	NK_cells_activated	0.143965441	0.072969941
Macrophages_M0	Monocytes	-0.155082634	0.053221994
Macrophages_M1	Monocytes	-0.233934654	0.003290181
Macrophages_M2	Monocytes	0.151860979	0.058427108
Dendritic_cells_resting	Monocytes	0.21068055	0.008292195
Dendritic_cells_activated	Monocytes	-0.066705307	0.408027132
Mast_cells_resting	Monocytes	0.133480585	0.096672087
Mast_cells_activated	Monocytes	-0.024548838	0.760979499
Eosinophils	Monocytes	-0.002327207	0.976997727
Neutrophils	Monocytes	-0.112378454	0.162489826
Macrophages_M1	Macrophages_M0	0.04031507	0.617294363
Macrophages_M2	Macrophages_M0	0.143653835	0.073599203
Dendritic_cells_resting	Macrophages_M0	-0.159629049	0.046534345
Dendritic_cells_activated	Macrophages_M0	-0.067560892	0.402026918
Mast_cells_resting	Macrophages_M0	-0.036377402	0.652098576
Mast_cells_activated	Macrophages_M0	-0.089781225	0.265021389
Eosinophils	Macrophages_M0	0.051495357	0.523195223
Neutrophils	Macrophages_M0	0.237250383	0.002862579
Macrophages_M2	Macrophages_M1	0.015207309	0.850545433
Dendritic_cells_resting	Macrophages_M1	0.040790644	0.613145891
Dendritic_cells_activated	Macrophages_M1	-0.22832347	0.004146561
Mast_cells_resting	Macrophages_M1	0.059792029	0.458414727
Mast_cells_activated	Macrophages_M1	-0.238231496	0.00274606
Eosinophils	Macrophages_M1	-0.115334398	0.151649395
Neutrophils	Macrophages_M1	0.035508793	0.659881613
Dendritic_cells_resting	Macrophages_M2	0.109053024	0.175365742
Dendritic_cells_activated	Macrophages_M2	-0.2275851	0.004273034
Mast_cells_resting	Macrophages_M2	0.10364439	0.197893108
Mast_cells_activated	Macrophages_M2	-0.165371114	0.039103139
Eosinophils	Macrophages_M2	-0.182584041	0.022528038
Neutrophils	Macrophages_M2	0.182098103	0.022895757
Dendritic_cells_activated	Dendritic_cells_resting	-0.131496999	0.101776544
Mast_cells_resting	Dendritic_cells_resting	0.101003573	0.20962424
Mast_cells_activated	Dendritic_cells_resting	-0.194232505	0.015113931
Eosinophils	Dendritic_cells_resting	-0.06476093	0.421857946
Neutrophils	Dendritic_cells_resting	-0.088178674	0.273679897
Mast_cells_resting	Dendritic_cells_activated	-0.212837811	0.00763952
Mast_cells_activated	Dendritic_cells_activated	0.281198039	0.000376627
Eosinophils	Dendritic_cells_activated	0.166059709	0.038283019
Neutrophils	Dendritic_cells_activated	0.034633477	0.667761794
Mast_cells_activated	Mast_cells_resting	-0.397962165	2.67973682100934e-07
Eosinophils	Mast_cells_resting	-0.19604942	0.014174343
Neutrophils	Mast_cells_resting	-0.177514046	0.026626114
Eosinophils	Mast_cells_activated	0.323031691	3.90490507683213e-05
Neutrophils	Mast_cells_activated	-0.034297581	0.67079547
Neutrophils	Eosinophils	0.091164201	0.257701035
