# Supplementary material for: Machine learning-based identification of biomarkers and drugs in immunologically cold and hot pancreatic adenocarcinomas
Source: J Transl Med. 2024 Aug 16;22:775. doi: 10.1186/s12967-024-05590-0 (PMC11328457; doi:10.1186/s12967-024-05590-0)
Supplement: Supplementary file 21 — Additional file 21: Table S10. Correlation coefficients and P-values between immune cells in cold-high group. [file 12967_2024_5590_MOESM21_ESM.csv]

Cell1	Cell2	r	p
B_cells_memory	B_cells_naive	-0.276155931	0.001535774
Plasma_cells	B_cells_naive	0.141947565	0.108568984
T_cells_CD8	B_cells_naive	0.352724952	4.13580091376429e-05
T_cells_CD4_naive	B_cells_naive	-0.074518103	0.401305072
T_cells_CD4_memory_resting	B_cells_naive	-0.191547897	0.029662529
T_cells_CD4_memory_activated	B_cells_naive	0.023470603	0.791767207
T_cells_follicular_helper	B_cells_naive	-0.033584607	0.70554823
T_cells_regulatory_.Tregs.	B_cells_naive	0.063013334	0.47805567
T_cells_gamma_delta	B_cells_naive	0.186041521	0.034778845
NK_cells_resting	B_cells_naive	-0.221264673	0.011737539
NK_cells_activated	B_cells_naive	-0.167510145	0.057767111
Monocytes	B_cells_naive	-0.04454671	0.616175713
Macrophages_M0	B_cells_naive	-0.119054871	0.179004453
Macrophages_M1	B_cells_naive	0.142175174	0.107997795
Macrophages_M2	B_cells_naive	0.06907152	0.436689674
Dendritic_cells_resting	B_cells_naive	-0.063664796	0.473508285
Dendritic_cells_activated	B_cells_naive	-0.137611061	0.119908787
Mast_cells_resting	B_cells_naive	-0.005562812	0.950111382
Mast_cells_activated	B_cells_naive	-0.21551736	0.014171822
Eosinophils	B_cells_naive	-0.171146068	0.052469845
Neutrophils	B_cells_naive	0.035692366	0.68800084
Plasma_cells	B_cells_memory	-0.127625704	0.149488233
T_cells_CD8	B_cells_memory	0.001275391	0.988555003
T_cells_CD4_naive	B_cells_memory	0.153385707	0.082660225
T_cells_CD4_memory_resting	B_cells_memory	0.155190948	0.079066237
T_cells_CD4_memory_activated	B_cells_memory	0.032434765	0.715187187
T_cells_follicular_helper	B_cells_memory	-0.097245433	0.272927352
T_cells_regulatory_.Tregs.	B_cells_memory	-0.031977429	0.719033576
T_cells_gamma_delta	B_cells_memory	0.054164353	0.542094547
NK_cells_resting	B_cells_memory	-0.113940131	0.198545517
NK_cells_activated	B_cells_memory	0.20580681	0.019290413
Monocytes	B_cells_memory	0.037589879	0.672344205
Macrophages_M0	B_cells_memory	-0.235008455	0.007343387
Macrophages_M1	B_cells_memory	0.054437228	0.540058452
Macrophages_M2	B_cells_memory	-0.074438456	0.401809937
Dendritic_cells_resting	B_cells_memory	0.005254462	0.952873466
Dendritic_cells_activated	B_cells_memory	0.116818101	0.187368735
Mast_cells_resting	B_cells_memory	0.12179881	0.169122508
Mast_cells_activated	B_cells_memory	-0.084265875	0.342391403
Eosinophils	B_cells_memory	0.182413806	0.038541406
Neutrophils	B_cells_memory	-0.085216511	0.336954155
T_cells_CD8	Plasma_cells	-0.064155251	0.470100346
T_cells_CD4_naive	Plasma_cells	-0.094221764	0.288189302
T_cells_CD4_memory_resting	Plasma_cells	-0.043978927	0.620683225
T_cells_CD4_memory_activated	Plasma_cells	-0.059954476	0.499719298
T_cells_follicular_helper	Plasma_cells	-0.009072245	0.918724882
T_cells_regulatory_.Tregs.	Plasma_cells	-0.127729359	0.149155227
T_cells_gamma_delta	Plasma_cells	-0.088649045	0.317781158
NK_cells_resting	Plasma_cells	-0.075997107	0.391998592
NK_cells_activated	Plasma_cells	0.025145397	0.777282841
Monocytes	Plasma_cells	-0.035752393	0.687503479
Macrophages_M0	Plasma_cells	-0.097980245	0.269302472
Macrophages_M1	Plasma_cells	0.016530922	0.852491511
Macrophages_M2	Plasma_cells	0.120398615	0.17411338
Dendritic_cells_resting	Plasma_cells	-0.079839068	0.368435323
Dendritic_cells_activated	Plasma_cells	0.001800087	0.983847074
Mast_cells_resting	Plasma_cells	0.040959645	0.644886467
Mast_cells_activated	Plasma_cells	-0.115150144	0.193789047
Eosinophils	Plasma_cells	-0.004066163	0.963522736
Neutrophils	Plasma_cells	-0.070201208	0.429207981
T_cells_CD4_naive	T_cells_CD8	-0.110526237	0.21241865
T_cells_CD4_memory_resting	T_cells_CD8	-0.369903563	1.59997558346511e-05
T_cells_CD4_memory_activated	T_cells_CD8	0.14341514	0.10492725
T_cells_follicular_helper	T_cells_CD8	0.246997685	0.004773872
T_cells_regulatory_.Tregs.	T_cells_CD8	0.062964068	0.478400518
T_cells_gamma_delta	T_cells_CD8	0.037739969	0.671111654
NK_cells_resting	T_cells_CD8	-0.369272493	1.65838509734389e-05
NK_cells_activated	T_cells_CD8	0.042083488	0.635832188
Monocytes	T_cells_CD8	0.089677352	0.312177711
Macrophages_M0	T_cells_CD8	-0.183941057	0.036917669
Macrophages_M1	T_cells_CD8	0.371233055	1.48320337005743e-05
Macrophages_M2	T_cells_CD8	0.158821892	0.072218087
Dendritic_cells_resting	T_cells_CD8	0.170111264	0.053934931
Dendritic_cells_activated	T_cells_CD8	-0.11182642	0.207055674
Mast_cells_resting	T_cells_CD8	0.173650963	0.049059097
Mast_cells_activated	T_cells_CD8	-0.238911603	0.006397003
Eosinophils	T_cells_CD8	-0.217819093	0.013148588
Neutrophils	T_cells_CD8	-0.101303986	0.253315041
T_cells_CD4_memory_resting	T_cells_CD4_naive	0.088716279	0.317412807
T_cells_CD4_memory_activated	T_cells_CD4_naive	-0.011037988	0.901195744
T_cells_follicular_helper	T_cells_CD4_naive	-0.055397191	0.532925736
T_cells_regulatory_.Tregs.	T_cells_CD4_naive	-0.186653824	0.034175404
T_cells_gamma_delta	T_cells_CD4_naive	-0.043920341	0.621149139
NK_cells_resting	T_cells_CD4_naive	0.025683281	0.772646902
NK_cells_activated	T_cells_CD4_naive	0.043465829	0.62476876
Monocytes	T_cells_CD4_naive	0.045884354	0.60561302
Macrophages_M0	T_cells_CD4_naive	-0.017206019	0.846539995
Macrophages_M1	T_cells_CD4_naive	-0.109515722	0.216654745
Macrophages_M2	T_cells_CD4_naive	-0.175970768	0.046066381
Dendritic_cells_resting	T_cells_CD4_naive	-0.069218799	0.43571009
Dendritic_cells_activated	T_cells_CD4_naive	0.021756359	0.806666635
Mast_cells_resting	T_cells_CD4_naive	-0.098948945	0.264573899
Mast_cells_activated	T_cells_CD4_naive	0.092453564	0.297372875
Eosinophils	T_cells_CD4_naive	0.23162488	0.008262128
Neutrophils	T_cells_CD4_naive	0.143560719	0.104571288
T_cells_CD4_memory_activated	T_cells_CD4_memory_resting	-0.32298179	0.000189041
T_cells_follicular_helper	T_cells_CD4_memory_resting	-0.222341369	0.011324715
T_cells_regulatory_.Tregs.	T_cells_CD4_memory_resting	-0.002999459	0.973087841
T_cells_gamma_delta	T_cells_CD4_memory_resting	-0.057516996	0.517343798
NK_cells_resting	T_cells_CD4_memory_resting	0.21972654	0.01235015
NK_cells_activated	T_cells_CD4_memory_resting	-0.056178615	0.527154583
Monocytes	T_cells_CD4_memory_resting	0.036812739	0.678739997
Macrophages_M0	T_cells_CD4_memory_resting	-0.220505411	0.012036529
Macrophages_M1	T_cells_CD4_memory_resting	-0.222794099	0.01115497
Macrophages_M2	T_cells_CD4_memory_resting	-0.350193037	4.73555882893179e-05
Dendritic_cells_resting	T_cells_CD4_memory_resting	-0.149297943	0.091282329
Dendritic_cells_activated	T_cells_CD4_memory_resting	-0.115107694	0.193954505
Mast_cells_resting	T_cells_CD4_memory_resting	-0.187322427	0.0335266
Mast_cells_activated	T_cells_CD4_memory_resting	0.062409395	0.482292317
Eosinophils	T_cells_CD4_memory_resting	0.113164688	0.20163774
Neutrophils	T_cells_CD4_memory_resting	-0.031257486	0.725102843
T_cells_follicular_helper	T_cells_CD4_memory_activated	0.198411027	0.024193638
T_cells_regulatory_.Tregs.	T_cells_CD4_memory_activated	-0.193879539	0.027697208
T_cells_gamma_delta	T_cells_CD4_memory_activated	0.349998122	4.78495668411903e-05
NK_cells_resting	T_cells_CD4_memory_activated	0.05551595	0.532046622
NK_cells_activated	T_cells_CD4_memory_activated	-0.023909528	0.787964094
Monocytes	T_cells_CD4_memory_activated	0.016815925	0.849977947
Macrophages_M0	T_cells_CD4_memory_activated	-0.148414207	0.093237129
Macrophages_M1	T_cells_CD4_memory_activated	0.495474335	2.37635958074965e-09
Macrophages_M2	T_cells_CD4_memory_activated	0.03373551	0.704286656
Dendritic_cells_resting	T_cells_CD4_memory_activated	-0.07104506	0.42366769
Dendritic_cells_activated	T_cells_CD4_memory_activated	0.020868831	0.814408316
Mast_cells_resting	T_cells_CD4_memory_activated	0.004901011	0.956040234
Mast_cells_activated	T_cells_CD4_memory_activated	-0.11275316	0.203292808
Eosinophils	T_cells_CD4_memory_activated	0.068544724	0.440203755
Neutrophils	T_cells_CD4_memory_activated	0.088106124	0.32076575
T_cells_regulatory_.Tregs.	T_cells_follicular_helper	-0.181366648	0.039689037
T_cells_gamma_delta	T_cells_follicular_helper	-0.005587304	0.949892017
NK_cells_resting	T_cells_follicular_helper	-0.147893774	0.094403749
NK_cells_activated	T_cells_follicular_helper	0.26322306	0.002579333
Monocytes	T_cells_follicular_helper	-0.120154907	0.174993047
Macrophages_M0	T_cells_follicular_helper	-0.203529044	0.020699831
Macrophages_M1	T_cells_follicular_helper	0.272970375	0.001749057
Macrophages_M2	T_cells_follicular_helper	-0.019846068	0.823351832
Dendritic_cells_resting	T_cells_follicular_helper	0.049436865	0.577957965
Dendritic_cells_activated	T_cells_follicular_helper	0.240989858	0.005938714
Mast_cells_resting	T_cells_follicular_helper	0.077099267	0.385148237
Mast_cells_activated	T_cells_follicular_helper	-0.176399884	0.045529791
Eosinophils	T_cells_follicular_helper	0.04504579	0.612225385
Neutrophils	T_cells_follicular_helper	0.121254158	0.171051118
T_cells_gamma_delta	T_cells_regulatory_.Tregs.	0.044219404	0.6187724
NK_cells_resting	T_cells_regulatory_.Tregs.	0.152873196	0.083704067
NK_cells_activated	T_cells_regulatory_.Tregs.	-0.10024513	0.258335694
Monocytes	T_cells_regulatory_.Tregs.	0.146264172	0.098131638
Macrophages_M0	T_cells_regulatory_.Tregs.	-0.034698945	0.696251223
Macrophages_M1	T_cells_regulatory_.Tregs.	-0.075930318	0.392416043
Macrophages_M2	T_cells_regulatory_.Tregs.	-0.162842421	0.065203587
Dendritic_cells_resting	T_cells_regulatory_.Tregs.	0.074333338	0.402476826
Dendritic_cells_activated	T_cells_regulatory_.Tregs.	-0.200994905	0.022371286
Mast_cells_resting	T_cells_regulatory_.Tregs.	-0.109760679	0.215622406
Mast_cells_activated	T_cells_regulatory_.Tregs.	0.237063604	0.00683065
Eosinophils	T_cells_regulatory_.Tregs.	-0.173069832	0.049833542
Neutrophils	T_cells_regulatory_.Tregs.	-0.216112569	0.013900779
NK_cells_resting	T_cells_gamma_delta	-0.05997898	0.499543734
NK_cells_activated	T_cells_gamma_delta	-0.042253407	0.634467856
Monocytes	T_cells_gamma_delta	-0.092978537	0.294626353
Macrophages_M0	T_cells_gamma_delta	-0.174942576	0.04737353
Macrophages_M1	T_cells_gamma_delta	0.405437587	1.87553283579865e-06
Macrophages_M2	T_cells_gamma_delta	-0.034605909	0.697025728
Dendritic_cells_resting	T_cells_gamma_delta	-0.06672825	0.452443018
Dendritic_cells_activated	T_cells_gamma_delta	-0.000234329	0.997897125
Mast_cells_resting	T_cells_gamma_delta	0.003548381	0.968165112
Mast_cells_activated	T_cells_gamma_delta	-0.016448116	0.853222092
Eosinophils	T_cells_gamma_delta	-0.105707754	0.233156583
Neutrophils	T_cells_gamma_delta	-0.061137721	0.491278682
NK_cells_activated	NK_cells_resting	-0.407195042	1.67579995615873e-06
Monocytes	NK_cells_resting	0.16351782	0.064081607
Macrophages_M0	NK_cells_resting	-0.018502389	0.83513596
Macrophages_M1	NK_cells_resting	-0.258720235	0.003071675
Macrophages_M2	NK_cells_resting	-0.392018824	4.33966350578288e-06
Dendritic_cells_resting	NK_cells_resting	-0.161660335	0.067205779
Dendritic_cells_activated	NK_cells_resting	-0.202884134	0.021114653
Mast_cells_resting	NK_cells_resting	-0.279000209	0.00136564
Mast_cells_activated	NK_cells_resting	0.494500986	2.58175497126842e-09
Eosinophils	NK_cells_resting	0.186512002	0.034314381
Neutrophils	NK_cells_resting	0.12258987	0.166350138
Monocytes	NK_cells_activated	-0.076696226	0.387644863
Macrophages_M0	NK_cells_activated	-0.219843269	0.012302697
Macrophages_M1	NK_cells_activated	0.075987653	0.392057662
Macrophages_M2	NK_cells_activated	0.065308929	0.462137033
Dendritic_cells_resting	NK_cells_activated	0.085942122	0.332841088
Dendritic_cells_activated	NK_cells_activated	0.24635509	0.004887868
Mast_cells_resting	NK_cells_activated	0.238402181	0.006514029
Mast_cells_activated	NK_cells_activated	-0.207639521	0.018217305
Eosinophils	NK_cells_activated	-0.038059947	0.66848689
Neutrophils	NK_cells_activated	0.010448596	0.906446931
Macrophages_M0	Monocytes	-0.334082095	0.000109153
Macrophages_M1	Monocytes	-0.076915973	0.386282441
Macrophages_M2	Monocytes	-0.176367054	0.045570659
Dendritic_cells_resting	Monocytes	0.34987525	4.81634437029526e-05
Dendritic_cells_activated	Monocytes	-0.056108532	0.527670881
Mast_cells_resting	Monocytes	-0.034325232	0.699364197
Mast_cells_activated	Monocytes	0.014379721	0.871509887
Eosinophils	Monocytes	0.14051164	0.112227094
Neutrophils	Monocytes	0.308816023	0.000369756
Macrophages_M1	Macrophages_M0	-0.245125196	0.005112855
Macrophages_M2	Macrophages_M0	-0.060000694	0.499388183
Dendritic_cells_resting	Macrophages_M0	-0.303199081	0.000478071
Dendritic_cells_activated	Macrophages_M0	-0.162726734	0.065397364
Mast_cells_resting	Macrophages_M0	-0.170418575	0.053496356
Mast_cells_activated	Macrophages_M0	0.102880394	0.245965471
Eosinophils	Macrophages_M0	-0.281628392	0.001223891
Neutrophils	Macrophages_M0	-0.16932338	0.055072909
Macrophages_M2	Macrophages_M1	0.195792012	0.026169085
Dendritic_cells_resting	Macrophages_M1	-0.031656947	0.721733171
Dendritic_cells_activated	Macrophages_M1	-0.168630532	0.056089898
Mast_cells_resting	Macrophages_M1	0.116654805	0.187990355
Mast_cells_activated	Macrophages_M1	-0.242168414	0.005692024
Eosinophils	Macrophages_M1	-0.223036598	0.011064969
Neutrophils	Macrophages_M1	0.009518001	0.914746211
Dendritic_cells_resting	Macrophages_M2	0.098623648	0.26615544
Dendritic_cells_activated	Macrophages_M2	-0.134388397	0.128913922
Mast_cells_resting	Macrophages_M2	0.288318649	0.000921523
Mast_cells_activated	Macrophages_M2	-0.408376994	1.55301857068592e-06
Eosinophils	Macrophages_M2	-0.185973002	0.034846928
Neutrophils	Macrophages_M2	-0.090157214	0.309585003
Dendritic_cells_activated	Dendritic_cells_resting	0.048817527	0.582736832
Mast_cells_resting	Dendritic_cells_resting	0.186484446	0.034341439
Mast_cells_activated	Dendritic_cells_resting	-0.147869125	0.094459289
Eosinophils	Dendritic_cells_resting	0.087938764	0.321689416
Neutrophils	Dendritic_cells_resting	-0.121672092	0.169569771
Mast_cells_resting	Dendritic_cells_activated	-0.003832121	0.965620985
Mast_cells_activated	Dendritic_cells_activated	-0.128620103	0.146316618
Eosinophils	Dendritic_cells_activated	0.266490936	0.002267949
Neutrophils	Dendritic_cells_activated	-0.069928173	0.43100946
Mast_cells_activated	Mast_cells_resting	-0.4887117	4.20475725076078e-09
Eosinophils	Mast_cells_resting	-0.057324119	0.518751866
Neutrophils	Mast_cells_resting	-0.062371819	0.482556579
Eosinophils	Mast_cells_activated	-0.066766751	0.452181647
Neutrophils	Mast_cells_activated	0.001444703	0.987035768
Neutrophils	Eosinophils	0.145943369	0.098879016
