# Supplementary material for: Machine learning-based identification of biomarkers and drugs in immunologically cold and hot pancreatic adenocarcinomas
Source: J Transl Med. 2024 Aug 16;22:775. doi: 10.1186/s12967-024-05590-0 (PMC11328457; doi:10.1186/s12967-024-05590-0)
Supplement: Supplementary file 22 — Additional file 22: Table S11. Correlation coefficients and P-values between immune cells and DPIRGs-score in hot-low group. [file 12967_2024_5590_MOESM22_ESM.xlsx]

## Sheet: ssgsea_cold_high
spec	Cell	Correlation coefficient ®	p value
ssGSVA	B_cells_naive	-0.0183323	0.668
ssGSVA	B_cells_memory	-0.0375215	0.859
ssGSVA	Plasma_cells	0.035859	0.207
ssGSVA	T_cells_CD8	-0.0491211	0.91
ssGSVA	T_cells_CD4_naive	-0.0152356	0.61
ssGSVA	T_cells_CD4_memory_resting	0.0549618	0.042
ssGSVA	T_cells_CD4_memory_activated	0.00322532	0.445
ssGSVA	T_cells_follicular_helper	-0.00357869	0.495
ssGSVA	T_cells_regulatory_.Tregs.	0.0179158	0.274
ssGSVA	T_cells_gamma_delta	-0.0746219	0.99
ssGSVA	NK_cells_resting	0.0748211	0.015
ssGSVA	NK_cells_activated	0.0475779	0.112
ssGSVA	Monocytes	0.0639854	0.071
ssGSVA	Macrophages_M0	-0.0393297	0.919
ssGSVA	Macrophages_M1	-0.0790887	0.998
ssGSVA	Macrophages_M2	0.0334827	0.111
ssGSVA	Dendritic_cells_resting	0.0933085	0.012
ssGSVA	Dendritic_cells_activated	-0.0167724	0.644
ssGSVA	Mast_cells_resting	-0.0392007	0.877
ssGSVA	Mast_cells_activated	0.0853325	0.007
ssGSVA	Eosinophils	0.0165903	0.289
ssGSVA	Neutrophils	0.0506935	0.14
