# Supplementary material for: Machine learning-based identification of biomarkers and drugs in immunologically cold and hot pancreatic adenocarcinomas
Source: J Transl Med. 2024 Aug 16;22:775. doi: 10.1186/s12967-024-05590-0 (PMC11328457; doi:10.1186/s12967-024-05590-0)
Supplement: Supplementary file 23 — Additional file 23: Table S12. Correlation coefficients and P-values between immune cells and DPIRGs-score in cold-high group. [file 12967_2024_5590_MOESM23_ESM.xlsx]

## Sheet: ssgsea_hot_low
spec	Cell	Correlation coefficient ®	p value
ssGSVA	B_cells_naive	-0.015041	0.629
ssGSVA	B_cells_memory	-0.046791	0.893
ssGSVA	Plasma_cells	-0.0417466	0.902
ssGSVA	T_cells_CD8	-0.0257836	0.827
ssGSVA	T_cells_CD4_naive	-0.0206782	0.648
ssGSVA	T_cells_CD4_memory_resting	-0.0371711	0.869
ssGSVA	T_cells_CD4_memory_activated	-0.0335375	0.774
ssGSVA	T_cells_follicular_helper	0.0357089	0.168
ssGSVA	T_cells_regulatory_.Tregs.	-0.00911918	0.592
ssGSVA	T_cells_gamma_delta	0.0615658	0.088
ssGSVA	NK_cells_resting	0.0553164	0.09
ssGSVA	NK_cells_activated	0.0613774	0.063
ssGSVA	Monocytes	0.0186599	0.313
ssGSVA	Macrophages_M0	0.041793	0.046
ssGSVA	Macrophages_M1	-0.038785	0.895
ssGSVA	Macrophages_M2	0.0450887	0.08
ssGSVA	Dendritic_cells_resting	0.0262426	0.178
ssGSVA	Dendritic_cells_activated	0.0682966	0.048
ssGSVA	Mast_cells_resting	0.0270479	0.213
ssGSVA	Mast_cells_activated	0.11224	0.007
ssGSVA	Eosinophils	-0.02468	0.7
ssGSVA	Neutrophils	-0.0667651	0.983
