# Supplementary material for: Machine learning-based identification of biomarkers and drugs in immunologically cold and hot pancreatic adenocarcinomas
Source: J Transl Med. 2024 Aug 16;22:775. doi: 10.1186/s12967-024-05590-0 (PMC11328457; doi:10.1186/s12967-024-05590-0)
Supplement: Supplementary file 24 — Additional file 24: Table S13. Correlation coefficients and P-values between immune cells and risk score in hot-low group. [file 12967_2024_5590_MOESM24_ESM.xlsx]

## Sheet: riskscore_hot_low
spec	Cell	Correlation coefficient ®	p value
riskscore	B_cells_naive	-0.0158453	0.671
riskscore	B_cells_memory	0.00646166	0.305
riskscore	Plasma_cells	0.0181677	0.191
riskscore	T_cells_CD8	0.147764	0.002
riskscore	T_cells_CD4_naive	-0.000703382	0.368
riskscore	T_cells_CD4_memory_resting	0.0941061	0.018
riskscore	T_cells_CD4_memory_activated	0.0448591	0.075
riskscore	T_cells_follicular_helper	0.0348231	0.091
riskscore	T_cells_regulatory_.Tregs.	0.00123199	0.377
riskscore	T_cells_gamma_delta	0.0273646	0.124
riskscore	NK_cells_resting	0.068316	0.028
riskscore	NK_cells_activated	0.0186316	0.177
riskscore	Monocytes	0.0708592	0.045
riskscore	Macrophages_M0	0.0262356	0.12
riskscore	Macrophages_M1	-0.0138117	0.668
riskscore	Macrophages_M2	0.0303066	0.137
riskscore	Dendritic_cells_resting	0.0153536	0.204
riskscore	Dendritic_cells_activated	0.00557135	0.265
riskscore	Mast_cells_resting	0.00914958	0.261
riskscore	Mast_cells_activated	0.0273987	0.12
riskscore	Eosinophils	0.0611776	0.029
riskscore	Neutrophils	-0.0384055	0.983
