# Supplementary material for: Machine learning-based identification of biomarkers and drugs in immunologically cold and hot pancreatic adenocarcinomas
Source: J Transl Med. 2024 Aug 16;22:775. doi: 10.1186/s12967-024-05590-0 (PMC11328457; doi:10.1186/s12967-024-05590-0)
Supplement: Supplementary file 25 — Additional file 25: Table S14. Correlation coefficients and P-values between immune cells and risk score in cold-high group. [file 12967_2024_5590_MOESM25_ESM.xlsx]

## Sheet: riskscore_cold_high
spec	Cell	Correlation coefficient ®	p value
riskscore	B_cells_naive	0.095689	0.043
riskscore	B_cells_memory	0.0100359	0.373
riskscore	Plasma_cells	0.0142338	0.343
riskscore	T_cells_CD8	0.180416	0.001
riskscore	T_cells_CD4_naive	-0.050798	0.816
riskscore	T_cells_CD4_memory_resting	-0.068323	0.978
riskscore	T_cells_CD4_memory_activated	-0.0772972	0.964
riskscore	T_cells_follicular_helper	-0.0682284	0.95
riskscore	T_cells_regulatory_.Tregs.	-0.0578955	0.969
riskscore	T_cells_gamma_delta	-0.00222448	0.441
riskscore	NK_cells_resting	0.0246043	0.248
riskscore	NK_cells_activated	0.168669	0.001
riskscore	Monocytes	-0.013634	0.556
riskscore	Macrophages_M0	0.00241766	0.428
riskscore	Macrophages_M1	0.0373644	0.224
riskscore	Macrophages_M2	0.233497	0.001
riskscore	Dendritic_cells_resting	0.00275793	0.421
riskscore	Dendritic_cells_activated	0.0152931	0.36
riskscore	Mast_cells_resting	0.0557841	0.113
riskscore	Mast_cells_activated	0.0200273	0.28
riskscore	Eosinophils	-0.045701	0.827
riskscore	Neutrophils	-0.0463385	0.813
