# Supplementary material for: Machine learning-based identification of biomarkers and drugs in immunologically cold and hot pancreatic adenocarcinomas
Source: J Transl Med. 2024 Aug 16;22:775. doi: 10.1186/s12967-024-05590-0 (PMC11328457; doi:10.1186/s12967-024-05590-0)
Supplement: Supplementary file 26 — Additional file 26: Table S15. Correlation coefficients between DPIRGs and predicted drugs of PAAD patients [file 12967_2024_5590_MOESM26_ESM.csv]

	AT13387	dasatinib	crizotinib:PLX-4032 (2:1 mol/mol)	bleomycin A2	SID 26681509	tivozanib	BRD-K55116708	TGX-221	CAY10594	TG-100-115	semagacestat	CBB-1007	BRD-K02251932	thalidomide	SB-431542	carboplatin	FGIN-1-27	WAY-362450	ML258	BRD8899	BRD-K02492147	BRD-K03911514	cimetidine
SDHAP1	-0.518387582987122	-0.483903686801521	-0.43968431652506	-0.574550582089113	-0.55872073821665	-0.455309799610531	-0.563608777176886	-0.575411084337072	-0.562091452316444	-0.590605393630792	-0.707310961736404	-0.655766689104406	-0.460361915533776	-0.685002264691872	-0.682807028875889	-0.427055608069649	-0.719490177399264	-0.598670504264518	-0.536846309605548	-0.576153169225299	-0.746065140051416	-0.602789364346627	-0.669454449077744
NDUFA9P1	-0.616160695313666	-0.547087929753568	-0.622484537614053	-0.657231111346956	-0.626321807392196	-0.6146783996913	-0.583209465926258	-0.635602136166707	-0.657444833229972	-0.632322803482168	-0.767373202988248	-0.740532873770416	-0.468938281451095	-0.785560468804109	-0.733268324990185	-0.537958319609056	-0.650406540907555	-0.665599726560123	-0.5997354627867	-0.612267344900778	-0.689518880453972	-0.603957684482957	-0.626364039744975
SUMO1P3	-0.504705730000015	-0.436858763769224	-0.543020641065038	-0.589068475465395	-0.541473392316291	-0.511387876348401	-0.479694512380795	-0.519383354613771	-0.578397508274623	-0.531573778369035	-0.708587962237069	-0.721063306368784	-0.451098329205067	-0.755771227998107	-0.655845740241536	-0.448281165169839	-0.631512911518867	-0.594907676542393	-0.520926234536926	-0.562026186615279	-0.76310051471249	-0.490927970212439	-0.687208741420451
AC024451.2	-0.48000112287227	-0.568101032594554	-0.434206127023716	-0.534634781841094	-0.487723648202577	-0.425328124469856	-0.594706451583101	-0.516270889939415	-0.518498150679903	-0.379334930099885	-0.507550230476602	-0.512882917170667	-0.649837213558803	-0.57659317925654	-0.409518042882926	-0.540415860265869	-0.366251489641733	-0.576387020494782	-0.581011659734672	-0.239225959978801	-0.558878405095351	-0.393414093047755	-0.569870090770416
AC034102.1	-0.541984694146486	-0.557773870564274	-0.632302930448088	-0.695855642157053	-0.613557551074492	-0.489288651605877	-0.659813436433205	-0.635481641907221	-0.714587024730079	-0.593914150337018	-0.784481266593272	-0.769512831656444	-0.661875322947412	-0.809956625357556	-0.707905548005574	-0.599689884190477	-0.617331841538625	-0.779383379698941	-0.6577205568232	-0.564774428739897	-0.834260767634325	-0.616368947568096	-0.787528426340263
AC011611.5	-0.530815076361273	-0.425786678263659	-0.476642496369759	-0.463784640600776	-0.541301840904705	-0.508116215039139	-0.448825652796987	-0.537313864096019	-0.556226227137867	-0.521708420380769	-0.623621051451312	-0.626430564856294	-0.444849004628283	-0.712054149449204	-0.614830214023761	-0.422813038099702	-0.56890854427614	-0.508317360572907	-0.531903754363561	-0.501930443302037	-0.641471572801938	-0.424453374384424	-0.551439379542736
MORF4L1P1	-0.544753357549842	-0.592664798958802	-0.614244523867739	-0.701839859682111	-0.630847188829062	-0.582569400881101	-0.581011091283292	-0.624653950668882	-0.596189967452519	-0.585408073740892	-0.777933517073993	-0.766152432683241	-0.433829131527423	-0.757209163827581	-0.704486116129513	-0.506141996258831	-0.609369449548439	-0.695473639272229	-0.454762847912686	-0.542716933427346	-0.739166324728596	-0.590904712076766	-0.721010353150434
TAF9BP1	-0.551313652114465	-0.578774514634741	-0.419764308859754	-0.596134824180379	-0.501462313817395	-0.502536467754977	-0.636930783755159	-0.541919443636774	-0.496561932999256	-0.3717332105576	-0.563386027876222	-0.56335425760763	-0.662763827234947	-0.637598007907387	-0.462853246223111	-0.550705750445052	-0.442327242754821	-0.581481321404085	-0.704989424798492	-0.257022879615445	-0.571543517119023	-0.487345977906466	-0.612354695736178
RGPD3	-0.39250239679397	-0.450855635706956	-0.50846604195864	-0.606254842558946	-0.510429678015404	-0.383534043538916	-0.49247726275418	-0.521971474483778	-0.570414936156558	-0.455725355512755	-0.652735256047839	-0.632840875884545	-0.490282747349609	-0.636083265016468	-0.623645064741238	-0.383208376755175	-0.464940354999729	-0.613364274105507	-0.436114744174746	-0.477037104469394	-0.672744590391312	-0.551498057142094	-0.583330284664792
AL359263.1	-0.353141751676601	-0.448197749286707	-0.574817558040324	-0.609032476157123	-0.502867923274223	-0.263627590924539	-0.541078383487035	-0.418979189744137	-0.559174487622689	-0.382245954192075	-0.55812328426591	-0.535164493929545	-0.494074632118384	-0.460230090462836	-0.409759111414738	-0.487138479120723	-0.243931386276167	-0.633964935086327	-0.26745681271152	-0.291228933325185	-0.542116489634807	-0.462394537505935	-0.578600121501946
EIF4EP1	-0.493719006467108	-0.489165487152996	-0.452516852504533	-0.536910434602399	-0.470104588499474	-0.448567051973198	-0.544848931491858	-0.509534809692975	-0.574274470944237	-0.428786299193368	-0.593472902792399	-0.591287686983121	-0.528941073038484	-0.646227396218693	-0.570719807016898	-0.396484871649617	-0.499125552696083	-0.560021593068301	-0.556190251430143	-0.395925869728578	-0.673328398193501	-0.47864818156771	-0.622069225995651
RGPD4	-0.377894903717323	-0.447705924234149	-0.591368070659612	-0.619759475955602	-0.534845957007812	-0.348776053348082	-0.535884839141387	-0.493831360972104	-0.606697218314821	-0.42598073404121	-0.650310560958016	-0.652653735226118	-0.527179478846926	-0.62646262738833	-0.593223183359103	-0.408098222839631	-0.403425370744974	-0.661843944921065	-0.412821869595434	-0.438054960309364	-0.696980242172484	-0.538777430313151	-0.63595638150791
TMSB4XP2	-0.470034221321192	-0.572404663282953	-0.721295802358526	-0.763242944783872	-0.667661570181179	-0.485392096143366	-0.646931619416187	-0.657888226407808	-0.76717573029663	-0.608001635311678	-0.785051091253083	-0.753731625406979	-0.602874068608577	-0.710189965132837	-0.697325918435643	-0.548245757842883	-0.436808265741817	-0.784230332836597	-0.402153022006286	-0.613653170265713	-0.680631605489595	-0.660805134896819	-0.684480872051225
AC113155.1	-0.587589258020766	-0.488999932371969	-0.553093453078474	-0.575624893845288	-0.590461518328586	-0.511570001649315	-0.53601416902793	-0.543994856581005	-0.633466498243844	-0.514830200346499	-0.705745475788424	-0.711197018719351	-0.431278019222767	-0.713971925029495	-0.605559662549595	-0.450098046204566	-0.59856050112848	-0.623974686749755	-0.529913213477122	-0.508109020321474	-0.713807190204942	-0.528864909070892	-0.706695619529364
RBMXP2	-0.412792943233158	-0.483198052423232	-0.483542075612893	-0.573350197267174	-0.455498245489964	-0.335524852666043	-0.556239509904691	-0.445999531378869	-0.510330864854525	-0.354197849336493	-0.545785722113969	-0.502726087993395	-0.598692154202553	-0.543883889724548	-0.432095130750587	-0.527653490215393	-0.32234359758223	-0.608504631992686	-0.469211167005631	-0.239848330730758	-0.564689371419068	-0.386272997436391	-0.601030834158784
AL138752.1	-0.500065019480682	-0.431439264200799	-0.477611263336538	-0.534630002019582	-0.5051194000054	-0.496913117688671	-0.499070315574461	-0.503006969543827	-0.52506421486242	-0.493813731429022	-0.618779534540612	-0.593881453381583	-0.43989910884262	-0.642674450153538	-0.573476791752252	-0.438055273173456	-0.512539495489104	-0.533121326435694	-0.4619144054827	-0.450416132969179	-0.602919725582925	-0.489150955499518	-0.581731979344574
AC138951.1	-0.427323807116174	-0.447785043901973	-0.399059565650888	-0.555801040309977	-0.424354732809935	-0.440004216269746	-0.491282332436223	-0.479292722780311	-0.509780575440756	-0.473019063596223	-0.607009751937691	-0.571634015939972	-0.467949311958131	-0.641402567208503	-0.598746926101935	-0.4183843969136	-0.515118265853778	-0.54107595649819	-0.509236075157345	-0.424272153758542	-0.59616280038334	-0.484733682556806	-0.522558819782974
AC125807.1	-0.485585161043163	-0.619632590656797	-0.666888202721167	-0.756710279977177	-0.627248336687157	-0.429098282204138	-0.712208643660034	-0.60746187723639	-0.711927640409973	-0.558762749761167	-0.715157845799324	-0.687651168429077	-0.714643878737913	-0.653966208901693	-0.620100053595491	-0.656900552072528	-0.427990686416132	-0.786027639078941	-0.523366667311607	-0.436428808169048	-0.717831284729006	-0.593487537491547	-0.709663568224202
ADAM21	-0.420257019208869	-0.433552000810511	-0.366406140401891	-0.461490847774322	-0.416928989163445	-0.392350483954249	-0.39082589216538	-0.467097418800011	-0.436234412354852	-0.383822543562391	-0.535998683652896	-0.516733875751837	-0.266281230901242	-0.470933212880382	-0.518886359181938	-0.331444318831446	-0.517166195231083	-0.441376585029217	-0.352396934735668	-0.377628688147914	-0.547405905635084	-0.404215509262511	-0.464398598774925
CALM2P3	-0.440349443665182	-0.498385976962308	-0.578743326030877	-0.65898325651115	-0.567003693519438	-0.370129818400261	-0.547013972377289	-0.549270794457865	-0.585636244254498	-0.474095367482175	-0.683222863281471	-0.646845186155422	-0.526952257089628	-0.630815877313717	-0.593158945187416	-0.523968540114004	-0.426298801573235	-0.706581783128865	-0.42777266791278	-0.456123343799168	-0.649325087628103	-0.516927525878711	-0.601074430809572
MIR554	-0.452227939770478	-0.394903066302126	-0.458559743870113	-0.499698925835927	-0.449604975974177	-0.408077221640445	-0.514849876018676	-0.425346184787077	-0.558368692039049	-0.503517211402894	-0.583075740362835	-0.582677440717642	-0.389833564506251	-0.564551917882475	-0.519143310668721	-0.403218408000374	-0.563816375292734	-0.486998362436977	-0.38481595526928	-0.462758478115294	-0.660124528925522	-0.512528922666801	-0.61905487038595
SCARNA21	-0.625438425729137	-0.647041922875389	-0.649372949622696	-0.635973562514416	-0.694095218975592	-0.635989317114283	-0.600223983411895	-0.665208973944491	-0.684681846832607	-0.612511273524071	-0.712964721418105	-0.761368270101148	-0.280761869700481	-0.575882518213463	-0.628741258413916	-0.575687221120807	-0.639209511419316	-0.677380383389473	-0.372193304991947	-0.622235629301594	-0.637866176084125	-0.594304445793253	-0.683725486611215
RPL7P21	-0.51638641169286	-0.583497739848027	-0.429847303435184	-0.558701365688179	-0.539281620655727	-0.51035237216363	-0.506060430598408	-0.581580417955187	-0.511100908390438	-0.475643800852237	-0.63379974759445	-0.639337638848017	-0.46372148051401	-0.691807026759511	-0.607691221627279	-0.440896326955934	-0.5545170775556	-0.593438146954229	-0.569388769448054	-0.413774929601575	-0.660907849482763	-0.444909628666908	-0.600646047210575
ACTBP7	-0.368507004442374	-0.353786560770506	-0.535497327201954	-0.421140549469087	-0.385374383467836	-0.293682904355605	-0.32744924734295	-0.477172968951332	-0.559870816181485	-0.406351446584861	-0.650605035947457	-0.571906559529752	-0.324972219456146	-0.549794900880401	-0.612040684079211	-0.288575218854289	-0.517666448408619	-0.498994940066314	-0.36368878559309	-0.500366156474083	-0.685088327917829	-0.463938330640432	-0.511327348685513
AC133435.1	-0.460201987143417	-0.519953018705975	-0.660947407555693	-0.702663960316376	-0.60810412108096	-0.390156717870971	-0.654131683915966	-0.533184063536112	-0.685504747003755	-0.570066928315104	-0.692954474525553	-0.662060305851277	-0.627126325106373	-0.609992247526865	-0.592397055695756	-0.598840250552639	-0.393209759582994	-0.740223049035339	-0.422305396357638	-0.464251422003213	-0.658930681851426	-0.627095221377399	-0.661983975404002
AL732366.1	-0.536683836105932	-0.488385935473912	-0.485205254626603	-0.546612954223044	-0.537881463122812	-0.476808693330383	-0.519165245594275	-0.534165074886212	-0.565956028311644	-0.485791000246303	-0.613462362035943	-0.562410262628719	-0.474883608269766	-0.618426602923563	-0.556736912745892	-0.504561620917017	-0.468906002105019	-0.575160761508282	-0.506634299555079	-0.440564997954275	-0.510095405163051	-0.495358387432493	-0.489018758611399
C1orf195	-0.472657213323495	-0.40016716561933	-0.399875098248053	-0.523225097576686	-0.446651366803126	-0.45958325172068	-0.444119818902381	-0.491434683303338	-0.497302084296428	-0.492566264876377	-0.641736895580995	-0.591492059202815	-0.366508931547931	-0.65425381264392	-0.627783347561251	-0.356061156295545	-0.629161136657634	-0.506812695973692	-0.518925390190945	-0.513570034777244	-0.631398001063391	-0.556872479918989	-0.542644409160557
AC110373.1	-0.427657638321568	-0.440330087644138	-0.39551901460052	-0.542159911221459	-0.431365173236772	-0.408550991313897	-0.474976972656513	-0.491871181998175	-0.469195439058272	-0.442104752580284	-0.576772563064042	-0.537866712100638	-0.449763940243633	-0.61318345896711	-0.567408389302927	-0.386913281239976	-0.512479523405189	-0.511860408822961	-0.461634555096333	-0.403942516734279	-0.601760287405036	-0.45668414538436	-0.518462997177812
AC130689.1	-0.404452346620756	-0.492107742043702	-0.544185770961447	-0.646174130762179	-0.526945074833514	-0.370485607602228	-0.554841538092555	-0.461472510714268	-0.537556852027801	-0.448959120005852	-0.616204235866952	-0.598426442489819	-0.548219669946029	-0.611597554568811	-0.518436250298573	-0.513429430028184	-0.386076138658051	-0.660731500835258	-0.444844354590701	-0.357089605284472	-0.639444690181223	-0.471157846434706	-0.614342405977966
AL449212.1	-0.581175666860899	-0.575820278480705	-0.50128376319591	-0.634532525332394	-0.581902944604856	-0.509593191498549	-0.609544003074828	-0.603173402414067	-0.641933650881063	-0.545020249419288	-0.734548263086896	-0.718526735240713	-0.54450110694678	-0.724539993413982	-0.673580340291978	-0.492630913912463	-0.693849707630801	-0.677708800878706	-0.612418215701598	-0.518379251476653	-0.793737325931706	-0.622601953954874	-0.722912070631822
ASPM	-0.279086495846588	-0.225608901233012	-0.23160588495936	-0.397610716438152	-0.326616680281565	-0.26452929984035	-0.346286455135515	-0.314131811301255	-0.257786775121621	-0.433717588858299	-0.394855004529966	-0.311441003973639	-0.515478104783813	-0.531689873430419	-0.386513195273425	-0.393004456253376	-0.275224969628296	-0.349123908298633	-0.492724286181946	-0.230305034141136	-0.388177545148102	-0.286443961679862	-0.245848685845439
AC034105.3	-0.531587075662462	-0.55904301904688	-0.551500450622712	-0.597338296115356	-0.588241334473314	-0.459162681352496	-0.567229542126443	-0.547495428132953	-0.590358084159722	-0.478474362612019	-0.646410349723181	-0.656200052955848	-0.498600942391004	-0.625899851432358	-0.548013365178697	-0.536831083502652	-0.490230312190166	-0.655311379233894	-0.537240937139542	-0.420295679743788	-0.644279271942322	-0.490883659370402	-0.635790593170667
AC104619.3	-0.424414183053585	-0.608399390504861	-0.668453796444159	-0.714666755248762	-0.583509374174668	-0.349907044589189	-0.648169958017828	-0.518462092780298	-0.634995563324175	-0.434911983151601	-0.630319926050902	-0.621604329398365	-0.609420891781947	-0.535186424907292	-0.499185084181568	-0.621476319928019	-0.300168758155418	-0.744433608723762	-0.424740015152623	-0.319084894535795	-0.639245845627954	-0.463349644855869	-0.651400806758649
PTPN2P1	-0.526351132368325	-0.436419990603113	-0.520715365819257	-0.551273660317844	-0.526868386558791	-0.492815347278082	-0.474128034137587	-0.532955531472615	-0.567704539738035	-0.534767016329682	-0.710440602932093	-0.702426389639517	-0.411731136862152	-0.73444289144289	-0.672211367828983	-0.411655012826934	-0.666190082736382	-0.580824496521758	-0.612611999196065	-0.580540147402705	-0.74251628691911	-0.521937748718347	-0.63722762626189
HMGA1P2	-0.488976617060438	-0.629882983093121	-0.570218843228911	-0.714536512583182	-0.520385365626293	-0.426921632735037	-0.680719676087095	-0.510543673931351	-0.598006653322657	-0.422130703154081	-0.653989255046354	-0.62318154409162	-0.708796596858494	-0.671663644036035	-0.516457133426431	-0.592066474918878	-0.404821856209632	-0.733920357583381	-0.631388494330425	-0.28180690840313	-0.693464850066154	-0.49967046287361	-0.685036396630323
POLQ	-0.367174973069217	-0.233600038240927	-0.306354463014288	-0.349032078685819	-0.41160264482334	-0.27905661747911	-0.361060811753195	-0.373438481962379	-0.372995410688918	-0.521794964788641	-0.458040951710691	-0.383384155943863	-0.474761860824201	-0.550127752157023	-0.457222211401146	-0.365460926222082	-0.373743879349502	-0.377395462954461	-0.48556754349892	-0.343709986551824	-0.431109546968848	-0.406140610666947	-0.280395363878574
TRPV1	-0.402267546067923	-0.437342722044636	-0.370701771771428	-0.506510210496134	-0.399544266355423	-0.349742825531618	-0.532993664161786	-0.4401314265089	-0.493384369921094	-0.424610349128937	-0.521685894233226	-0.487676540563664	-0.561066054026118	-0.509927736942187	-0.485251261826465	-0.412078285359198	-0.468265683850341	-0.502208275741339	-0.507518541911113	-0.321492858174066	-0.626982446020963	-0.485406082578626	-0.578060553977779
AL354733.3	-0.431910793572191	-0.405775528318496	-0.422865097646234	-0.50836894923179	-0.437585737897277	-0.437443103608227	-0.473135032688634	-0.459608282321674	-0.488338483778964	-0.491695063089243	-0.638201179817995	-0.60789881212612	-0.430927091552682	-0.675997579068807	-0.624793783156539	-0.347012021668693	-0.591131412632397	-0.514014938908496	-0.537878067629034	-0.465135169298895	-0.690158710977788	-0.50403040764797	-0.612329874505921
EEF1A1P4	-0.564454469907509	-0.694775371572465	-0.723840431509896	-0.777119970024017	-0.701534531418317	-0.522002348204951	-0.711569857786466	-0.644417770354683	-0.710484144907289	-0.564829866169936	-0.735803254530251	-0.740420572114884	-0.657086819037619	-0.684413306949741	-0.621362425693999	-0.691235063494341	-0.462129729566121	-0.79499575858807	-0.565688921880735	-0.434989317723976	-0.743629365297543	-0.536210605317686	-0.751810186133321
ANXA2P1	-0.466838969018117	-0.487954175125057	-0.674066061957339	-0.68154192355388	-0.577248087172815	-0.372693899077195	-0.539793592337591	-0.499758151791859	-0.615032084799657	-0.423121488176413	-0.713819805090307	-0.683827295610796	-0.368121051308239	-0.599523940165476	-0.523524128752375	-0.478030730522502	-0.417737494453686	-0.714785365697215	-0.302706059172751	-0.423060414620953	-0.664678533282108	-0.541291841085416	-0.67573644334104
CALM2P2	-0.556854723027627	-0.471537024115919	-0.550963570198052	-0.553524313843763	-0.58964370467093	-0.537487771328086	-0.472804434750368	-0.595224964604306	-0.591585818206233	-0.558670817600799	-0.74777794430122	-0.747129467534956	-0.409070625372952	-0.798048217247533	-0.706375507106585	-0.443988063976615	-0.642887384997303	-0.628986822962252	-0.563569029628841	-0.614358204762656	-0.731951654073861	-0.494868892917739	-0.656796314148854
OTUD4P1	-0.539541536031666	-0.578872164077368	-0.596803068824708	-0.639929161448097	-0.635580999404388	-0.510284322331417	-0.612563157701843	-0.618205661155293	-0.662487989653485	-0.551085612851653	-0.693739594083809	-0.700723255400713	-0.578302875726325	-0.68665121712963	-0.63236228924963	-0.549069695803902	-0.508411835472393	-0.693013920375056	-0.524092155243011	-0.473078527117177	-0.710655051954893	-0.564590617936886	-0.680156253315395
TLK2P1	-0.421406818565555	-0.524108808995125	-0.661146406468704	-0.705197210586515	-0.585942108194914	-0.345093836520949	-0.627573636540606	-0.501523906035414	-0.638898994570066	-0.476431644092133	-0.675030873525136	-0.651816275352783	-0.598818812858086	-0.597113333753177	-0.547885491732679	-0.576892023158907	-0.348005494279884	-0.747462622366822	-0.386534321769701	-0.402308628701823	-0.673864755629914	-0.537382503710292	-0.694080505865269
GJA1P1	-0.625318325410914	-0.662029050225701	-0.481138727573973	-0.684627489666228	-0.662505267921066	-0.596235892590453	-0.536134765086217	-0.68617903138751	-0.574982296135789	-0.559214236263751	-0.710874192353211	-0.741385356901046	-0.408735546058993	-0.681609715547439	-0.696275200648814	-0.457466549993745	-0.669583486883079	-0.640901377021858	-0.527532691611181	-0.524755732904152	-0.703442956600447	-0.644947361700769	-0.586682266003641
IGF2BP2-AS1	-0.46435765665934	-0.490624153970907	-0.433545383358535	-0.516645629997887	-0.484506707688481	-0.446267637000235	-0.477616150661491	-0.568469791074716	-0.547400820341368	-0.540014141143886	-0.665348748808385	-0.63496631720694	-0.475565499124443	-0.704521604719682	-0.639659727705073	-0.429651483160647	-0.614147142138752	-0.578255194609895	-0.571048376843364	-0.54466449260577	-0.681320569203024	-0.504115940421137	-0.565800871330492
AC090971.5	-0.575090584107881	-0.56847984887465	-0.595134215941071	-0.611511309181005	-0.58133235731584	-0.49344200866201	-0.590057618047217	-0.606483247455466	-0.670145836582751	-0.508217277456894	-0.724377156354141	-0.719720856055757	-0.505133458387281	-0.717652227709921	-0.653236666105889	-0.479662978783177	-0.57163440676425	-0.665158910082986	-0.532734533903836	-0.496810924018046	-0.75113743412222	-0.530531022789109	-0.71366743901896
AC104046.1	-0.586369111453538	-0.539676479182757	-0.520524940052074	-0.556499507262643	-0.544249793600246	-0.565729370418622	-0.511210764992163	-0.626140207012841	-0.606706914964947	-0.55050411939575	-0.708402371686445	-0.715789651946717	-0.356733353888517	-0.713842545737825	-0.688004126928264	-0.420125265666676	-0.692628633930224	-0.554781017722055	-0.511764033934571	-0.585555174647199	-0.723886159656223	-0.534519781634297	-0.632629043299877
AL365217.1	-0.469633309858723	-0.554176102232514	-0.640355378055694	-0.685565512443743	-0.603896614419511	-0.428527081113707	-0.629665282755154	-0.539080642791462	-0.636927749736462	-0.470996589141535	-0.668741868676074	-0.67051319755783	-0.577651016395989	-0.61258110820213	-0.521177867970292	-0.567348644313228	-0.423210733956433	-0.706733135680497	-0.441086107688571	-0.373587189128088	-0.710356095245168	-0.515690448088583	-0.741060317454707
ETF1P2	-0.61519663306789	-0.574317059917197	-0.64805587508072	-0.609954968362522	-0.65225655629589	-0.57770463262191	-0.648810442774719	-0.643850842434963	-0.706237949947044	-0.579543218732338	-0.74417641219608	-0.745230980086779	-0.649729412330492	-0.790797648419442	-0.705762402315569	-0.603847530685896	-0.585862471217824	-0.714695643711751	-0.699778633877416	-0.544084161215699	-0.756157750277361	-0.504608396553428	-0.752750881471713
HMGB1P14	-0.592291655122602	-0.586052133183358	-0.541791885451427	-0.612949418547881	-0.601147068755545	-0.493505650651257	-0.652575450557735	-0.582359619238759	-0.673211538742792	-0.558454673386414	-0.673002968556722	-0.681458032858167	-0.565180408620314	-0.649633684526388	-0.606019111003374	-0.499911529734881	-0.562248683013792	-0.673055971238593	-0.51541143222251	-0.475487705768985	-0.755343502624569	-0.583390891495612	-0.695212061632989
FTH1P3	-0.39226928548959	-0.468271797019772	-0.470152864799043	-0.54658263587524	-0.453680307153145	-0.325839306230885	-0.49856502571662	-0.522027789899044	-0.595916570688598	-0.427261720269053	-0.675906793937101	-0.64131842870598	-0.583806864143156	-0.687275413448664	-0.686820524757616	-0.36363989081231	-0.534452232404196	-0.637018863863732	-0.548991198458597	-0.522810278253805	-0.748483663876078	-0.518763194447002	-0.562957314460998
AC007161.1	-0.505093607859007	-0.47819974027288	-0.474734078438593	-0.523390626199266	-0.548832754161127	-0.504072930270988	-0.501026279406163	-0.572736721821944	-0.569157715510558	-0.517544367734573	-0.618949005111564	-0.640288583897303	-0.443845543431622	-0.63288015819823	-0.58142059245542	-0.415770912455623	-0.532098406305641	-0.569338096521011	-0.43426392712554	-0.498207312389463	-0.640144208341472	-0.561130600834008	-0.601495445840612
FAM86HP	-0.455057420777553	-0.401890328131355	-0.253716164893572	-0.471143288525743	-0.432237996913678	-0.428185899389937	-0.377975149052985	-0.478465758796485	-0.42201185189249	-0.490911830422548	-0.606676065159997	-0.514175928985642	-0.372405582751162	-0.576842592117188	-0.592935252392637	-0.338443165886443	-0.702541286915158	-0.499856086013121	-0.615975966204004	-0.469565022524047	-0.585005110643539	-0.567173123420134	-0.480453772821655
FTH1P4	-0.59115087096918	-0.559918570816925	-0.555835306187992	-0.636804001032205	-0.590207254223795	-0.560818382652302	-0.567017877228877	-0.635601966112205	-0.656514586531785	-0.599346566207134	-0.79095339765222	-0.749213435184033	-0.506746797131236	-0.817247748814745	-0.757212120325915	-0.508669786854339	-0.721132742927066	-0.669816998525463	-0.661875129872977	-0.620179670061164	-0.789389011202235	-0.572255608026828	-0.681015648928063
GPR52	-0.547740638372055	-0.511473963442368	-0.540186856244451	-0.619984098862678	-0.61926251789016	-0.573487475418577	-0.541523709009573	-0.630884129022444	-0.587797600481442	-0.635826009480909	-0.720558743729391	-0.70717275467311	-0.461822590289309	-0.715640681012286	-0.699055403095594	-0.511251936906498	-0.650555008260966	-0.643389930906484	-0.552544970523781	-0.607176505725725	-0.707834791794181	-0.600496755492275	-0.631431648879321
PRR13P2	-0.45805887967143	-0.496586890187346	-0.563624991169397	-0.55894984835695	-0.477705693033111	-0.465573637677057	-0.490158901735953	-0.512902722048588	-0.571284826857996	-0.465058144423513	-0.618861761962895	-0.646589219482241	-0.381483438819964	-0.650305618282317	-0.549980609644308	-0.40588132115612	-0.491353807358059	-0.554153121617179	-0.465115428399713	-0.478681780201959	-0.612454947516461	-0.437242355184905	-0.56036747820731
SNORA12	-0.534758511941541	-0.474128091128265	-0.840059990496205	-0.737243676641951	-0.730643675661742	-0.695482336634488	-0.627557454784529	-0.65225360804269	-0.717911810080329	-0.836535395933912	-0.882400499319458	-0.840467918606418	-0.353269575939599	-0.7661524437317	-0.875585871580836	-0.744844869830767	-0.650465044796948	-0.815224350380696	-0.431687256491811	-0.900279973966361	-0.593825659834317	-0.760493244101526	-0.618540772710563
ZC3H11B	-0.480877462262667	-0.541495254648423	-0.681423552748244	-0.72002509555139	-0.650536384667755	-0.412689478780786	-0.671861071972893	-0.556452860260042	-0.712496884626609	-0.523904639581404	-0.708331350437251	-0.702750874278153	-0.630545980996543	-0.607799254250101	-0.58134165044223	-0.613722978072011	-0.461964621772252	-0.757038845323611	-0.443970713243647	-0.441936669754333	-0.756388154050048	-0.597730281620918	-0.764036115661428
SNORD89	-0.55367172562525	-0.698100687308323	-0.779863847642854	-0.801319913576001	-0.75177829484882	-0.453413050133422	-0.828046704014985	-0.637201749409462	-0.838076240416795	-0.567584839856956	-0.760920674700888	-0.805784778741738	-0.666658036071091	-0.578169515572255	-0.638445354719603	-0.6995952789271	-0.4836179606417	-0.906050162852058	-0.445304242955675	-0.49444825703967	-0.805096242541619	-0.753746618510153	-0.848994022166218
SDHDP6	-0.372655200303158	-0.421846405815263	-0.579246464790908	-0.608950470617102	-0.528527977491914	-0.328606210605398	-0.554531963884389	-0.435726517546664	-0.590157010373746	-0.437285321218914	-0.614212376604618	-0.587024091738423	-0.518394396479733	-0.55714949574435	-0.514285249791226	-0.484380442393406	-0.364058254856465	-0.651756540187493	-0.354980023366806	-0.382562594218372	-0.615896421633046	-0.524659404555901	-0.628469579966776
ANKRD61	-0.558935859225264	-0.619414600948134	-0.565623753280682	-0.689359839788592	-0.582260231258085	-0.554216602784158	-0.652428945532112	-0.655380974127581	-0.655088211291001	-0.634193177739378	-0.743879326334793	-0.741430760365745	-0.693405801158923	-0.799481078183779	-0.676781268569009	-0.587707721756334	-0.598419280714421	-0.743063310153559	-0.717082505295885	-0.514849552235115	-0.802612305947748	-0.649733730163095	-0.767978829664125
ANKRD36C	-0.393665265878375	-0.31534897599869	-0.331759371580383	-0.434609704388589	-0.369416826748608	-0.35006296866129	-0.580873829031395	-0.394286575424489	-0.525326439546525	-0.449573899612626	-0.442340370523645	-0.435360504170145	-0.46042592219838	-0.436070863220175	-0.467502083926279	-0.378011199391761	-0.475315424264159	-0.393154473363106	-0.356842790819107	-0.324868810831094	-0.59964451150788	-0.445732265430518	-0.552120341377334
PLEC	-0.382549174627324	-0.593031552428839	-0.420050900081947	-0.616070333712334	-0.46852743884578	-0.409742757036037	-0.436872704101992	-0.635227430883705	-0.481230185113898	-0.545356859581816	-0.719078063683489	-0.639040343328706	-0.345077519802638	-0.603564451049084	-0.703421612451671	-0.327688693983938	-0.641868939666731	-0.625161621154792	-0.523443477434162	-0.556356930380828	-0.720569937938019	-0.620188897694425	-0.488342662695635
AL591135.1	-0.445621666641317	-0.505065621543764	-0.682602867839224	-0.729188178811035	-0.612523833498057	-0.403416400919531	-0.623332025923167	-0.51562125749343	-0.643807910576303	-0.511496160088516	-0.716336731723135	-0.701828015639162	-0.506179101784833	-0.607608287445487	-0.595208530758077	-0.577226943220308	-0.415393060028226	-0.766360593070376	-0.390612804190555	-0.485110197987925	-0.650730631805346	-0.583728457115289	-0.688448257359674
AC018797.2	-0.605619335113927	-0.577632809981837	-0.575228646885079	-0.573473835773282	-0.620573880904128	-0.598573934272561	-0.529744689973308	-0.66324252904241	-0.645022027545448	-0.569768067813237	-0.707699491287161	-0.739704078764454	-0.412931361938021	-0.742154488405244	-0.667714187454795	-0.483609272142872	-0.622281960831712	-0.599716354154638	-0.495910497702842	-0.581528069928147	-0.700421222885147	-0.46663233838031	-0.644287864715543
AHNAK2	-0.33475531756388	-0.584359932098104	-0.274361790067159	-0.548331887515352	-0.270433750451542	-0.311518328757468	-0.364752080003425	-0.558266064801424	-0.344791134005175	-0.308559217341214	-0.536128600707247	-0.463385032985713	-0.247308554006514	-0.449897864198573	-0.542266547692626	-0.260583595100388	-0.452590597688572	-0.484984435127491	-0.370990868575207	-0.338928190419673	-0.508214640210258	-0.335484644243395	-0.332406574839792
CHMP4BP1	-0.494750109368805	-0.387527725333852	-0.461404781350057	-0.545094817183184	-0.455728123068606	-0.454005252069248	-0.508862247720838	-0.431283026074751	-0.536738477682728	-0.45544733983119	-0.592330944025216	-0.546629337376465	-0.440805114963195	-0.575449253884216	-0.572481423451598	-0.362757089947646	-0.581878582782838	-0.502059469356153	-0.561216922783806	-0.494849866967548	-0.656699438548277	-0.565468047429907	-0.58080183137844
GLIPR1L1	-0.430563985464914	-0.378187743326096	-0.312162647261401	-0.416463054458804	-0.431271833467314	-0.444880846325469	-0.327390338642203	-0.447472556400127	-0.378118900761693	-0.433353458431587	-0.52112982593602	-0.50637347300121	-0.272033119459435	-0.540403682833301	-0.515643655110984	-0.294742719586142	-0.514171634632897	-0.407249488546562	-0.394155206484904	-0.399640542760211	-0.481402184791503	-0.441426092305738	-0.431607508279352
FAM157A	-0.400670741617269	-0.304509598746084	-0.319826422028006	-0.434398306020772	-0.297683228952359	-0.30106048116671	-0.400574358047822	-0.235316253116504	-0.435463786270077	-0.399670381974927	-0.556645898353733	-0.508235181667396	-0.292128364599686	-0.554110151934005	-0.489895445788966	-0.368468674887707	-0.533492138187815	-0.3934514141013	-0.312941454977755	-0.358770080014005	-0.610164132414133	-0.421688297463237	-0.552046776024019
KRT8P33	-0.500859866168064	-0.605327764642116	-0.65216006642031	-0.747896417639449	-0.62501814356432	-0.433444919550518	-0.657877944634286	-0.631659944203191	-0.700568581753199	-0.587009847233014	-0.803873114265262	-0.763251014515467	-0.605599943699274	-0.727089313727865	-0.745138340348976	-0.553686147359741	-0.561520107215614	-0.801536700985637	-0.593462309341137	-0.526725047160181	-0.791971244211001	-0.67032143178685	-0.720920074519946
AC087257.2	-0.47558999675	-0.572695032539564	-0.48414207848493	-0.551139907392503	-0.499272827058058	-0.4245107099653	-0.562581772820228	-0.551117350548104	-0.556420339233162	-0.457564312042547	-0.591264442752939	-0.581017969968877	-0.576034562815505	-0.604206963249702	-0.53636097115762	-0.510804765413147	-0.469778836591316	-0.622247832889558	-0.595541499521451	-0.365236360299072	-0.654595965555449	-0.431233090476917	-0.609309118887724
DCST1	-0.43270830994167	-0.550170533551895	-0.445740394396723	-0.65007031827643	-0.437108997847696	-0.373205725289417	-0.566343417771842	-0.499631158886054	-0.54440839642437	-0.457874446174486	-0.657212095156163	-0.595032607785319	-0.532131277330743	-0.603549873014051	-0.612246661665311	-0.464844835368337	-0.532429178676247	-0.656414650145271	-0.540180624378713	-0.445957120511201	-0.679176515838537	-0.546357125280719	-0.584821626735508
SEC63P1	-0.575639671652287	-0.622400978492162	-0.522342999659537	-0.620485397521648	-0.638823098069041	-0.531444974777935	-0.636053785551171	-0.609541400405221	-0.617656231648667	-0.455188676383301	-0.651297757183284	-0.650645679748131	-0.586276225424162	-0.686224723260228	-0.64714910727283	-0.524279172652471	-0.507735984406367	-0.67178101640711	-0.590078931664697	-0.410178945789328	-0.672514211899147	-0.4737129598947	-0.644847000676742
AL118556.2	-0.538474587328952	-0.421215539009516	-0.424920165407019	-0.485446871963202	-0.48056601844388	-0.56071343332882	-0.428104373218705	-0.536719714496986	-0.491726008356491	-0.543643583510896	-0.625438396208739	-0.603906835807839	-0.286611713116728	-0.662674585735837	-0.640921341655049	-0.382354573209809	-0.63684754666141	-0.457078951588185	-0.478649018598128	-0.550971630469635	-0.58192931940381	-0.47866723312379	-0.509505031156122
KRT18P7	-0.599257695133087	-0.673526632709221	-0.598668536622709	-0.691642876326559	-0.632406097684285	-0.562342719642841	-0.640849874468849	-0.652904403161858	-0.651498406400593	-0.554469494466931	-0.727278091596907	-0.742509690518959	-0.47548435893063	-0.689701464157996	-0.652216826586458	-0.528480164311168	-0.593529937304775	-0.689157600555388	-0.566946054978681	-0.489461506669032	-0.718617229396178	-0.579667865966893	-0.697017208538343
MORF4	-0.467190177321679	-0.553365788420458	-0.663214290838787	-0.699984498362562	-0.604492578606587	-0.414013375480181	-0.625438346867517	-0.537639650707544	-0.67488778621494	-0.490553265391841	-0.688981895947396	-0.687310725594973	-0.545044087709422	-0.613188830249456	-0.573625173246448	-0.548758748827088	-0.396401107901568	-0.717059097572013	-0.336695883148006	-0.435464718923208	-0.682828841046577	-0.55687997495572	-0.70503865724155
AL365440.1	-0.499750752860031	-0.581619690566065	-0.638896016241312	-0.683517496233655	-0.633463899998479	-0.447592973933135	-0.631665339095559	-0.58766261868555	-0.694229623095947	-0.527099584244452	-0.682732685801161	-0.692631208579703	-0.535143424436273	-0.620385905320076	-0.589288628582043	-0.549799418475659	-0.456608266345489	-0.691961179494331	-0.416287619631385	-0.470195257171187	-0.695696446565693	-0.52007175236161	-0.661087744909774
SMG1P3	-0.336674187443528	-0.304056900153577	-0.230521233308045	-0.319862470155159	-0.252721310657759	-0.336354536355161	-0.315285337842211	-0.347751505558713	-0.306388573043405	-0.329495332986429	-0.399444242219588	-0.346654912252847	-0.282278069775068	-0.4219865483401	-0.415727299977079	-0.283638126266301	-0.436243392817056	-0.315514703635014	-0.425405184664613	-0.310875804936221	-0.394937090948244	-0.329709929133713	-0.31394436911143
SCARNA7	-0.928669012014779	-0.845176624070974	-0.619707839112363	-0.589805699741841	-0.845309516913584	-0.809262773764234	-0.671250153739464	-0.859576526195136	-0.805814837507212	-0.692834518761922	-0.733023388903158	-0.836282452886441	-0.245203006975797	-0.576257109710651	-0.604166131875009	-0.686109888903859	-0.886912865932974	-0.624639371982953	-0.478866532692662	-0.650926128654852	-0.721700035341738	-0.601251427898177	-0.770361362017063
PRDX3P1	-0.567101392996354	-0.560933589483694	-0.641389376100736	-0.58603984496307	-0.634165281689963	-0.60625463877	-0.559090941876123	-0.606002355783297	-0.663673524717772	-0.584733401635589	-0.707325784552395	-0.768159896588994	-0.36685457931381	-0.714631878189788	-0.65358679041535	-0.480821628306636	-0.620575550421065	-0.61678919726556	-0.578644313525654	-0.583987912523663	-0.668145009448072	-0.50264324214253	-0.677598143166626
SMARCE1P1	-0.581240321309818	-0.542733013110936	-0.518245224682642	-0.564937268271668	-0.576121525751347	-0.558626742516794	-0.545524579751102	-0.612427641820782	-0.613730426500595	-0.574482912813901	-0.668619969984646	-0.659312418974216	-0.461149014672458	-0.6973640843546	-0.66080574234609	-0.486560770195816	-0.595023533169931	-0.557661996807507	-0.530061075679529	-0.529224041939883	-0.660017311155503	-0.496945118516195	-0.590968909715019
FTH1P12	-0.437465348902952	-0.642753307510905	-0.66453489603342	-0.724202739965304	-0.604834030986161	-0.41579891121434	-0.648070782116131	-0.650734022883476	-0.7196441213172	-0.534735544551135	-0.71100842774756	-0.69852358774961	-0.58710555153677	-0.640699561059045	-0.626452316893615	-0.58302398045664	-0.434377936106535	-0.746185130410316	-0.373361300567816	-0.486874242358276	-0.706995032834941	-0.505806967076594	-0.660969109342737
AL132777.1	-0.438998161976169	-0.413120971533387	-0.469931149610127	-0.542783438168733	-0.46315460608956	-0.429490921230163	-0.436858983979422	-0.477025239049661	-0.460843469881905	-0.432376191119759	-0.621506595124356	-0.564875950947528	-0.432505314324971	-0.633338479017095	-0.581895501735127	-0.390105526744316	-0.495594496315879	-0.549072420549669	-0.530034597902562	-0.432065921644755	-0.605264628510654	-0.48730672435296	-0.506153921224805
RPL12P42	-0.407230157916383	-0.546507731818695	-0.564010269779318	-0.668054885763862	-0.510073053356775	-0.370417712488865	-0.621276113915045	-0.516415568495511	-0.565532873743665	-0.460605302787402	-0.585897907047293	-0.545717496937486	-0.665920423821079	-0.57121799675201	-0.483924855272311	-0.621777770326918	-0.298855000926204	-0.661151617517876	-0.492354096582684	-0.309282257167349	-0.570629635429845	-0.428209379269016	-0.579856809997407
AL139174.1	-0.427426374561494	-0.414316576277644	-0.410846381091527	-0.374585059470111	-0.421765401624694	-0.389734371723399	-0.305864437777029	-0.506577550384533	-0.474756979671496	-0.386635840279666	-0.550092573250268	-0.567788005180795	-0.242254763205142	-0.561911776650356	-0.524588026759013	-0.248352277076122	-0.536014996231632	-0.427942619586358	-0.470298891736028	-0.481991413657558	-0.578007455141723	-0.348954283684538	-0.439971259338219
SCARNA18	-0.383574425466266	-0.384182587518202	-0.449661931059625	-0.514545742210548	-0.464640916919331	-0.349631098142842	-0.475987588207823	-0.394747526053665	-0.450507119789879	-0.404890852702124	-0.529436622426822	-0.508039002220296	-0.430119559934756	-0.488448104394235	-0.466939350066895	-0.437828148290388	-0.347257494593608	-0.545689018784742	-0.37618193957355	-0.357408417939427	-0.475252890781222	-0.471075404142355	-0.492692480569185
AL627402.1	-0.406217306927461	-0.453263650313328	-0.644173595402608	-0.657870049096586	-0.586172614504028	-0.369990073083055	-0.532410314867163	-0.497170344927151	-0.599767330350264	-0.495121785743418	-0.69483203480574	-0.683657129707579	-0.484835925308845	-0.63136819068155	-0.593252585713804	-0.471007103866257	-0.428252400302611	-0.70584068474414	-0.397942917303265	-0.476704463047596	-0.702410415499902	-0.574953454259003	-0.651236111307599
SCARNA9	-0.755589642304067	-0.775526435505634	-0.663716495674031	-0.717341684418094	-0.740648643437744	-0.685204491632299	-0.744269659232579	-0.747847744174256	-0.76798299356119	-0.627401945667111	-0.727454941354511	-0.726764058241675	-0.489404566905062	-0.701344497063708	-0.621146575718845	-0.688653205643168	-0.57789237120957	-0.702246547183111	-0.464482909603616	-0.521985356026379	-0.637260826133672	-0.523057954098072	-0.6971462677008
XDH	-0.419267530982036	-0.515344887236148	-0.248692479026533	-0.54041636068813	-0.321863435279691	-0.252527410493722	-0.427433422788698	-0.379458033376972	-0.404405218035959	-0.342843641148754	-0.550609761204879	-0.434761406850751	-0.333609500251933	-0.448243147123018	-0.533892977856081	-0.275335324775522	-0.562446356167986	-0.42204179036723	-0.543090699124049	-0.331714981716189	-0.610459926825668	-0.433819131251166	-0.459582201902293
MPRIPP1	-0.418441030396465	-0.604078966161595	-0.675002687969598	-0.731742692928769	-0.650385398005495	-0.39398364475085	-0.688298397979221	-0.605370102469498	-0.686582491162354	-0.566750366122078	-0.703171326618417	-0.695731308553317	-0.660684159238424	-0.61577696148404	-0.592513408529157	-0.576701862188224	-0.442027884261552	-0.764332982673528	-0.473569722468227	-0.488869962759445	-0.764389058715035	-0.603759938803567	-0.70022459433338
WASHC5-AS1	-0.488221723142722	-0.42820112471418	-0.399093287751583	-0.498005485978433	-0.493258202332867	-0.473195548504638	-0.408570160597289	-0.515810968203691	-0.482365960087163	-0.525453570494125	-0.639821991582714	-0.603944527403602	-0.382838748007016	-0.685560713217233	-0.630524128888452	-0.386606403338998	-0.613537965137464	-0.522253670875094	-0.551372829396887	-0.528118994866498	-0.634612066994521	-0.495038617998591	-0.508327871072492
CEP295NL	-0.352373698410435	-0.3965183485178	-0.373692286827873	-0.436631443820533	-0.370930062661314	-0.307417379966051	-0.40213977608119	-0.444272027199257	-0.489216042082835	-0.416854487454828	-0.556309385655679	-0.545454151656041	-0.353395777273964	-0.520663523483171	-0.588131119469045	-0.276829700036009	-0.51509080827268	-0.475169658035841	-0.38877803088382	-0.488882937957737	-0.606453522363624	-0.457941372479839	-0.464624283332196
MALAT1	-0.402276778953057	-0.387593722872122	-0.365353313060684	-0.328390270069924	-0.363204511593386	-0.373618513040675	-0.388185022946091	-0.422651392929814	-0.428499255572184	-0.361310053280613	-0.395558109831512	-0.406908220815299	-0.284359163829998	-0.420603949883874	-0.379122016008001	-0.383276233835328	-0.355695236883397	-0.347074122780773	-0.293536046115232	-0.331692594692182	-0.392533916069453	-0.224453707661579	-0.37287565669478
AK3P5	-0.504383272656866	-0.520378039301611	-0.55786794612757	-0.548899919799379	-0.558969684066768	-0.509765276889587	-0.453986944137999	-0.594543962672638	-0.568994092907668	-0.496030783324695	-0.709722681658054	-0.768355863822099	-0.367350145771517	-0.775208677084872	-0.654618204169738	-0.375033920491114	-0.610679797666976	-0.621627507495146	-0.522992175631428	-0.552775266566357	-0.713469176848742	-0.455879165952533	-0.602521948294025
AL158201.1	-0.509211820400784	-0.582982769819567	-0.68751153098353	-0.752861460557228	-0.632555009550836	-0.476886607697633	-0.709794193111089	-0.576391892385645	-0.726498277766374	-0.559915173322083	-0.734974030089425	-0.727879217399726	-0.660252995019136	-0.702733739627655	-0.622746899199691	-0.646824713425622	-0.469965573939844	-0.770835713152506	-0.498516234612062	-0.473033516191488	-0.727189658745956	-0.60558905839396	-0.756530483534004
ITGB4	-0.446974117545302	-0.609054241687236	-0.385081127395894	-0.694589990463949	-0.384706290311732	-0.331385810975872	-0.514457321652707	-0.441338968175501	-0.399595205195408	-0.416077049007111	-0.674054797418395	-0.567637030525863	-0.362834253501805	-0.548451363600236	-0.591620676747034	-0.426584251482662	-0.537753649529512	-0.611521419637581	-0.524644830622877	-0.377799016504196	-0.628544579337724	-0.478732720668075	-0.560312320828997
