# Supplementary material for: Machine learning-based identification of biomarkers and drugs in immunologically cold and hot pancreatic adenocarcinomas
Source: J Transl Med. 2024 Aug 16;22:775. doi: 10.1186/s12967-024-05590-0 (PMC11328457; doi:10.1186/s12967-024-05590-0)
Supplement: Supplementary file 27 — Additional file 27: Table S16. The P-values between DPIRGs and predicted drugs of PAAD patients. [file 12967_2024_5590_MOESM27_ESM.csv]

	AT13387	dasatinib	crizotinib:PLX-4032 (2:1 mol/mol)	bleomycin A2	SID 26681509	tivozanib	BRD-K55116708	TGX-221	CAY10594	TG-100-115	semagacestat	CBB-1007	BRD-K02251932	thalidomide	SB-431542	carboplatin	FGIN-1-27	WAY-362450	ML258	BRD8899	BRD-K02492147	BRD-K03911514	cimetidine
SDHAP1	5.7889785328624e-22	5.88945737766342e-19	1.44926907677267e-15	1.16049765509333e-27	6.03822860119203e-26	1.04374930498336e-16	1.82289665333373e-26	9.3040022684954e-28	2.64939089052308e-26	1.68405516381152e-29	1.18558096384869e-46	3.89555824296306e-38	4.32984245229112e-17	9.47769159803199e-43	2.19732801905937e-42	1.10306622055687e-14	6.08096648787137e-49	1.83468696565264e-30	1.01538665239534e-23	7.68555787957021e-28	2.18027283316435e-54	5.77130207573857e-31	3.13241535824747e-40
NDUFA9P1	1.20034748537857e-32	9.65701640916831e-25	1.80063104806608e-33	2.35333008322436e-38	5.57514625973373e-34	1.86094217782445e-32	1.21856077222825e-28	3.0551824512302e-35	2.18592696463577e-38	8.62196105398747e-35	2.86022606694624e-59	3.36513724474406e-53	9.40005664622246e-18	7.18476583301538e-64	1.10240594728333e-51	7.89533428538825e-24	2.40688903855186e-37	1.25028643111707e-39	1.36266128473934e-30	3.77856622009945e-32	1.64097264510066e-43	4.144467068461e-31	5.50317021495464e-34
SUMO1P3	9.9258199018414e-21	2.29913462574976e-15	2.48209511933056e-24	2.55141535725234e-29	3.54258600126612e-24	2.51739779267468e-21	1.30144120376887e-18	4.68368322399014e-22	4.29913262675675e-28	3.30536139310567e-23	6.90845709926163e-47	3.0151730620451e-49	2.14949069765971e-16	1.50327392295059e-56	3.79127312966527e-38	3.46575199861232e-16	1.11186106471485e-34	5.2015651834405e-30	3.36835997476356e-22	2.69222941162812e-26	2.99568023054217e-58	1.53020279352446e-19	4.03996626951969e-43
AC024451.2	1.2288557300826e-18	5.9575907313607e-27	3.53203512128683e-15	1.67004242427873e-23	2.84074856590833e-19	1.44658380839773e-14	5.49754714953166e-30	9.0613636835344e-22	5.65457329087281e-22	1.14337111619998e-11	5.55566309840375e-21	1.84434923824301e-21	2.91422293187509e-37	6.86064805106818e-28	1.61125674380431e-13	4.51297578380469e-24	6.36012731541749e-11	7.23565465811207e-28	2.17296228091601e-28	2.91342433665292e-05	5.81119839959035e-26	1.65258435959377e-12	3.81732657906314e-27
AC034102.1	3.15030189707449e-24	7.59762602464952e-26	8.6760101502123e-35	1.32659129758706e-44	2.58854797948845e-32	2.10164296194046e-19	9.60973212919401e-39	3.17459920232083e-35	5.25166526543459e-48	6.83344831043612e-30	1.38601519590307e-63	8.65576060844606e-60	4.67045777180458e-39	8.49826020980286e-71	9.22315789801968e-47	1.38014991399408e-30	8.47494762055794e-33	2.93638726263111e-62	1.98725133890326e-38	1.36598391836034e-26	8.95143614390809e-79	1.12842429518078e-32	2.14675782553349e-64
AC011611.5	3.91059161514164e-23	1.34634077530788e-14	2.29697835445438e-18	2.36576707275376e-17	3.68469648501534e-24	4.94659488720102e-21	3.1611832362087e-16	9.13568296216176e-24	1.10423950839803e-25	2.8481154657486e-22	1.27455012192743e-33	5.39165057946971e-34	6.16552099854099e-16	1.57140409114482e-47	1.77941048535807e-32	2.14076165770523e-14	4.86379656520167e-27	4.7463694088829e-21	3.07186406728906e-23	1.73941898695327e-20	4.62247330305584e-36	1.65847439341262e-14	3.46732476727028e-25
MORF4L1P1	1.66282106983e-24	9.61786014823206e-30	2.11485615404008e-32	1.16054894179427e-45	1.36958808127777e-34	1.44278584868943e-28	2.17328616305369e-28	9.29896060474113e-34	3.65237922736735e-30	6.80201742385516e-29	6.89434773728277e-62	5.62444235992214e-59	3.75312414463766e-15	7.04993535412664e-57	3.87532859729589e-46	7.40975512125642e-21	8.78114126249098e-32	1.54666000249468e-44	1.14706325413528e-16	2.66200245728665e-24	6.54509466496632e-53	1.55276570319936e-29	3.08746127191391e-49
TAF9BP1	3.57222649468547e-25	3.89770703260536e-28	3.42782153625868e-14	3.70846006283379e-30	1.91109408344667e-20	1.53954257863342e-20	1.99955497253326e-35	3.19787439989334e-24	5.07507660049801e-20	3.12806708667684e-11	1.92598535341958e-26	1.94114967856952e-26	3.41635827038298e-39	1.61487472282698e-35	2.79058571450097e-17	4.12524171445278e-25	9.3754688780141e-16	1.92101368351785e-28	3.14128997051386e-46	6.74513519234072e-06	2.49932268648532e-27	3.05432483226964e-19	3.68323344188116e-32
RGPD3	1.87836472792022e-12	2.24018366821577e-16	4.60351519846162e-21	2.15269847501539e-31	3.07040959856371e-21	6.48389023837724e-12	1.1319440034718e-19	2.69160699640465e-22	3.32649651252034e-27	9.71411600457064e-17	1.09603851550817e-37	7.32461586694386e-35	1.73411641385277e-19	2.62104017800937e-35	1.26525916911536e-33	6.77747420106128e-12	1.92606014900072e-17	2.73976101376517e-32	2.59434660872262e-15	2.13498287252439e-18	9.45370536631559e-41	3.41941179500205e-25	1.18027328953626e-28
AL359263.1	3.29019244776943e-10	3.5148857230685e-16	1.08367201958081e-27	9.68036945128433e-32	1.43996748798613e-20	3.8104056464442e-06	3.87825747544683e-24	3.86665128369835e-14	5.40737225895553e-26	7.72288117350997e-12	6.98069163168312e-26	1.48290122475494e-23	8.28209545967307e-20	4.43122149761531e-17	1.55457899298978e-13	3.1783056533568e-19	1.9999260957833e-05	5.13642599757843e-35	2.7170487045572e-06	2.95538110689987e-07	3.05633010963605e-24	3.02648536830311e-17	4.07857600254391e-28
EIF4EP1	8.87992936011121e-20	2.1522015595637e-19	1.6871136026885e-16	1.00078736643064e-23	7.61158027185279e-18	3.30241405974228e-16	1.62637271259554e-24	3.69398706857504e-21	1.24560385880207e-27	8.39391731056359e-15	7.71151105651714e-30	1.39942585645044e-29	5.91324003896017e-23	9.7071246639778e-37	3.0795889438039e-27	1.0704703418647e-12	3.05066963219169e-20	4.39866977405918e-26	1.11385314734405e-25	1.15891225110003e-12	7.63099117336356e-41	1.58230523085013e-18	2.04225442272821e-33
RGPD4	1.3863136888588e-11	3.81877519835077e-16	1.36919192113024e-29	4.09968265635641e-33	1.59280071414726e-23	5.59438535954309e-10	1.2611754267842e-23	8.68660766177781e-20	1.89641151952594e-31	1.30599650333596e-14	2.48583524835608e-37	1.12677194938514e-37	8.70205828308923e-23	5.33870290647759e-34	8.25686721989004e-30	1.98841780795459e-13	3.94539326302117e-13	4.72222509500982e-39	9.83862656139462e-14	1.89210901343168e-15	8.43120906039748e-45	6.55585336350866e-24	2.72922459762328e-35
TMSB4XP2	7.70929465812203e-18	2.00797452735338e-27	2.71711502513651e-49	2.77229046675634e-58	5.9784999243556e-40	4.43781836095608e-19	7.6859931028525e-37	1.87528069268114e-38	3.19174396833685e-59	1.30347888905552e-31	9.80176249694041e-64	4.36105132685951e-56	5.63465986008394e-31	3.49409854541923e-47	7.33161849926172e-45	7.36396129253211e-25	2.31808456427247e-15	1.61392229816093e-63	4.74586084382597e-13	2.51681752325969e-32	5.01926004496598e-42	6.79686954490436e-39	1.15806064244346e-42
AC113155.1	3.79774599012098e-29	2.2220491735847e-19	2.33984154811315e-25	8.80600825466888e-28	1.75100462493935e-29	2.4239771315835e-21	1.22498133270437e-23	1.98210489865693e-24	6.0128718735099e-35	1.22705484858782e-21	2.2895333755761e-46	2.27090525873875e-47	5.64890789881815e-15	6.86065732992116e-48	2.62615114084904e-31	2.54811038784227e-16	1.89180915741264e-30	1.14429017987427e-33	4.77316071991874e-23	4.95390857224774e-21	7.36883746343895e-48	6.0131302675207e-23	1.53638982932373e-46
RBMXP2	9.88144371897621e-14	6.73184717349203e-19	6.30732317870433e-19	1.5778137810516e-27	1.01031344657005e-16	2.66747494976274e-09	1.10071072886476e-25	5.08652541939054e-16	3.13382483827865e-21	2.89015987194405e-10	1.30831080486884e-24	1.48177693603092e-20	1.82364689002059e-30	2.0336216793136e-24	4.95737299236081e-15	7.84453955987109e-23	1.17405947625701e-08	1.12749405439e-31	8.94781051930538e-18	2.77319862775327e-05	1.39510427090719e-26	4.4590523543388e-12	9.47574889374626e-31
AL138752.1	2.5288508143053e-20	5.50535264895417e-15	1.91913836828593e-18	1.67183278230792e-23	9.12557779563785e-21	4.73447223378843e-20	3.08444911939708e-20	1.40010737474665e-20	1.37980193120445e-22	8.71666568982108e-20	5.50035617728609e-33	6.89497927074731e-30	1.39906379471147e-15	3.12303913774162e-36	1.5276074767559e-27	1.8920124031757e-15	1.98124181885614e-21	2.34260484131023e-23	3.29436035554278e-17	2.41407122559771e-16	5.56233778147914e-31	2.15824504579335e-19	1.7985831516103e-28
AC138951.1	1.05745343486052e-14	3.76820604426226e-16	7.41213837120842e-13	1.22328460394853e-25	1.68419484366783e-14	1.37512118326293e-15	1.42843988781323e-19	1.40296633636137e-18	3.5112816600902e-21	4.47612106278509e-18	1.73375584542325e-31	2.44255904061615e-27	1.12350791992737e-17	4.72738297944536e-36	1.796008790048e-30	4.23524634464492e-14	1.1550120480337e-21	3.88041381845834e-24	3.92870172724426e-21	1.70602694197049e-14	3.67990275890143e-30	5.0305106225903e-19	2.37207570836605e-22
AC125807.1	4.27743292342595e-19	4.25895285313226e-33	7.88999011809582e-40	9.17357245265429e-57	4.19033970209507e-34	7.98925601860933e-15	1.47028737599167e-47	1.52255336475758e-31	1.65930783440959e-47	5.97689376496412e-26	4.09551560955821e-48	3.40192908972324e-43	5.12334069117181e-48	7.21144158707702e-38	3.70069598659399e-33	2.63753481263358e-38	9.5189119685858e-15	5.3997531421331e-64	1.99281414499399e-22	2.46545940987385e-15	1.26762058211535e-48	7.68067777830229e-30	4.37355150476125e-47
ADAM21	3.17772672186765e-14	3.92423662201547e-15	6.23520463267484e-11	3.54989553096244e-17	5.28822613624187e-14	1.91880332758884e-12	2.37468666673684e-12	1.30944336732061e-17	2.54447638065304e-15	6.23419707111974e-12	1.22926052600553e-23	8.21762711166092e-22	3.01599004916142e-06	6.54852447504399e-18	5.206552635481e-22	4.25223409289573e-09	7.49984444592293e-22	1.09703796864412e-15	3.60414030926549e-10	1.43643261697087e-11	8.96511166983928e-25	3.51639628603181e-13	2.1211601987236e-17
CALM2P3	1.29927227595503e-15	3.53472659380046e-20	3.92946214533021e-28	1.28285906645952e-38	7.84146659780655e-27	3.85499149639074e-11	9.82534188385539e-25	5.78762793551092e-25	6.40102391828896e-29	3.67446824258435e-18	1.87484158205159e-42	7.90967483371454e-37	9.14522128457398e-23	1.38306619041674e-34	8.4032052682687e-30	1.74970470243309e-22	1.24241559117511e-14	1.61173830961978e-46	9.85213314449268e-15	9.06753393131218e-17	3.46012382936083e-37	7.8881126232082e-22	9.36032722838216e-31
MIR554	1.77259081970159e-16	1.33956349974495e-12	5.93619775937839e-17	2.72082917331001e-20	2.77043609751611e-16	1.99459851763393e-13	1.22199645588428e-21	1.4425009889844e-14	6.57719568363856e-26	1.26292179091553e-20	1.26236865085404e-28	1.40226895470411e-28	2.7265064494625e-12	1.44346243626085e-26	4.92942758267087e-22	4.06595998598556e-13	1.73172889821922e-26	3.26480987516785e-19	5.44409165166663e-12	2.83779401600493e-17	8.62168383274624e-39	1.98561122852157e-21	5.06492293980195e-33
SCARNA21	7.31308293485291e-34	7.40960058696941e-37	3.4050908899158e-37	2.71432120559605e-35	2.6856820434412e-44	2.70072584393409e-35	1.18842318283506e-30	1.43696368477544e-39	1.0720301662065e-42	3.51825750168736e-32	1.06111708586005e-47	7.65492177570397e-58	8.05255168268127e-07	8.24079894831994e-28	2.63970133366443e-34	8.665855601105e-28	9.61773411088469e-36	1.70228834771278e-41	2.94539541838831e-11	1.94181993470424e-33	1.48176314731313e-35	6.13953141236018e-30	1.54701445814849e-42
RPL7P21	8.84317965135194e-22	1.12916294425128e-28	7.09410997273371e-15	6.06672024994836e-26	5.84548463514701e-24	3.11991328679726e-21	7.53407832423154e-21	1.87165821906357e-28	2.67183410970026e-21	2.76286790718613e-18	5.41190736417586e-35	9.22827617389609e-36	2.39244870423769e-17	6.66678079527217e-44	1.42534752853622e-31	1.18743197298629e-15	1.66499484879298e-25	7.78522735233545e-30	4.30993190506989e-27	8.52502645933214e-14	6.55689738733993e-39	6.10344847998798e-16	1.05573527965985e-30
ACTBP7	4.75731393214884e-11	3.03998864513713e-10	1.37605029829817e-23	2.77320741916358e-14	5.04375354025224e-12	2.32265894613258e-07	6.66856048843631e-09	2.08184788408784e-18	4.56351691394104e-26	2.57212780931543e-13	2.25140220049616e-37	2.27918312686429e-27	8.78583658664004e-09	5.11532680573892e-25	4.03745642691872e-32	3.82519997266181e-07	6.74605550950605e-22	3.13113812299358e-20	8.82180783894151e-11	2.38097559382331e-20	9.16895213332945e-43	2.30205563779055e-17	2.54922288573747e-21
AC133435.1	4.45313347600282e-17	4.14773892220952e-22	6.46672981253557e-39	8.25812388948714e-46	1.26554889509979e-31	2.60669031062893e-12	6.81581497939207e-38	2.31004967592521e-23	7.81011575888023e-43	3.63226951925003e-27	4.23027764478326e-44	4.37648574953202e-39	4.35114134200715e-34	7.33098658220555e-32	1.03467917301494e-29	1.74986654500342e-30	1.70076176312227e-12	3.91439666829645e-53	2.31608575445109e-14	2.17743112780007e-17	1.30650570107657e-38	4.39309964513134e-34	4.49550271546738e-39
AL732366.1	1.05332281132757e-23	2.50109800042238e-19	4.59865578715437e-19	1.07896651203713e-24	8.03406070865367e-24	2.22732964984066e-18	4.90645468477084e-22	1.85532445785084e-23	1.01837487954511e-26	4.11270926079704e-19	2.66196088257708e-32	2.4496058745323e-26	3.17858749076464e-18	6.11295619686479e-33	9.76278305842133e-26	1.02205023304168e-20	9.45501471314573e-18	9.9224346297216e-28	6.70111832362219e-21	1.25400902737892e-15	3.29017678830364e-21	6.43544449095836e-20	2.21399543160589e-19
C1orf195	4.78243011019729e-18	6.32188242391105e-13	6.5931331482945e-13	2.05466305402018e-22	4.5598036129076e-16	4.96341513679748e-17	6.96238855872115e-16	1.38676214183518e-19	4.38342954393844e-20	1.11245780179045e-19	4.24010729155622e-36	1.32381722492217e-29	6.15349710504335e-11	6.53766325934677e-38	3.55183442382895e-34	2.29658518707156e-10	2.31693261529235e-34	6.46115207833913e-21	5.16349018569228e-22	1.59780572273908e-21	1.15264159779955e-34	9.44841019851632e-26	2.70682961742086e-24
AC110373.1	1.00325203317769e-14	1.30341423342362e-15	1.22772813606908e-12	3.02597919482287e-24	5.57086606370187e-15	1.85962838226616e-13	3.12439527793468e-18	1.27385910002824e-19	8.97328561324483e-18	9.72702943463513e-16	6.54999437114124e-28	8.06095978293479e-24	2.69675761959908e-16	2.88910940430311e-32	7.08666283915657e-27	4.08333405517371e-12	2.00615236355323e-21	2.28202491873113e-21	3.46108809500397e-17	3.65919157926755e-13	7.71703563995789e-31	8.22756314184307e-17	5.6969690675419e-22
AC130689.1	3.39693482601993e-13	1.21649952233226e-19	1.89646541705924e-24	9.87981105234861e-37	9.15958570622954e-23	3.68069591863228e-11	1.54040309358082e-25	3.56138703089879e-17	8.64696186983524e-24	3.09062693432956e-16	1.18494496266819e-32	1.96380125270216e-30	7.40916434062196e-25	4.59524016309772e-32	5.7294357811233e-22	1.64546185835255e-21	4.58119953545559e-12	6.97422641869578e-39	6.17030761153731e-16	2.02161104866291e-10	8.91486728396815e-36	6.28640102790974e-18	2.0547395121848e-32
AL449212.1	2.08147926277792e-28	8.37397826978976e-28	1.98087406448795e-20	4.29135778735683e-35	1.71952821191451e-28	3.64975586093714e-21	8.34830392722883e-32	5.17689085914376e-31	3.97691136848809e-36	1.56299867193923e-24	6.0114760635984e-52	9.3224316380876e-49	1.76293134530311e-24	6.28789257179791e-50	6.95619589903955e-41	1.09851065630322e-19	2.96209181491864e-44	1.50579676761101e-41	3.61540503766666e-32	5.79923273557939e-22	4.35837666929384e-66	1.73759818836618e-33	1.31395624515489e-49
ASPM	9.4184473009363e-07	8.29678867132446e-05	5.27323523162143e-05	9.11889380760355e-13	7.31816620205805e-09	3.52038066520117e-06	7.54465833913762e-10	2.85310355384605e-08	6.31897651301516e-06	3.8210981663796e-15	1.34869660323004e-12	3.79458136949276e-08	1.07084539441603e-21	3.22128242538274e-23	4.31431116087623e-12	1.75054752689636e-12	1.34622818378209e-06	5.36430216768365e-10	1.07866985122306e-19	5.82393951236118e-05	3.42995966598132e-12	4.69688657528621e-07	1.71196239335495e-05
AC034105.3	3.29562259786672e-23	5.58314667612041e-26	3.41747132502725e-25	2.65750755109007e-30	3.18775434880882e-29	5.34258355102806e-17	7.41096038410473e-27	8.77928976102203e-25	1.80075241423818e-29	1.63440704607772e-18	9.13640946346368e-37	3.35677309261339e-38	3.38673327039651e-20	6.3473559823783e-34	7.77639923915157e-25	1.01888387681442e-23	1.75181550713308e-19	4.55382755615871e-38	9.28759989400837e-24	3.15887645426887e-14	1.84580098950218e-36	1.543418637698e-19	2.87725562149769e-35
AC104619.3	1.66864703576407e-14	1.1622587833329e-31	4.49566579060268e-40	5.07258672793852e-48	1.12569422390663e-28	4.87943033646432e-10	5.09049184573195e-37	5.69806390649956e-22	3.7049966158401e-35	3.15186519831354e-15	1.61488813611907e-34	2.35085996550526e-33	8.65132742459783e-32	1.47561582016576e-23	3.01467132716204e-20	2.44364061491648e-33	1.21533178123575e-07	4.92266318140855e-54	1.58589612453441e-14	1.6753695760656e-08	9.50567090719861e-36	2.55562243927789e-17	1.72171516718681e-37
PTPN2P1	1.04276446279647e-22	2.4689908958834e-15	3.52394232269992e-22	3.60624525972523e-25	9.31435335065648e-23	1.05965966838682e-19	3.65248541901544e-18	2.43082943606123e-23	6.58017449323082e-27	1.62125398837172e-23	3.13931786020565e-47	9.11036996697457e-46	1.15856894466689e-13	6.32004459453363e-52	1.14915131031079e-40	1.1718353368927e-13	1.01280944148585e-39	2.2822164984007e-28	3.41601005052589e-32	2.45865642526046e-28	1.27179648854506e-53	2.71118928484622e-22	1.81835237140864e-35
HMGA1P2	2.23206323829438e-19	1.85069010997013e-34	3.49552351191815e-27	5.36834231143385e-48	3.7817309198772e-22	1.12656737597305e-14	4.85485828890795e-42	2.99881826184887e-21	2.20719130858148e-30	2.37960995740505e-14	7.15500979917258e-38	1.45701349124877e-33	6.32324298499961e-47	1.40369783714096e-40	8.71216944318555e-22	1.13223959832787e-29	3.21843072993356e-13	8.09785196117444e-52	1.15608090802663e-34	7.29898181150214e-07	3.45305313387602e-44	2.73634183156088e-20	9.35403620001888e-43
POLQ	5.64876076141375e-11	4.52341804960677e-05	6.45539503017109e-08	5.42413290481893e-10	1.18104779765433e-13	9.44471321246585e-07	1.23016960670571e-10	2.50157035778617e-11	2.65147043368961e-11	2.79566010469127e-22	6.49841293264556e-17	6.61743821380258e-12	3.25064313670277e-18	4.72897071116737e-25	7.49362257385015e-17	7.03774868181325e-11	2.40308760839441e-11	1.48178815483747e-11	4.29182899043923e-19	1.02532669016052e-09	5.8028129109699e-15	2.65302237828996e-13	8.334076382025e-07
TRPV1	4.66775415270594e-13	2.12505228106448e-15	3.57857300854013e-11	6.87318354982577e-21	6.91412622503676e-13	4.97744179626606e-10	2.41025243977933e-23	1.34668035829186e-15	9.48112958390412e-20	1.61833446163806e-14	2.86192696321946e-22	2.86656500032442e-19	3.40731712761627e-26	3.40616767015661e-21	4.55852798355725e-19	1.09990867491502e-13	1.06127637034203e-17	1.64480218935428e-20	5.59186396346917e-21	1.28878854583339e-08	4.54861173807264e-34	4.42600343018179e-19	4.69227213976632e-28
AL354733.3	5.10574553188757e-15	2.79901762137539e-13	2.12353390743088e-14	4.69631523603265e-21	2.04257687870605e-15	2.09059633671375e-15	4.38209286815216e-18	4.94170079905023e-17	2.52404443075274e-19	1.31828210213259e-19	1.3306243873936e-35	1.34266175142915e-31	5.97412450186415e-15	2.84810290090224e-41	8.90960875140409e-34	6.91676471391827e-10	1.46010217375779e-29	1.45578549781536e-21	8.04024467953981e-24	1.8603009949901e-17	1.27667792175185e-43	1.13829931249128e-20	3.71007848144404e-32
EEF1A1P4	1.47874387951762e-26	2.04629876632061e-44	8.63637457714008e-50	1.10985065600078e-61	1.31609611899695e-45	2.67380283217529e-22	1.9351381708618e-47	1.76364084827436e-36	3.08142823153575e-47	1.34732784591245e-26	3.30571257768593e-52	3.55479071207073e-53	2.47345747610981e-38	1.18849034065016e-42	2.52922654768905e-33	8.35683397937423e-44	3.17146584964821e-17	1.94621752974452e-66	1.08838620413819e-26	3.11273406589353e-15	7.3376611966863e-54	1.17195593286848e-23	1.17820646823397e-55
ANXA2P1	1.37160242724892e-17	2.7176719097268e-19	5.81754488327652e-41	3.55549442468681e-42	5.7920754052402e-28	2.75844248515328e-11	5.2018442956189e-24	2.68882704151403e-20	1.67643895729119e-32	2.0406482383517e-14	7.32863888779476e-48	1.48787535468192e-42	5.00045758572797e-11	1.44571592838748e-30	1.92617457791558e-22	1.77514664364178e-18	4.67517864108914e-14	4.81731215504544e-48	9.3920192263592e-08	2.06009998601029e-14	1.73516633135729e-39	3.69315127480779e-24	3.13783350663027e-41
CALM2P2	9.48901228485502e-26	5.8671249035945e-18	3.88108746498662e-25	2.11123889779341e-25	2.18456758102539e-29	8.78322080511872e-24	4.65539880830876e-18	4.76652499932151e-30	1.29049402578029e-29	6.11191762933611e-26	9.21041698580144e-55	1.27737983152572e-54	1.721851452892e-13	2.68920001126225e-67	1.75770917981793e-46	7.11677116508049e-16	2.91307584242494e-36	2.4459003965529e-34	1.84088426466481e-26	2.04519583705532e-32	2.04962920386339e-51	7.08612332758035e-20	2.73400525875239e-38
OTUD4P1	5.509483545219e-24	3.79991255380316e-28	3.08256005418966e-30	7.62308372321808e-36	3.07580421801421e-35	3.16413921368643e-21	3.46521749638733e-32	6.53027112138947e-33	3.76505397317117e-39	3.77053678529003e-25	3.09503711311684e-44	1.8369193379125e-45	4.40613828052958e-28	5.01488845881385e-43	8.5155563989122e-35	6.06809327636599e-25	4.65510029924014e-21	4.13151445970399e-44	1.70351594877639e-22	4.42766291908068e-18	2.8642438022435e-47	1.42968241714659e-26	6.00641714389929e-42
TLK2P1	2.66150395476411e-14	1.69738577663619e-22	6.03140903070166e-39	2.88005349381764e-46	5.89987908294515e-29	8.69876826077472e-10	3.78976100001151e-34	1.88758848774343e-20	1.0630277221972e-35	2.38842639301251e-18	4.07469286376098e-41	1.49624355476147e-37	1.76036127233577e-30	2.82860863886711e-30	8.01296821785254e-25	6.35085798054489e-28	6.13869137212773e-10	1.07994296729391e-54	4.30180202628652e-12	4.64004251835971e-13	6.26516013119747e-41	8.99493503307859e-24	2.70150261444265e-44
GJA1P1	7.58739839155926e-34	4.42483899825981e-39	9.92678847287348e-19	1.09465411110819e-42	3.74221431389409e-39	3.60631298717499e-30	1.19215449314692e-23	6.0201781389091e-43	1.0387934672287e-27	5.35531064940441e-26	2.60780931789853e-47	2.21742092752097e-53	1.80950395071403e-13	3.4651896927188e-42	1.12048304034378e-44	7.18192482215471e-17	2.9895103336973e-40	5.56332194609017e-36	8.05482336629233e-23	1.47535119299865e-22	5.98024348938419e-46	1.4814979373663e-36	4.84181729663854e-29
IGF2BP2-AS1	2.13666890542894e-17	1.62310019707859e-19	3.92841454918431e-15	8.37224473694179e-22	5.25234030365464e-19	4.86302617886946e-16	1.9173963815488e-18	5.43089115835743e-27	8.9757828017921e-25	4.94658903945984e-24	1.36721816994025e-39	3.73956565408021e-35	2.80309166079976e-18	3.81842484419256e-46	8.31676555529745e-36	7.31816987071317e-15	2.17638901307625e-32	4.46104509148231e-28	2.8337123209734e-27	1.69743253392028e-24	3.86688259213338e-42	1.11873975602882e-20	1.05848327775973e-26
AC090971.5	1.01029737772437e-27	5.41718863344758e-27	4.88714561418339e-30	4.71233404768485e-32	1.99763201273695e-28	9.37479760590198e-20	1.95331516928512e-29	2.01637147768757e-31	2.43839025525323e-40	4.84497723851761e-21	6.77056542882031e-50	5.48818677079076e-49	9.09952787309562e-21	1.37178479319909e-48	9.24428000622685e-38	1.30914100749802e-18	2.44231668308369e-27	1.46279136145665e-39	2.55353588451507e-23	4.83119799320156e-20	1.66499658315273e-55	4.16423048911838e-23	7.8290403048619e-48
AC104046.1	5.2644278166985e-29	5.34261826579423e-24	3.67050823633938e-22	1.03383479935908e-25	1.86857119566178e-24	1.07748702878034e-26	2.61164170772363e-21	5.89539417999081e-34	1.89114547488652e-31	4.32668137891159e-25	7.4739088748478e-47	3.10794176798024e-48	2.11302808053953e-10	7.25672130214912e-48	2.96533202084843e-43	3.24279804880695e-14	4.81460351212623e-44	1.56292363168498e-25	2.32820182837166e-21	6.54075174926217e-29	8.45931456725218e-50	1.71364612932271e-23	7.8299484867871e-35
AL365217.1	8.2899700869541e-18	1.80663725541557e-25	6.64079672463405e-36	7.62925854383974e-43	4.21696806139879e-31	8.74534650104516e-15	1.98056752347951e-34	6.11906490334887e-24	2.00149626726709e-35	6.47350326176835e-18	4.05213023856766e-40	2.1339622242237e-40	5.21810104209073e-28	3.44705164960261e-32	3.19153266849219e-22	7.19340817870605e-27	2.01254658374554e-14	1.51233017573039e-46	1.15087111921822e-15	2.45313486541912e-11	3.25476186145443e-47	1.02404189821804e-21	2.60018317412122e-53
ETF1P2	1.59687838444033e-32	1.23208590880861e-27	5.28785510242843e-37	7.41070375688424e-32	1.2891345094938e-37	5.14608522267827e-28	4.11038701277303e-37	2.12466840110978e-36	1.86224901165401e-46	3.19033232223874e-28	5.59384540287086e-54	3.30887479140052e-54	3.021560375458e-37	2.80418735357382e-65	2.27335220470589e-46	4.27614585616589e-31	6.02650292346575e-29	5.00920532595785e-48	2.70444572866948e-45	1.9415808063683e-24	1.22706104378119e-56	1.01239216037624e-20	7.25104476555588e-56
HMGB1P14	1.06484754452142e-29	5.7292480347985e-29	3.29292767525353e-24	3.09441582065166e-32	9.17109497482535e-31	9.2587526706918e-20	1.15708690888166e-37	1.52478532932877e-28	7.96558799879349e-41	6.44133911125841e-26	8.59923122246624e-41	3.67047336443142e-42	1.2350460569764e-26	3.12014755447403e-37	2.30294308588118e-31	2.60766168128435e-20	2.54893029700836e-26	8.43363247735412e-41	1.08597071863722e-21	2.84362372945134e-18	1.88112386099301e-56	1.16151663729451e-28	1.71782356537965e-44
FTH1P3	1.9407651968484e-12	1.0601078491543e-17	7.54524652787847e-18	1.08662527723922e-24	1.38197989911214e-16	7.97969737720491e-09	3.41102899185415e-20	2.6592183844973e-22	3.93888849220542e-30	1.06784545043915e-14	2.94569586543571e-41	4.8584883057632e-36	1.04048557347664e-28	3.93673733708074e-43	4.69648876054836e-43	8.87679906564326e-11	1.73977909992708e-23	1.94400174163351e-35	6.18116968660839e-25	2.24697891832893e-22	6.44474849313299e-55	5.34477014641195e-22	2.140838071341e-26
AC007161.1	9.17356108811023e-21	1.72017851164576e-18	3.26730950027332e-18	1.98252994980511e-22	6.41577534186229e-25	1.12853358896065e-20	2.08593541004364e-20	1.84512869885274e-27	4.56817996194549e-27	6.92282296862711e-22	5.22816000443023e-33	6.78602200258032e-36	7.28754694010712e-16	7.23451499940893e-35	1.95189245077791e-28	6.30534182767109e-14	2.9418254582802e-23	4.36530649485615e-27	3.49928604910917e-15	3.66255362991325e-20	7.11073956378681e-36	3.35386534015565e-26	8.31475121199454e-31
FAM86HP	1.09023421129804e-16	4.92987538212892e-13	8.92605530363621e-06	6.30307172913293e-18	4.84529287921923e-15	9.22992766617048e-15	1.37154348660079e-11	1.63702933957538e-18	2.4237995207123e-14	1.5350036032833e-19	1.90794965839946e-31	1.40751904919253e-21	2.86465765515532e-11	6.43252290968948e-28	8.93305488705458e-30	1.90299993201401e-09	8.68784519171379e-46	2.63671968339914e-20	1.26792539621682e-32	8.39306850730166e-18	7.57164540579591e-29	7.51626771060666e-27	1.12891250457227e-18
FTH1P4	1.45240783769526e-29	4.51065732883643e-26	1.21323935760271e-25	2.08228372706194e-35	1.87580605280313e-29	3.62032562670874e-26	7.81371872232802e-27	3.05534781579991e-35	3.01254916126798e-38	1.51920034864699e-30	2.54272324812902e-65	4.44941476097216e-55	6.54879328406727e-21	4.58922317496727e-73	7.03892966025688e-57	4.41460518720488e-21	2.92291712308361e-49	2.7471093928366e-40	4.67077458247545e-39	3.61310499170507e-33	6.77050994066387e-65	2.08560855519458e-27	4.34044298399406e-42
GPR52	8.28952715077507e-25	2.47280622762868e-21	4.75534850298293e-24	3.83203022106752e-33	4.75923193238259e-33	1.52344327118084e-27	3.50193862040527e-24	1.3538539301004e-34	3.59127780876163e-29	2.84498036886331e-35	3.77795241632916e-49	1.2567248066384e-46	3.34817351875468e-17	3.31709459211108e-48	3.63287444217633e-45	2.58942837717674e-21	2.28962783792454e-37	2.47127695013392e-36	2.66643406565532e-25	1.65268924915111e-31	9.50323008598982e-47	1.10090681999778e-30	1.14054965596055e-34
PRR13P2	6.47814046469124e-17	5.05009587507776e-20	1.81560894846612e-26	5.71111614477433e-26	1.88575439414082e-18	1.72025383768979e-17	1.77620547220975e-19	1.83674514514453e-21	2.66885683741474e-27	1.88603286901953e-17	5.36658114269394e-33	8.61054135589116e-37	8.56208455955267e-12	2.48996934357674e-37	4.89608322379507e-25	2.75592217980283e-13	1.40873577723438e-19	1.81659977139475e-25	1.86686284739186e-17	1.57242399657318e-18	3.5767463934906e-32	2.16005926665844e-15	4.04236963963536e-26
SNORA12	1.62434901694074e-23	3.65244718059439e-18	7.16908346467997e-81	1.65706774433226e-52	3.78141723606155e-51	1.54126874173888e-44	3.80876122680179e-34	1.29042233197141e-37	1.22336687861531e-48	1.37851334798089e-79	2.94488507291215e-99	5.06817369227107e-81	3.23905402780655e-10	5.6244080431402e-59	7.43780290313637e-96	4.01143415185469e-54	2.35998946090271e-37	2.00024658322087e-72	5.2915129012097e-15	2.71691467965687e-109	7.00124020856481e-30	1.22585685621899e-57	5.90775193702596e-33
ZC3H11B	1.04262283529422e-18	3.52486812962249e-24	3.71879105879031e-42	4.79305193875934e-49	2.30402125405397e-37	1.00360896544254e-13	1.30609016724995e-40	1.04553097478317e-25	1.29855099298568e-47	1.77406239966163e-22	7.70221286355612e-47	7.96646852268725e-46	1.50481258809025e-34	1.38170807085234e-31	1.9927652098015e-28	2.46569344163867e-32	3.26528847859412e-17	7.71358715688788e-57	7.13735014004599e-16	1.00011564408722e-15	1.08699831062228e-56	2.38344957779515e-30	1.79876559833578e-58
SNORD89	2.03819899319433e-25	5.35623166871594e-45	2.2097973398017e-62	3.10273913300869e-68	1.19771095190833e-55	1.44688377169118e-16	1.28839835090849e-76	1.83348018745955e-35	3.81859203905879e-80	6.78043989114781e-27	9.74218643003219e-58	1.52461449603091e-69	8.56770972220986e-40	4.56140994023439e-28	1.23016593750026e-35	2.91480251264513e-45	6.21728445075891e-19	6.06367449796695e-113	5.71411781753717e-16	7.69663508886068e-20	2.43875872195889e-69	4.32720540429591e-56	2.8594556934165e-84
SDHDP6	2.7724729620944e-11	2.48665284427325e-14	3.44697948999722e-28	9.91261713072093e-32	6.47533046040049e-23	5.85773912038994e-09	1.65906703991432e-25	2.76281809006617e-15	1.90148683497732e-29	2.14500450287007e-15	2.13497667707813e-32	4.41868682554968e-29	5.7806059357516e-22	8.83673885214597e-26	1.37564509559018e-21	5.37987593229653e-19	8.41685021447575e-11	1.52676689302657e-37	2.62476688282496e-10	7.39846430006179e-12	1.29816962165952e-32	1.50650161495367e-22	2.87182479864976e-34
ANKRD61	5.73057825053732e-26	4.54697585248543e-33	1.10617556114868e-26	1.74645007500835e-43	1.56522339808463e-28	1.78921048294134e-25	1.21600236878217e-37	4.44651517862671e-38	4.91551441091802e-38	4.77846187735147e-35	6.48257039792556e-54	2.16860156948282e-53	3.53519340600708e-44	1.04957797776217e-67	2.12826994956929e-41	3.67895255098988e-29	1.96772247348431e-30	9.7092152917545e-54	1.76292611966371e-48	1.22207953063556e-21	1.30743158612984e-68	3.0171869187094e-37	2.04190982366746e-59
ANKRD36C	1.59518571853192e-12	2.50548015524053e-08	4.10285925140615e-09	3.30949368954157e-15	4.22879138423077e-11	4.78810550111037e-10	2.25290401360893e-28	1.4614339329155e-12	1.30339217886855e-22	2.78506865372099e-16	9.35511915210152e-16	2.93144109820454e-15	4.28144297980969e-17	2.61287235500602e-15	1.21763207948543e-17	1.3649579760322e-11	2.93544645383782e-18	1.71403095078809e-12	2.08452640682636e-10	8.88707843225926e-09	1.39777963023434e-30	5.3193383489038e-16	2.94978201522208e-25
PLEC	7.4119397672564e-12	8.7010279783789e-30	3.28009996218222e-14	1.23294697349546e-32	1.0123572083544e-17	1.55836165497091e-13	2.29393015045314e-15	3.44187810278046e-35	9.75757274383618e-19	1.44548625723328e-24	7.30196754848196e-49	1.01569239559421e-35	8.7156888296121e-10	4.6337947721092e-31	6.03344487354815e-46	6.49230732277521e-09	4.06164091636924e-36	7.96065746408726e-34	1.9600283385338e-22	1.06999582161053e-25	3.75911695348792e-49	3.60308651367245e-33	2.52201533125279e-19
AL591135.1	5.41870747766463e-16	9.22590718994722e-21	2.37517407000916e-42	7.4439455989513e-51	3.50534462218841e-32	3.95054547646039e-13	1.39180687363331e-33	1.03906692844013e-21	2.15481052701889e-36	2.46143539285775e-21	2.4459249760445e-48	1.16622861218201e-45	7.35386860573074e-21	1.45976966880638e-31	4.78814830602873e-30	5.82385779828712e-28	6.67685739395747e-14	5.01336708896392e-59	2.44628729401839e-12	4.68266765350375e-19	2.15819414984105e-37	1.06230486135259e-28	2.49397268267091e-43
AC018797.2	2.58176746238919e-31	5.24278085365893e-28	9.75082224975473e-28	1.52876161990609e-27	3.20869421384341e-33	1.88474058042578e-30	4.95396303757719e-23	2.88540957679099e-39	1.44548954977178e-36	3.91687226523983e-27	1.00624339763249e-46	5.04013152728541e-53	9.67819149858388e-14	1.51981914437617e-53	5.86653598997434e-40	6.22752910761914e-19	1.91473540116401e-33	1.36996651687215e-30	5.77187427724305e-20	1.89757237626327e-28	2.07909462168507e-45	1.42337437293156e-17	1.84059526494734e-36
AHNAK2	2.91420090856503e-09	8.98648841194707e-29	1.45705185582595e-06	7.21664428355343e-25	2.08132152618642e-06	3.7637618056142e-08	7.70468552508609e-11	6.74305673987314e-26	9.01792511738366e-10	5.13377750871611e-08	1.19381124615886e-23	2.53963408519751e-17	1.51955043009386e-05	2.63617923165338e-16	2.95269689856391e-24	4.96719045663689e-06	1.66595138193976e-16	4.79613959124936e-19	3.44629652849683e-11	1.79851966083978e-09	4.84760268427654e-21	2.67984936156609e-09	3.81177649371841e-09
CHMP4BP1	7.2535287017045e-20	3.75190571733867e-12	3.60414910621337e-17	1.53618067860938e-24	9.70946726015782e-17	1.30690471274697e-16	4.24317356550211e-21	5.64439568330867e-15	1.04041117559103e-23	1.01924058502427e-16	1.05350185922343e-29	1.07485010705609e-24	1.20540640696544e-15	9.21310643485635e-28	1.96911405191447e-27	9.92898669993658e-11	1.73058007106871e-28	1.69483093137138e-20	3.28367186824847e-26	7.11267933702867e-20	2.82678663046439e-38	1.14984877582977e-26	2.29580959143966e-28
GLIPR1L1	6.32991755358915e-15	1.33315008322733e-11	3.51617633569668e-08	5.676533468771e-14	5.65448742999319e-15	6.13284174939339e-16	6.71262690002155e-09	3.9718390600288e-16	1.34546658196458e-11	4.05150002749677e-15	3.22457148681863e-22	7.06782383117662e-21	1.8012576389072e-06	4.52555196108793e-24	1.03417959141898e-21	2.09167612884541e-07	1.40878585289626e-21	2.25374014442382e-13	1.48876887735732e-12	6.81917083896693e-13	9.44697963116609e-19	1.08811246750451e-15	5.35937555276847e-15
FAM157A	5.87957625993145e-13	7.80803067747852e-08	1.54572881124143e-08	3.42429335787717e-15	1.56067127439526e-07	1.11039491863527e-07	5.96182557499103e-13	3.95981359855892e-05	2.88286368746228e-15	6.79000045280166e-13	9.97960402564992e-26	4.82719010018485e-21	2.70632074079841e-07	1.83537345226701e-25	1.86910980202565e-19	4.78093661946757e-11	2.15654186491611e-23	1.64392989557418e-12	3.23784914585757e-08	1.63972427134356e-10	6.9742506905499e-32	2.54820762234463e-14	3.00180154878025e-25
KRT8P33	2.1567333054419e-20	2.80590304235995e-31	1.33194925811297e-37	8.67525529795232e-55	8.31829346202183e-34	3.99238008964847e-15	1.88196362307444e-38	1.0617544303848e-34	1.95723015807639e-45	4.43556721701497e-29	5.59203857424566e-69	2.76014002768506e-58	2.59610867501395e-31	1.96164633867395e-50	3.46542858763012e-54	2.03118851002588e-25	3.04842416066647e-26	2.68522872979544e-68	7.73390619829335e-30	9.61056886173237e-23	1.33846605532302e-65	2.28786305133544e-40	3.214681532212e-49
AC087257.2	2.79044574392808e-18	1.86483547241014e-27	5.62898765180759e-19	3.72235811645267e-25	2.96237423817731e-20	1.64370143898037e-14	2.34835222487672e-26	3.7422999623053e-25	1.05376232348853e-25	7.06080669017918e-17	1.40829067374907e-29	2.1693701453965e-28	7.92418216213838e-28	3.86108114125511e-31	1.13290075557428e-23	2.84098053965142e-21	8.0743889029121e-18	1.93464944314857e-33	4.3683540740749e-30	7.24271369384578e-11	5.81678052644023e-38	5.68955644221292e-15	8.93583788875981e-32
DCST1	4.49357924770684e-15	4.68144705363943e-25	5.31210564888416e-16	2.69484364219599e-37	2.20744834995965e-15	2.57925703587242e-11	9.24661208757921e-27	2.75790606733312e-20	1.80119879150629e-24	6.68969140246543e-17	2.36882525185052e-38	5.02577892633773e-30	2.92040746700402e-23	4.65299218867316e-31	3.80149396981074e-32	1.95913098150165e-17	2.73317536629593e-23	3.11795349866885e-38	4.76212035553519e-24	5.12279062692959e-16	8.68690489303586e-42	1.14529832044662e-24	7.9499769990942e-29
SEC63P1	8.7725771072082e-28	1.8468590960705e-33	2.48489325451683e-22	3.29538352709979e-33	1.08933730566941e-35	3.40117515356464e-23	2.64579085907982e-35	8.35460027716058e-32	7.69401083146087e-33	1.06581073188928e-16	1.78265092325486e-37	2.22081184396331e-37	5.39663916506722e-29	5.91476765538918e-43	7.15044480969903e-37	1.63591015687089e-22	5.34805007645203e-21	1.34483246742209e-40	1.94208496565996e-29	1.46048912489182e-13	1.02861029014501e-40	3.94167345379564e-18	1.53129871702918e-36
AL118556.2	7.02274209136357e-24	2.7412924201994e-14	1.5418823801626e-14	4.39172318432312e-19	1.1053919632993e-18	3.71449962302608e-26	9.3495553856886e-15	1.04482718119708e-23	1.31036788145585e-19	2.1497505041773e-24	7.31314914188365e-34	4.2047467782243e-31	4.62188581716457e-07	3.52552473520065e-39	5.52738707590607e-36	7.6100617907439e-12	2.0534946196425e-35	7.68250858256907e-17	1.58205832394809e-18	3.87368865228906e-25	1.70764167503148e-28	1.5766947745135e-18	3.71675059242418e-21
KRT18P7	1.55739366384456e-30	7.09490686794626e-41	1.83569360179402e-30	7.11379129376973e-44	8.3990215017474e-35	2.49065206432226e-26	5.65709259394239e-36	1.03488972299624e-37	1.66590309410639e-37	1.68408306962643e-25	1.79858901682538e-50	1.2759377635462e-53	2.84538036281499e-18	1.52763638881613e-43	1.30659612523349e-37	6.54369375127116e-23	7.5920327331594e-30	1.89031606705491e-43	7.95522955395073e-27	2.03265042066602e-19	8.95639663564179e-49	3.08824206979338e-28	8.30622800225066e-45
MORF4	1.28781565569965e-17	2.19266616324348e-25	2.91432799167858e-39	2.4861322821993e-45	3.55985354031832e-31	8.22419387771781e-14	7.31325980349716e-34	8.48638685285593e-24	4.29602454119502e-41	1.6455610006795e-19	2.02478643512212e-43	3.88312503670393e-43	1.55437553340694e-24	2.88455910208449e-32	1.47076433212818e-27	6.52833998548719e-25	1.0832902154935e-12	1.78116695469715e-48	2.330414280409e-09	2.88242863896629e-15	2.17912465854598e-42	9.43132385147002e-26	3.07734830886023e-46
AL365440.1	2.69280465047754e-20	1.85244645568103e-28	1.06404822003727e-35	1.67515710230634e-42	6.017807421474e-35	3.8921219551727e-16	1.0599590102805e-34	3.72374239715193e-29	2.54534096766834e-44	8.85541586463579e-23	2.26050880018117e-42	4.80968705598558e-44	1.48993381823748e-23	3.39562441360417e-33	2.4043382796459e-29	5.10988032443102e-25	8.33658245211482e-17	6.27235552111133e-44	5.82985366722531e-14	7.48746588158137e-18	1.41425837767221e-44	4.04388607008045e-22	6.15663032790129e-39
SMG1P3	2.33626604125427e-09	8.17951650999545e-08	5.72880674279441e-05	1.53968016934282e-08	9.70375678682926e-06	2.42415045985472e-09	2.5225945206355e-08	6.32911644122035e-10	6.4326496013021e-08	5.30031693482555e-09	7.01414541219869e-13	7.21918662197333e-10	6.98178771703906e-07	2.43331068594387e-14	6.34716839833317e-14	6.13858643946975e-07	2.54077200127205e-15	2.4614351177215e-08	1.42924159444364e-14	4.0273659962398e-08	1.3331343777734e-12	5.17367607578948e-09	2.91061442113441e-08
SCARNA7	5.88425273071603e-130	8.6105256310966e-83	4.1637758648205e-33	2.09100796436434e-29	7.6599430313095e-83	1.38040180847092e-70	1.63211430553385e-40	1.35889032108214e-88	1.49360306944923e-69	4.43674137831161e-44	1.23755947480064e-51	1.69971487033778e-79	1.80423765095612e-05	7.48227883347304e-28	3.90615228639242e-31	6.18323368826139e-43	1.25294260003315e-101	9.34050900124223e-34	1.51916256369006e-18	2.02064884414455e-37	2.26674866410095e-49	8.90581972588704e-31	5.36889317603957e-60
PRDX3P1	7.65228837290656e-27	3.51965708402006e-26	4.74770383812671e-36	5.74806080971996e-29	4.82085384776673e-35	2.15282408466384e-31	5.518430408949e-26	2.31400795482149e-31	2.47768518967916e-39	8.13847476797432e-29	1.17819162915011e-46	1.84582650105013e-59	5.88631633020886e-11	5.15016590805852e-48	8.2063516917095e-38	1.05361210488087e-18	3.20708039685514e-33	9.96000853200848e-33	4.03197439402241e-28	9.91778584733295e-29	5.02449424281091e-40	1.5067478740991e-20	1.56935762215536e-41
SMARCE1P1	2.04646900265734e-28	2.65216315016716e-24	5.96666815219229e-22	1.31189660620256e-26	7.74851889803413e-28	6.17771456476066e-26	1.3902290303744e-24	3.60544526447037e-32	2.46029949469315e-32	1.18080898313971e-27	4.23426732770161e-40	1.14414031748557e-38	3.77022392608786e-17	7.21927855523139e-45	6.79542513844972e-39	3.55013828786053e-19	5.0383474913064e-30	7.80628917860744e-26	4.61988892042914e-23	5.55623378710528e-23	8.95030890745579e-39	4.70457705603738e-20	1.52595129032473e-29
FTH1P12	2.08303506341116e-15	3.04359309561136e-36	1.82594863240462e-39	7.32829968462621e-50	3.23007131643124e-31	6.27863182137005e-14	5.26164244188395e-37	2.15573117526436e-37	5.67873003973703e-49	1.6327367283541e-23	2.46209698636531e-47	4.51081108794226e-45	4.32336439270013e-29	5.939795261331e-36	5.35567323722748e-34	1.27973906847197e-28	3.43555908883322e-15	2.05301474938939e-54	2.52707501898471e-11	3.34336834876646e-19	1.35445173468761e-46	7.93365412338381e-21	6.41778543762726e-39
AL132777.1	1.62176985704344e-15	9.4063935283968e-14	7.85465099964465e-18	2.62153943788397e-24	2.64552972874414e-17	7.50704434407559e-15	2.29905232275017e-15	2.13968605560794e-18	3.97848521735602e-17	4.73924099981517e-15	2.42137586385331e-33	1.33201064411065e-26	4.64220666508491e-15	6.26087573820983e-35	1.72289729578649e-28	2.62532204730987e-12	6.14295950536972e-20	6.06420508496111e-25	4.64697446095013e-23	4.98059853335525e-15	2.85691163398055e-31	3.0774084938151e-19	7.39174890950332e-21
RPL12P42	2.26016926184018e-13	1.10577738301383e-24	1.65064789790579e-26	5.19012655182033e-40	3.30541198337468e-21	3.71335328664602e-11	2.59605214150528e-33	8.78893412009312e-22	1.13146307127554e-26	4.14861329869947e-17	5.96983163845759e-29	1.32924154905072e-24	1.11516753606249e-39	2.71446751062279e-27	5.86585721228211e-19	2.23068170643795e-33	1.38749946017017e-07	6.02040791195824e-39	1.15946468894463e-19	4.76028179160378e-08	3.15067049614872e-27	9.19575322630011e-15	2.93960727091023e-28
AL139174.1	1.04050232113366e-14	7.85662283505499e-14	1.32225329963176e-13	2.1509491430382e-11	2.51800539444366e-14	2.76435030325334e-12	6.79083739551481e-08	6.77927582987033e-21	3.25356523048353e-18	4.24218398699770e-12	4.76840521220377e-25	6.44399575783203e-27	2.28880724382612e-05	2.76897928859025e-26	1.5300004834647e-22	1.39476251815342e-05	1.2247531585067e-23	9.59141606173057e-15	7.34803552807339e-18	8.45483522126975e-19	4.75737922535147e-28	5.47532600492654e-10	1.38258496148583e-15
SCARNA18	6.44836214940633e-12	5.93570771065446e-12	2.74381378171785e-16	1.30253048487352e-21	2.03160790857203e-17	5.04521432400316e-10	2.59287057092611e-18	1.36934107835772e-12	2.37701896037929e-16	3.1861305222151e-13	5.30207961665706e-23	5.02564239886434e-21	6.79371735040204e-15	2.47134478150999e-19	1.3471233587837e-17	1.9634340739481e-15	6.71605306943311e-10	1.33807565565414e-24	1.7412485044573e-11	1.9430690998042e-10	2.96949090289517e-18	6.38138315897612e-18	1.08538837863366e-19
AL627402.1	2.62331152018125e-13	1.48445902081005e-16	1.91102531600998e-36	1.88711153490367e-38	5.54798518186516e-29	3.92562609506058e-11	2.7446723227487e-23	4.49935820763737e-20	1.35056378453733e-30	6.7422666538936e-20	2.00039841263058e-44	1.58802093933501e-42	4.93361860580688e-19	1.16346028474489e-34	8.19072916028104e-30	6.46113842600655e-18	9.13345822916485e-15	2.19997729057276e-46	8.69651848243455e-13	2.27076316531143e-18	9.17070178537818e-46	1.04651603899314e-27	1.82011802621144e-37
SCARNA9	1.65349886902181e-56	2.8038560740056e-61	2.44030272013475e-39	1.57291253826389e-48	3.18011838360085e-53	8.76795991892837e-43	5.34063365569915e-54	8.89128670010035e-55	2.0371767555347e-59	3.99622341132323e-34	1.65804325863275e-50	2.27762706293649e-50	2.05512751154196e-19	1.42314855170377e-45	2.69963202073141e-33	2.30225159136053e-43	4.90156454871625e-28	9.81290689130973e-46	2.08957084293137e-17	2.68358743353667e-22	1.79912403234989e-35	2.13012095452742e-22	7.88409315688797e-45
XDH	3.6994492821345e-14	1.10127674108073e-21	1.35623437378922e-05	4.51245971278214e-24	1.23753994077251e-08	9.86264958034076e-06	1.0393472937214e-14	1.1246440124742e-11	3.42038617088913e-13	1.13602157562195e-09	4.21995960988125e-25	3.22944398408728e-15	3.32298679973571e-09	3.48806133793531e-16	1.97177076978184e-23	1.33265533092834e-06	2.42794591271119e-26	2.41259314897486e-14	2.44232689237184e-24	4.12359387322656e-09	6.40005584946996e-32	3.7591696514592e-15	4.96432790939095e-17
MPRIPP1	4.19871956512215e-14	4.00411474256846e-31	4.11737987820593e-41	2.2608560538514e-51	2.42406395086153e-37	1.52521952205734e-12	2.64408091620422e-43	2.77220259174118e-31	5.15014758461953e-43	8.35374808967356e-27	6.69336245173919e-46	1.39458270622945e-44	7.09066404315407e-39	1.34493414659162e-32	1.00235525915787e-29	6.67073976582877e-28	9.8514680894015e-16	1.52922230206329e-58	4.04659685802497e-18	2.27844042329029e-19	1.48300034892903e-58	4.3837956067241e-31	2.25347330510166e-45
WASHC5-AS1	2.58139163807137e-19	9.20775340197947e-15	7.37638491245119e-13	3.81242553427903e-20	9.71803963021104e-20	4.33379947486857e-18	1.85435955336108e-13	9.98379481783709e-22	7.87818077786843e-19	1.26786266989438e-22	7.89187104131867e-36	4.15998208215861e-31	7.12640470457588e-12	7.64339054859423e-43	1.51512108284579e-34	4.25938774522747e-12	2.60348802132409e-32	2.53312003663654e-22	3.5224673639518e-25	7.08357590483496e-23	4.18448062113153e-35	6.85349835688362e-20	4.73612914222523e-21
CEP295NL	3.61438850786548e-10	1.06538830852477e-12	2.41945557113087e-11	2.38565271614492e-15	3.47371689576006e-11	5.78179487696147e-08	4.75497667150889e-13	6.78812411100037e-16	2.13130588415999e-19	5.34852177151652e-14	1.08232942218731e-25	1.41317406067941e-24	3.18932275507079e-10	3.56326329779284e-22	3.2835943701719e-29	1.16127317496073e-06	1.16169543577162e-21	3.01540669017801e-18	3.15651516263527e-12	2.2727481172766e-19	2.03361870629587e-31	6.61215272040201e-17	2.0376346151088e-17
MALAT1	4.66151220764766e-13	3.71790804654635e-12	7.13525474542971e-11	6.00145241410456e-09	9.38139536145136e-11	2.44304942183528e-11	3.42641646685938e-12	2.1951302331237e-14	8.78391581067425e-15	1.19213536019085e-10	1.22094599006833e-12	2.36991401099887e-13	5.73209575013155e-07	3.01243248549678e-14	1.17648050815856e-11	6.71525232022572e-12	2.40292649996278e-10	6.86544426131443e-10	2.35653885486117e-07	4.13408936469244e-09	1.87007921957038e-12	9.04124780394811e-05	2.6934648476793e-11
AK3P5	1.05971375935669e-20	3.78765982634967e-22	7.42642396971248e-26	6.31527151353646e-25	5.68363178767991e-26	3.52239052583555e-21	1.3110260940679e-16	5.74863602238871e-30	4.76023400716355e-27	5.63649113150548e-20	4.26477520951902e-47	1.65459609242226e-59	5.52285163739672e-11	3.36990954339e-61	5.77274670660454e-38	2.02714909979816e-11	6.00374337892925e-32	2.334436769476e-33	2.16055955417141e-22	2.52416558309848e-25	8.53112475131331e-48	9.45903904797861e-17	6.2245230341484e-31
AL158201.1	3.94839033655045e-21	1.29373768943596e-28	3.591709970359e-43	6.84788030816006e-56	8.01456203663776e-35	2.19539621555648e-18	4.13675969600875e-47	7.22656354696368e-28	2.5728508760572e-50	4.51439798014928e-26	4.90948623354794e-52	1.3636674329236e-50	8.24361620106113e-39	8.02314831469809e-46	1.66278704764765e-33	7.9635922231768e-37	7.80580745417532e-18	4.10716017588665e-60	3.44430837553026e-20	4.46429562621298e-18	1.87323020693564e-50	2.60419351525261e-31	1.00851737019236e-56
ITGB4	4.31918303875675e-16	9.61963528141343e-32	5.25026950949488e-12	2.20387468392024e-44	5.52627290132338e-12	4.28054804419990e-09	1.32690887791058e-21	1.10386772059235e-15	6.86372658312755e-13	6.01923514042797e-14	5.84173449171739e-41	6.69239299768143e-27	9.83237888070577e-11	7.01709030239421e-25	1.27831716787026e-29	1.18794167548819e-14	8.27010173540299e-24	4.69845619026216e-32	1.51127056281757e-22	1.40416631484438e-11	2.80580135125513e-34	1.55755812092794e-18	4.0972174301383e-26
