# Supplementary material for: Machine learning-based identification of biomarkers and drugs in immunologically cold and hot pancreatic adenocarcinomas
Source: J Transl Med. 2024 Aug 16;22:775. doi: 10.1186/s12967-024-05590-0 (PMC11328457; doi:10.1186/s12967-024-05590-0)
Supplement: Supplementary file 28 — Additional file 28: Table S17. The docking scores between drugs and proteins [file 12967_2024_5590_MOESM28_ESM.xlsx]

## Sheet: Sheet1
	GLIPR1L1	TRPV1	PLEC	CEP295NL
AT13387	-24.2951	-23.0345	-20.4047	-0.289172
carboplatin	-15.0207		-11.8377	-0.01592
CAY10594	-25.0771	-21.9023	-17.6669	-0.622289
thalidomide	-27.2487	-20.921	-18.0692	-0.138486
TGX-221	-25.616	-23.0345	-21.1196	-1.13158
dasatinib	-30.3037	-22.442	-23.319	-8.98465
semagacestat	-30.5081	-24.4594	-24.4047	-12.3921
SB-431542	-40.1066	-32.7744	-25.2868	-13.2268
